# Supplementary material for: Intricate Crosstalk Between Lipopolysaccharide, Phospholipid and Fatty Acid Metabolism in Escherichia coli Modulates Proteolysis of LpxC
Source: Front Microbiol. 2019 Jan 14;9:3285. doi: 10.3389/fmicb.2018.03285 (PMC6339880; doi:10.3389/fmicb.2018.03285)
Supplement: Supplementary file 2 [file Table_2.xlsx]

## Sheet: Sheet 2
Protein IDs	Fasta headers	STEPdb Sub-cellular Location (Full Name)	STEPdb Sub-cellular Location (Letter Code)	30°C interactome	37°C interactome	40°C interactome		LpxC/EV 30°C	p-value	LpxC/EV 37°C	p-value	LpxC/EV 40°C	p-value		LpxC 37/30°C	p-value	LpxC 40/37°C	p-value	LpxC 40/30°C	p-value		Sequence coverage LpxC_30_1 [%]	Sequence coverage LpxC_30_2 [%]	Sequence coverage LpxC_30_3 [%]	Sequence coverage LpxC_37_1 [%]	Sequence coverage LpxC_37_2 [%]	Sequence coverage LpxC_37_3 [%]	Sequence coverage LpxC_40_1 [%]	Sequence coverage LpxC_40_2 [%]	Sequence coverage LpxC_40_3 [%]	Sequence coverage EV_30_1 [%]	Sequence coverage EV_30_2 [%]	Sequence coverage EV_30_3 [%]	Sequence coverage EV_37_1 [%]	Sequence coverage EV_37_2 [%]	Sequence coverage EV_37_3 [%]	Sequence coverage EV_40_1 [%]	Sequence coverage EV_40_2 [%]	Sequence coverage EV_40_3 [%]	Unique peptides LpxC_30_1	Unique peptides LpxC_30_2	Unique peptides LpxC_30_3	Unique peptides LpxC_37_1	Unique peptides LpxC_37_2	Unique peptides LpxC_37_3	Unique peptides LpxC_40_1	Unique peptides LpxC_40_2	Unique peptides LpxC_40_3	Unique peptides EV_30_1
EG10001	>EG10001 alr Alanine racemase	Cytoplasmic	A					n. def.	n. def.	n. def.	n. def.	n. def.	n. def.		n. def.	n. def.	n. def.	n. def.	n. def.	n. def.		0	0	2.5	0	0	0	0	0	0	0	0	0	0	4.5	0	0	0	0	0	0	1	0	0	0	0	0	0	0
EG10003	>EG10003 cysZ Function unknown, upstream of cysK	Integral Inner Membrane	B					n. def.	n. def.	n. def.	n. def.	n. def.	n. def.		n. def.	n. def.	n. def.	n. def.	n. def.	n. def.		6.3	6.3	0	6.3	0	6.3	0	6.3	0	0	0	0	0	0	0	0	0	0	1	1	0	1	0	1	0	1	0	0
EG10004	>EG10004 dfp Coenzyme A biosynthesis, bifunctional enzyme	Cytoplasmic	A	Yes	Yes			LpxC only	LpxC only	LpxC only	LpxC only	3.96093	n. def.		1.25451	0.673547	0.749691	0.297816	0.940497	0.905041		8.4	8.4	8.4	7.9	8.4	8.4	8.4	6.4	3.4	11.1	7.9	7.9	7.9	7.9	7.9	7.9	11.3	8.4	2	2	2	2	2	2	2	2	1	3
EG10005	>EG10005 fruB Fructosephosphotransferase enzyme III	Peripheral inner membrane protein facing the cytoplasm	F1					n. def.	n. def.	15.1069	n. def.	n. def.	n. def.		n. def.	n. def.	n. def.	n. def.	n. def.	n. def.		2.4	2.4	2.4	2.4	0	0	0	0	0	0	3.7	0	2.4	0	5.9	2.4	0	0	1	1	1	1	0	0	0	0	0	0
EG10011	>EG10011 yaaA Peroxide resistance protein, lowers intracellular iron	Cytoplasmic	A	Yes		Yes		30.6064	5.16041e-05	10.5414	2.9831e-05	LpxC only	LpxC only		0.921593	0.818741	0.621137	0.292763	0.572435	0.309825		15.1	16.7	29.8	4.7	4.7	16.7	16.7	11.6	11.6	7.4	16.7	0	0	4.7	4.7	4.7	0	19.4	3	3	5	1	1	3	3	2	2	2
EG10012	>EG10012 cydC Glutathione, cysteine export permease/ATP-binding protein	Integral Inner Membrane	B	Yes	Yes	Yes		183.34	0.000125888	62.2624	4.4579e-06	86.8717	8.01377e-05		0.990912	0.97723	1.01705	0.943691	1.00781	0.983968		8	10.6	15	8	8	8	8	8	12.4	8	10.6	4.5	8	8	8	1.9	8	4.5	3	4	5	3	3	3	3	3	4	3
EG10015	>EG10015 rodZ Cytoskeletal protein required for MreB assembly	Nucleoid, Integral Inner Membrane	N,B	Yes	Yes	Yes		35.1133	0.000610198	41.7785	0.00159359	42.2796	0.0061702		0.820359	0.606196	0.972827	0.930745	0.798068	0.653886		13.6	19.6	13.6	17.8	13.6	19.6	19.6	19.6	19.6	13.4	13.6	13.6	13.6	4.2	9.2	13.6	3.3	7.4	5	5	5	5	4	5	5	4	4	4
EG10017	>EG10017 ispB Octaprenyl diphosphate synthase, isoprenoid biosynthesis	Cytoplasmic	A		Yes	Yes		27.6954	0.123142	3.35377	0.00233097	LpxC only	LpxC only		1.55804	0.46493	0.797334	0.596764	1.24228	0.725274		14.9	11.1	11.1	14.9	14.9	14.9	11.1	14.9	11.1	11.1	6.8	10.5	11.1	14.9	14.9	11.1	6.8	6.8	3	2	2	3	3	3	2	3	2	2
EG10020	>EG10020 cpxR Response regulator, periplasmic stress response	Nucleoid, Peripheral inner membrane protein facing the cytoplasm	N,F1					5.94949	n. def.	0.869729	n. def.	2.37472	n. def.		n. def.	n. def.	n. def.	n. def.	n. def.	n. def.		0	0	13.8	5.6	5.6	10.8	0	13.8	0	19	19	19	14.7	12.5	6.5	9.9	0	10.8	0	0	2	1	1	2	0	2	0	3
EG10021	>EG10021 yjiA Predicted GTPase, binds GTP, function unknown	Cytoplasmic	A	Yes				LpxC only	LpxC only	15.8526	6.7521e-05	13.9763	0.000197294		1.47094	0.481498	0.84823	0.639722	1.2477	0.69514		6.3	12.9	12.9	6.3	9.1	2.5	2.5	9.1	9.1	0	6.3	2.5	9.1	2.5	2.5	2.5	2.5	2.5	2	3	3	2	2	1	1	2	2	0
EG10022	>EG10022 aceA Isocitrate lyase, acetate utilization, glyoxylate shunt	Peripheral inner membrane protein facing the cytoplasm	F1	Yes				43.0335	0.000294752	n. def.	n. def.	63.4555	n. def.		0.617771	0.250625	0.654394	0.503542	0.404266	0.302849		6	6	6	6	2.5	6	2.5	6	6	6	6	6	6	6	2.5	2.5	6	6	2	2	2	2	1	2	1	2	2	2
EG10024	>EG10024 aceE Pyruvate dehydrogenase, decarboxylase component E1	Peripheral inner membrane protein facing the cytoplasm	F1	Yes	Yes	Yes		47.0722	0.000123079	78.1528	0.000608457	30.9112	4.0516e-05		0.94433	0.90709	0.554526	0.189877	0.523655	0.271277		39	41.3	40	29.4	40	41.3	44.1	34.8	39.3	40.1	34.4	43.3	32.6	37.8	35.9	38	32.7	38.2	24	25	25	20	24	25	26	21	23	24
EG10025	>EG10025 aceF Pyruvate dehydrogenase, dihydrolipoamide acetyltransferase E2	Peripheral inner membrane protein facing the cytoplasm	F1	Yes	Yes	Yes		157.186	3.96596e-05	176.937	0.000116723	220.058	0.000431061		1.43827	0.517812	0.844574	0.596628	1.21473	0.730983		42.7	43.8	44.1	43.8	42.5	44	43.8	40.3	46.2	35.6	37.3	36.8	42.2	38.9	35.6	42.4	38.3	40.8	17	17	19	17	16	18	17	17	20	14
EG10027	>EG10027 ackA Acetate kinase, produces acetyl phosphate	Peripheral inner membrane protein facing the cytoplasm	F1					0.773908	0.879276	1.11838	0.477545	1.01857	0.922875		4.97612	0.34221	0.678287	0.0700681	3.37524	0.3968		24.5	30	36.2	20.2	30.8	30.8	20.8	36.2	30.5	33.2	24.2	36.2	27.5	18.8	24.2	30	30	30.5	6	7	8	5	7	7	5	8	7	8
EG10028	>EG10028 pflA Pyruvate formate lyase I activase	Cytoplasmic	A					n. def.	n. def.	n. def.	n. def.	n. def.	n. def.		n. def.	n. def.	n. def.	n. def.	1.55898	0.453001		4.5	4.5	4.5	4.5	4.5	0	4.5	4.5	4.5	4.5	4.5	4.5	4.5	4.5	4.5	4.5	4.5	4.5	1	1	1	1	1	0	1	1	1	1
EG10030	>EG10030 add Adenosine deaminase	Peripheral inner membrane protein facing the cytoplasm	F1	Yes	Yes	Yes		LpxC only	LpxC only	LpxC only	LpxC only	LpxC only	LpxC only		2.42323	0.274971	0.547731	0.129131	1.32728	0.641381		18.9	18.9	18.9	16.2	18.9	15	16.2	16.2	15.6	3.3	0	0	0	0	0	3.3	0	3.3	4	4	4	3	4	3	3	3	3	1
EG10031	>EG10031 adhE Alcohol dehydrogenase, largely anaerobic	Peripheral inner membrane protein facing the cytoplasm	F1	Yes	Yes	Yes		131.063	0.00365971	486.653	0.0342296	31.0028	0.000486887		1.77207	0.337044	0.537375	0.165482	0.952265	0.917678		21.4	28.4	29.3	24.7	27.3	30.9	20.1	22.9	25.9	24.2	19.6	23.2	23.6	23	20.7	19.8	23.6	26.6	13	18	18	15	17	19	13	14	16	15
EG10032	>EG10032 adk Adenylate kinase	Peripheral inner membrane protein facing the cytoplasm	F1	Yes				4.05951	0.0274824	9.20385	0.408705	11.7137	0.112996		0.703426	0.395464	0.715048	0.256423	0.502983	0.144939		21.5	21.5	29.4	15.4	21.5	29.4	29.4	29.4	29.4	26.2	21.5	36.4	21.5	21.5	15.4	29.4	15.4	29.4	4	4	5	3	4	5	5	5	5	5
EG10033	>EG10033 agp Periplasmic glucose-1-phosphatase, acidic	Periplasmic	G					n. def.	n. def.	n. def.	n. def.	n. def.	n. def.		n. def.	n. def.	n. def.	n. def.	n. def.	n. def.		0	0	0	0	0	0	0	0	0	2.9	0	0	0	0	0	3.1	0	3.1	0	0	0	0	0	0	0	0	0	1
EG10034	>EG10034 alaS Alanine--tRNA ligase	Nucleoid, Peripheral inner membrane protein facing the cytoplasm	N,F1	Yes	Yes	Yes		515.925	0.000213175	153.688	0.000278718	50.369	1.17886e-05		1.44008	0.441085	0.851545	0.617838	1.22629	0.683862		33.3	37.9	38	25.9	34.9	36.5	34.6	32	37	35.4	32.5	27.6	28	22	19.2	27.4	28.3	22.3	21	24	24	16	23	25	23	20	24	21
EG10035	>EG10035 aldA Aldehyde dehydrogenase, NAD-dependent	Cytoplasmic	A					12.0524	n. def.	n. def.	n. def.	14.4596	n. def.		n. def.	n. def.	n. def.	n. def.	n. def.	n. def.		1.9	1.9	1.9	0	0	0	0	0	9.8	5	1.9	1.9	0	0	1.9	1.9	0	1.9	1	1	1	0	0	0	0	0	4	2
EG10036	>EG10036 puuC gamma-Glutamyl-gamma-aminobutyraldehyde dehydrogenase, NAD-dependent	Cytoplasmic	A					n. def.	n. def.	n. def.	n. def.	n. def.	n. def.		n. def.	n. def.	n. def.	n. def.	n. def.	n. def.		2.4	2.4	0	0	0	0	0	0	0	0	0	0	0	0	0	0	0	0	1	1	0	0	0	0	0	0	0	0
EG10039	>EG10039 amn AMP nucleosidase	Cytoplasmic	A					0.547646	n. def.	n. def.	n. def.	0.354078	n. def.		n. def.	n. def.	n. def.	n. def.	n. def.	n. def.		4.8	4.8	0	4.8	0	0	4.8	0	3.5	5.2	0	6.4	14.7	2.7	7.4	7.4	6.2	7.4	1	1	0	1	0	0	1	0	1	2
EG10040	>EG10040 ampC Intrinsic weak beta-lactamase activity	Periplasmic	G					n. def.	n. def.	n. def.	n. def.	0.894617	n. def.		n. def.	n. def.	n. def.	n. def.	n. def.	n. def.		3.2	3.2	0	0	0	0	3.7	0	0	3.2	3.2	3.2	3.2	3.2	3.2	3.2	3.2	3.2	1	1	0	0	0	0	1	0	0	1
EG10043	>EG10043 cysQ 3-phosphoadenosine 5-phosphate (pAp) phosphatase	Peripheral inner membrane protein facing the cytoplasm	F1					0.809628	n. def.	1.67657	n. def.	4.76456	n. def.		n. def.	n. def.	n. def.	n. def.	n. def.	n. def.		0	7.7	4.5	0	3.7	0	0	0	8.1	8.9	4.5	8.1	0	0	4.5	8.1	4.5	4.5	0	1	1	0	1	0	0	0	2	2
EG10045	>EG10045 ansA L-Asparaginase I	Cytoplasmic	A					1.41505	n. def.	n. def.	n. def.	0.47121	n. def.		n. def.	n. def.	n. def.	n. def.	n. def.	n. def.		0	0	3.6	0	0	0	0	3.6	3.6	3.6	3.6	0	3.6	3.6	3.6	3.6	3.6	3.6	0	0	1	0	0	0	0	1	1	1
EG10051	>EG10051 apt Adenine phosphoribosyltransferase	Cytoplasmic	A					1.89181	0.198877	1.04054	0.89606	0.715194	0.0268265		1.27255	0.533858	0.684925	0.30651	0.8716	0.745079		29	29	29	11.5	18.6	18.6	29	33.9	19.7	35.5	18	25.1	35.5	25.1	19.7	43.2	18	18	4	4	4	2	3	3	4	4	3	5
EG10061	>EG10061 arcA Response regulator, represses aerobic genes during anaerobic growth	Nucleoid, Peripheral inner membrane protein facing the cytoplasm	N,F1	Yes				22.614	6.78668e-06	n. def.	n. def.	n. def.	n. def.		0.932206	0.896732	n. def.	n. def.	n. def.	n. def.		13.4	12.6	12.6	5.5	8	8	0	8	8	22.7	13.4	18.1	8	8	8	8	8	8	2	2	2	1	1	1	0	1	1	4
EG10062	>EG10062 arcB Aerobic respiration control sensor histidine protein kinase	Integral Inner Membrane	B	Yes	Yes	Yes		LpxC only	LpxC only	8.19305	0.00200211	15.0312	0.000498168		2.73196	0.298797	1.14144	0.747018	3.11837	0.275209		7.1	10.2	11.8	5.5	10.7	3.9	5.5	6	7.3	1.4	1.4	3.1	3.1	1.7	3.1	3.1	1.4	3.1	3	5	6	3	5	2	3	3	3	1
EG10064	>EG10064 argB N-acetylglutamate kinase	Peripheral inner membrane protein facing the cytoplasm	F1	Yes	Yes	Yes		35.5635	4.21083e-05	34.244	3.12444e-05	18.0359	0.00193735		1.03229	0.944017	0.368301	0.0701205	0.380194	0.108905		32.9	23.6	23.6	30.2	23.6	23.6	23.6	27.5	23.6	23.6	13.2	20.9	20.9	13.2	18.6	19.8	20.9	13.2	6	4	4	5	4	4	4	4	4	5
EG10065	>EG10065 argC N-acetyl-gamma-glutamyl-phosphate reductase	Cytoplasmic	A					4.81235	0.0938826	3.31061	0.987746	3.30246	n. def.		0.637678	0.395915	n. def.	n. def.	n. def.	n. def.		6	6	6	6	3	6	6	6	6	6	6	12.9	6	6	6	12.9	6	6	2	2	2	2	1	2	2	2	2	2
EG10066	>EG10066 argD Acetylornithine aminotransferase	Cytoplasmic	A					0.783919	0.345223	n. def.	n. def.	0.768681	n. def.		n. def.	n. def.	n. def.	n. def.	n. def.	n. def.		4.4	9.9	12.3	4.4	4.4	0	0	9.4	2.5	9.4	18.7	7.4	10.8	16.3	14.8	6.9	7.4	14.8	1	3	3	1	1	0	0	2	1	2
EG10068	>EG10068 argG Argininosuccinate synthase	Peripheral inner membrane protein facing the cytoplasm	F1	Yes	Yes	Yes		45.9192	0.00144997	5.50567	0.00160291	3.19641	0.00281348		0.408468	0.0441305	0.674149	0.442087	0.275368	0.128416		20.8	40.7	29.5	8.3	19.2	26.4	13.9	20.6	26.2	18.3	12.1	10.1	18.1	14.3	8.9	16.6	19.2	9.8	7	12	9	3	6	8	4	7	8	5
EG10069;EG10067	>EG10069 argI Ornithine carbamoyltransferase;>EG10067 argF Ornithine carbamoyltransferase	Cytoplasmic	A					0.653091	n. def.	0.362749	0.0407461	0.138743	n. def.		n. def.	n. def.	n. def.	n. def.	n. def.	n. def.		0	3.3	5.7	5.7	3.3	7.5	9.9	2.4	7.5	14.1	14.1	14.1	9.9	14.1	14.1	14.1	14.1	14.1	0	1	2	2	1	2	3	1	2	4
EG10070	>EG10070 argR Repressor of Arg regulon	Nucleoid	N					n. def.	n. def.	n. def.	n. def.	n. def.	n. def.		n. def.	n. def.	n. def.	n. def.	n. def.	n. def.		0	14.7	14.7	14.7	14.7	0	14.7	14.7	14.7	14.7	0	14.7	0	14.7	0	0	0	0	0	1	1	1	1	0	1	1	1	1
EG10071	>EG10071 argS Arginine--tRNA ligase	Cytoplasmic	A	Yes	Yes	Yes		7.54454	0.000207963	4.51931	0.000178676	5.9672	0.00548822		0.95827	0.925004	0.677537	0.182808	0.649263	0.35754		14.6	16.8	14.6	13.9	12.1	13.5	11.8	12.7	11.4	18.4	21.8	15.9	18.5	15.9	20.1	11.8	11.8	20.1	7	8	6	6	6	6	5	5	5	8
EG10072	>EG10072 argT Lys-, Arg-, and Orn-binding protein, periplasmic	Periplasmic	G					0.45655	n. def.	0.735899	n. def.	0.832098	0.615546		n. def.	n. def.	n. def.	n. def.	n. def.	n. def.		0	4.6	11.2	4.6	4.6	6.5	4.6	11.2	11.2	15	11.2	6.5	11.2	11.2	16.2	16.2	9.6	4.6	0	1	2	1	1	1	1	2	2	3
EG10073	>EG10073 aroA 5-enolpyruvyl shikimate-3-phosphate synthase	Cytoplasmic	A	Yes				2.42436	0.00748678	0.771417	0.21001	0.512106	0.0151097		1.11508	0.815208	0.970921	0.918233	1.08266	0.862736		22.2	27.6	24.8	20.4	17.6	20.8	26.9	30.9	30.7	25.3	27.9	25.1	21.1	21.1	11.2	13.8	13.3	19	6	8	7	6	6	6	8	9	9	7
EG10074	>EG10074 aroB 3-Dehydroquinate synthase	Cytoplasmic	A	Yes	Yes	Yes		9.76315	0.0465223	38.5715	0.0151364	6.76347	0.00292962		2.77672	0.152302	0.730222	0.427584	2.02762	0.253277		7.7	10.8	7.7	10.8	7.7	7.7	7.7	7.7	7.7	7.7	7.7	13.8	7.7	7.7	13.8	7.7	16.3	7.7	2	3	2	3	2	2	2	2	2	2
EG10075	>EG10075 aroC Chorismate synthase	Cytoplasmic	A					n. def.	n. def.	1.54523	n. def.	0.636199	0.818406		n. def.	n. def.	n. def.	n. def.	n. def.	n. def.		3.9	0	0	0	2.8	6.9	10.8	10.8	11.1	19.4	23	19.1	23	19.1	23	19.1	21.9	17.7	1	0	0	0	1	1	3	3	2	4
EG10076	>EG10076 aroD 3-Dehydroquinate dehydratase	Cytoplasmic	A					n. def.	n. def.	n. def.	n. def.	n. def.	n. def.		n. def.	n. def.	n. def.	n. def.	n. def.	n. def.		0	0	3.6	0	3.6	0	3.6	3.6	0	7.5	7.5	7.5	7.5	0	4	7.5	4	4	0	0	1	0	1	0	1	1	0	2
EG10077	>EG10077 aroE Shikimate 5-dehydrogenase	Cytoplasmic	A					n. def.	n. def.	n. def.	n. def.	n. def.	n. def.		n. def.	n. def.	n. def.	n. def.	n. def.	n. def.		0	0	0	0	0	0	0	0	0	4.4	0	0	0	0	0	6.2	6.2	0	0	0	0	0	0	0	0	0	0	1
EG10078	>EG10078 aroF 3-deoxy-D-arabino-heptulosonate 7-phosphate (DAHP) synthase	Cytoplasmic	A					2.04078	0.391814	0.575651	0.16809	0.407106	0.135623		1.4214	0.518561	0.549976	0.425167	0.781737	0.734644		23.3	21.9	21.9	25.6	25.6	16	21.9	26.1	32.3	32.9	23.3	31.7	29.2	25.6	14	29.2	30.3	34	4	4	4	5	5	4	5	5	6	8
EG10079	>EG10079 aroG 3-deoxy-D-arabino-heptulosonate-7-phosphate (DAHP) synthase	Cytoplasmic	A	Yes	Yes	Yes		7.69706	0.00147991	47.9786	0.000670112	31.0421	0.00543619		4.43895	0.0962866	0.496027	0.136187	2.20184	0.215677		7.4	7.4	7.4	7.4	7.4	7.4	7.4	7.4	7.4	7.4	7.4	7.4	7.4	7.4	7.4	7.4	7.4	10.9	2	2	2	2	2	2	2	2	2	2
EG10080	>EG10080 aroH 3-deoxy-D-arabino-heptulosonate-7-phosphate (DAHP) synthase	Cytoplasmic	A			Yes		15.1752	n. def.	18.7694	2.21784e-05	LpxC only	LpxC only		2.37455	0.226579	0.560131	0.186402	1.33006	0.609324		3.7	3.7	3.7	3.7	8	3.7	8	8	8	3.7	0	0	3.7	3.7	3.7	3.7	3.7	3.7	1	1	1	1	2	1	2	2	2	1
EG10081	>EG10081 aroK Shikimate kinase I	Cytoplasmic	A	Yes				8.36419	0.00123707	5.19281	0.0891154	3.8802	0.0184505		1.22861	0.694289	0.814941	0.62151	1.00124	0.998266		28.9	22	22	15	31.8	32.4	7.5	21.4	24.3	21.4	21.4	22	39.9	21.4	21.4	39.3	39.9	57.8	4	3	3	2	4	4	1	3	3	3
EG10082	>EG10082 aroL Shikimate kinase II	Cytoplasmic	A					n. def.	n. def.	0.168095	n. def.	n. def.	n. def.		n. def.	n. def.	n. def.	n. def.	n. def.	n. def.		5.7	5.7	0	5.7	5.7	0	5.7	0	5.7	5.7	5.7	0	13.2	13.2	0	0	0	0	1	1	0	1	1	0	1	0	1	1
EG10088	>EG10088 asd Aspartate semialdehyde dehydrogenase	Peripheral inner membrane protein facing the cytoplasm	F1					1.0288	0.868951	0.482915	0.174251	0.435471	0.124065		1.01039	0.984414	1.14952	0.836079	1.16147	0.807707		12.5	19.1	16.9	7.4	16.9	14.7	16.9	12.5	16.9	16.3	19.1	19.1	19.1	19.1	16.3	13.9	13.9	13.9	3	5	4	2	4	4	4	3	4	4
EG10091	>EG10091 asnA Asparagine synthase A	Cytoplasmic	A	Yes	Yes	Yes		68.6417	0.000227957	29.5961	8.58392e-05	13.077	0.0037022		0.874482	0.733241	0.454206	0.0730045	0.397195	0.0863787		20.3	20.3	20.3	17	20.3	20.3	20.3	26.4	29.7	15.8	15.8	20.3	20.3	20.3	15.8	15.8	15.8	15.8	5	5	5	4	5	5	5	5	6	4
EG10092	>EG10092 asnB Asparagine synthase B [glutamine-hydrolyzing]	Peripheral inner membrane protein facing the cytoplasm	F1	Yes		Yes		35.7147	0.00657379	4.94175	0.00894735	4.33804	0.00016222		0.714976	0.341689	0.681624	0.284267	0.487345	0.140269		9.6	11.2	17.7	2.9	16.1	12.5	9.6	11.2	17.7	15.7	17.3	23.5	21.8	15.7	19	9	16.1	12.8	3	4	6	1	5	5	4	3	6	5
EG10094	>EG10094 asnS Asparagine--tRNA ligase	Peripheral inner membrane protein facing the cytoplasm	F1	Yes	Yes	Yes		30.0512	4.26157e-05	56.5815	0.00296826	43.2579	0.004525		1.37524	0.522373	0.84969	0.621736	1.16853	0.765452		27	29	32.4	17.8	29	29	27	29	32.4	30	28.5	34.1	27	24.9	25.8	25.1	30.7	27	10	11	12	7	11	11	10	10	12	12
EG10095	>EG10095 aspA L-Aspartate ammonia-lyase	Peripheral inner membrane protein facing the cytoplasm	F1	Yes	Yes	Yes		21.121	0.000228315	4.84327	0.00110628	6.79869	0.00667641		0.547389	0.103111	0.957599	0.8916	0.52418	0.231985		15.3	26.4	23	7.1	9	7.1	9	9	13.4	18.8	14.9	18.8	21.1	11.5	17.8	14	14	6.3	6	9	8	3	4	3	4	4	5	7
EG10096	>EG10096 aspC Aspartate aminotransferase, AspAT	Peripheral inner membrane protein facing the cytoplasm	F1			Yes		9.79477	0.153982	3.65678	0.422232	8.86345	0.0105187		2.12393	0.231916	0.738802	0.303595	1.56917	0.394015		30.8	25.5	24.7	16.9	27.3	26.3	26.3	31.3	23.7	31.8	40.4	26.3	34.6	30.3	35.1	32.8	28.8	31.3	10	8	8	5	10	9	9	11	8	12
EG10097	>EG10097 aspS Aspartate--tRNA ligase	Peripheral inner membrane protein facing the cytoplasm	F1	Yes	Yes	Yes		7.40406	0.00691292	4.94555	0.000148835	5.55737	0.000898467		1.03949	0.925807	0.80562	0.564992	0.837437	0.720587		21	22.5	27.1	14.9	24.7	24.7	22.4	30.3	19.5	36.1	33.4	38.5	33.9	18.6	33.7	28.8	33.2	32	10	10	14	7	11	12	10	13	10	18
EG10098	>EG10098 atpA ATP synthase subunit alpha, membrane-bound, F1 sector	Peripheral inner membrane protein facing the cytoplasm	F1	Yes	Yes	Yes		53.0513	4.40521e-06	615.033	2.54863e-05	494.917	0.000125574		2.03923	0.229799	1.00332	0.99154	2.04601	0.254985		44.4	46.4	45	47.6	48.7	50.1	47.6	48.7	48.7	37.4	34.7	43.1	35.9	30.2	40.7	41.5	42.5	42.5	17	16	16	17	17	18	17	17	17	14
EG10100	>EG10100 atpC ATP synthase subunit epsilon, membrane-bound, F1 sector	Peripheral inner membrane protein facing the cytoplasm	F1	Yes		Yes		LpxC only	LpxC only	n. def.	n. def.	LpxC only	LpxC only		2.12865	0.276789	0.990328	0.977722	2.10806	0.30527		33.1	17.3	17.3	16.5	33.1	17.3	17.3	33.1	33.1	16.5	16.5	16.5	16.5	16.5	16.5	16.5	16.5	16.5	3	2	2	1	3	2	2	3	3	1
EG10101	>EG10101 atpD ATP synthase subunit beta, membrane-bound, F1 sector	Peripheral inner membrane protein facing the cytoplasm	F1	Yes	Yes	Yes		54.335	5.74609e-06	228.764	1.4703e-05	187.075	1.16654e-06		2.03404	0.241721	0.979367	0.948556	1.99207	0.278943		70.4	74.8	74.8	64.3	76.5	74.8	81.7	76.5	81.7	75	69.8	76.5	63.3	63.9	51.3	69.6	65	74.1	19	21	21	20	22	21	24	21	24	21
EG10103	>EG10103 atpF ATP synthase subunit b, membrane-bound, F0 sector	Integral Inner Membrane	B	Yes	Yes	Yes		442.34	8.16892e-05	559.142	2.17124e-06	422.488	3.25655e-06		1.3891	0.50765	0.963787	0.905717	1.3388	0.5959		26.3	34.6	34.6	32.1	41.7	26.3	26.3	33.3	34	25.6	26.3	34	24.4	34	32.7	25.6	25	25.6	6	8	8	6	9	6	6	7	7	5
EG10104	>EG10104 atpG ATP synthase subunit gamma, membrane-bound, F1 sector	Peripheral inner membrane protein facing the cytoplasm	F1	Yes	Yes	Yes		16.9961	0.000150806	43.9205	0.00155976	59.1665	0.000324855		1.99747	0.232629	0.988571	0.971514	1.97464	0.268913		22	34.5	22	32.8	22	22	29.6	22	25.4	20.9	25.4	27.5	22	17.4	17.4	18.5	18.5	22	5	7	5	7	5	5	7	5	6	5
EG10105	>EG10105 atpH ATP synthase subunit delta, membrane-bound, F1 sector	Peripheral inner membrane protein facing the cytoplasm	F1	Yes	Yes	Yes		34.882	6.75941e-05	61.0967	0.014083	196.622	0.000644355		1.99048	0.278599	0.98877	0.973373	1.96813	0.311696		21.5	26.6	29.9	21.5	35	26.6	21.5	35	35	28.8	26.6	26.6	26.6	26.6	26.6	26.6	21.5	26.6	2	3	3	2	4	3	2	4	4	3
EG10107	>EG10107 avtA Valine--pyruvate aminotransferase 1	Cytoplasmic	A	Yes	Yes	Yes		80.4793	0.00766067	LpxC only	LpxC only	LpxC only	LpxC only		1.41427	0.436304	0.855557	0.64015	1.20999	0.690805		7	7	7	7	7	7	7	7	7	7	7	7	7	4.1	4.1	7	7	4.1	3	3	3	3	3	3	3	3	3	3
EG10108	>EG10108 bcp Peroxiredoxin, thioredoxin-dependent thiol peroxidase	Cytoplasmic	A	Yes	Yes	Yes		10.1716	0.00217236	9.20761	0.000386403	9.59846	9.50433e-05		0.976681	0.953492	0.680067	0.220486	0.664209	0.373186		30.1	39.7	30.1	30.1	30.1	30.1	30.1	39.7	30.1	30.1	30.1	39.7	39.7	39.7	39.7	48.1	30.1	39.7	4	5	4	4	4	4	4	5	4	4
EG10109	>EG10109 betA Choline dehydrogenase, oxygen-dependent	Peripheral inner membrane protein facing the cytoplasm	F1					n. def.	n. def.	n. def.	n. def.	n. def.	n. def.		n. def.	n. def.	n. def.	n. def.	n. def.	n. def.		0	0	0	0	0	0	0	0	0	0	0	2.9	0	0	2.2	0	2.9	0	0	0	0	0	0	0	0	0	0	0
EG10110	>EG10110 betB Betaine aldehyde dehydrogenase, NAD-dependent	Cytoplasmic	A					1.08055	n. def.	0.751475	n. def.	0.377541	n. def.		n. def.	n. def.	n. def.	n. def.	n. def.	n. def.		0	5.9	8	0	6.1	10	3.9	8	8	0	8	8	8	4.1	8	9.2	12.4	8	0	2	2	0	2	3	1	2	2	0
EG10113	>EG10113 bfr Bacterioferritin	Cytoplasmic	A					n. def.	n. def.	n. def.	n. def.	n. def.	n. def.		n. def.	n. def.	n. def.	n. def.	n. def.	n. def.		0	0	0	0	0	0	0	0	0	9.5	9.5	0	9.5	0	9.5	9.5	9.5	9.5	0	0	0	0	0	0	0	0	0	1
EG10122	>EG10122 bioH Pimeloyl-ACP methyl ester carboxylesterase	Cytoplasmic	A					n. def.	n. def.	4.7036	n. def.	n. def.	n. def.		n. def.	n. def.	n. def.	n. def.	n. def.	n. def.		8.2	0	0	8.2	0	9.4	0	0	0	5.1	5.1	5.1	13.3	5.1	5.1	13.3	5.1	13.3	1	0	0	1	0	1	0	0	0	1
EG10123	>EG10123 birA Bifunctional biotin protein ligase, biotin operon repressor	Nucleoid, Integral Inner Membrane	N,B					n. def.	n. def.	n. def.	n. def.	n. def.	n. def.		n. def.	n. def.	n. def.	n. def.	0.690265	0.326235		8.4	3.1	11.8	0	3.1	9	3.1	5.3	6.9	0	0	5.3	3.1	0	0	0	0	0	2	1	3	0	1	2	1	1	2	0
EG10124	>EG10124 bisC Biotin sulfoxide and methionine (S) sulfoxide reductase	Cytoplasmic	A					n. def.	n. def.	n. def.	n. def.	n. def.	n. def.		n. def.	n. def.	n. def.	n. def.	n. def.	n. def.		1.4	1.4	1.4	0	0	1.4	0	0	0	0	0	0	0	0	0	0	0	2.1	1	1	1	0	0	1	0	0	0	0
EG10125	>EG10125 bolA Stationary-phase morphogene, transcriptional repressor	Nucleoid	N					3.13225	0.054107	7.18406	n. def.	1.95515	n. def.		n. def.	n. def.	n. def.	n. def.	0.962029	0.946876		15.2	15.2	15.2	0	15.2	0	15.2	15.2	15.2	15.2	15.2	15.2	15.2	15.2	15.2	15.2	15.2	0	1	1	1	0	1	0	1	1	1	1
EG10129	>EG10129 btuE Glutathione peroxidase	Cytoplasmic	A	Yes				LpxC only	LpxC only	5.42912	0.00118113	n. def.	n. def.		0.634337	0.233173	0.677695	0.362644	0.429887	0.184871		18	25.7	18	10.4	10.4	10.4	10.4	10.4	10.4	10.4	10.4	18	10.4	18	18	10.4	10.4	10.4	2	3	2	1	1	1	1	1	1	1
EG10130	>EG10130 btuR Regulatory gene affecting btuB	Cytoplasmic	A					10.5761	0.0104335	1.90257	n. def.	3.43161	n. def.		0.555406	0.138612	n. def.	n. def.	n. def.	n. def.		8.2	8.2	8.2	8.2	8.2	8.2	0	8.2	8.2	0	8.2	8.2	0	0	8.2	8.2	8.2	8.2	1	1	1	1	1	1	0	1	1	0
EG10134	>EG10134 carA Carbamoyl phosphate synthase, small subunit	Peripheral inner membrane protein facing the cytoplasm	F1	Yes	Yes			34.7616	7.73807e-05	58.039	0.0378964	18.7884	0.126995		1.3337	0.511134	0.697298	0.330484	0.929987	0.875871		25.7	36.6	36.6	25.7	36.6	36.6	30.4	36.6	36.6	39.8	34	34	34	29.6	30.9	34	30.9	45.3	7	9	9	7	9	9	8	9	9	10
EG10135	>EG10135 carB Carbamoyl phosphate synthase, ammonia, large subunit	Peripheral inner membrane protein facing the cytoplasm	F1	Yes	Yes	Yes		76.7163	0.000263255	102.673	3.13122e-05	80.5557	0.000320377		0.787008	0.427571	0.533543	0.191141	0.419903	0.147356		25.5	30	28.1	20.4	24.2	26.4	24.3	24.1	29.4	28.8	28.1	29.9	23.8	30.2	21.1	27.6	26.7	28.7	22	27	25	18	22	23	20	21	24	24
EG10136	>EG10136 cca tRNA nucleotidyltransferase, repairs terminal CCA of tRNAs	Cytoplasmic	A					n. def.	n. def.	n. def.	n. def.	n. def.	n. def.		n. def.	n. def.	n. def.	n. def.	n. def.	n. def.		0	0	0	0	0	0	0	0	0	0	2.2	4.4	3.2	0	0	2.4	2.4	2.4	0	0	0	0	0	0	0	0	0	0
EG10137	>EG10137 cdd Cytidine deaminase	Cytoplasmic	A					n. def.	n. def.	0.141909	n. def.	0.689737	0.454829		n. def.	n. def.	n. def.	n. def.	n. def.	n. def.		0	0	0	0	5.1	0	4.4	4.4	4.4	0	4.4	15	9.5	5.1	15	9.5	9.5	9.5	0	0	0	0	1	0	1	1	1	0
EG10138	>EG10138 cdh CDP-diglyceride hydrolase	Periplasmic	G					5.87556	n. def.	n. def.	n. def.	n. def.	n. def.		n. def.	n. def.	n. def.	n. def.	n. def.	n. def.		0	3.6	3.6	0	3.6	3.6	3.6	0	0	2.8	0	3.6	0	3.6	0	0	0	0	0	1	1	0	1	1	1	0	0	1
EG10153	>EG10153 moeA Molybdopterin molybdenumtransferase	Cytoplasmic	A					n. def.	n. def.	n. def.	n. def.	3.34861	n. def.		n. def.	n. def.	n. def.	n. def.	n. def.	n. def.		0	0	0	0	0	0	0	3.9	0	0	6.6	0	3.9	0	3.9	10.2	16.8	10.2	0	0	0	0	0	0	0	1	0	0
EG10154	>EG10154 moeB Molybdopterin-synthase sulfurylase	Cytoplasmic	A					5.21638	n. def.	n. def.	n. def.	3.80198	n. def.		n. def.	n. def.	n. def.	n. def.	n. def.	n. def.		0	4	4	0	0	0	4	0	0	4	4	4	4	4	4	4	4	4	0	1	1	0	0	0	1	0	0	1
EG10156	>EG10156 clpA ATPase subunit of ClpAP ATP-dependent protease	Cytoplasmic	A	Yes	Yes	Yes		41.8811	8.74776e-06	54.785	1.93331e-05	50.8801	9.02252e-06		1.98265	0.213739	0.889919	0.717469	1.7644	0.304233		21.6	21.4	27.4	24.7	20.7	24.9	23.7	23.2	21.5	18.3	11.9	12.5	11.9	12.5	15.2	14.2	13.5	12.1	12	13	15	13	14	15	13	14	12	11
EG10157	>EG10157 clpB Bichaperone with DnaK for protein disaggregation	Peripheral inner membrane protein facing the cytoplasm	F1	Yes	Yes	Yes		10.528	2.70773e-05	31.322	0.000513285	53.7511	0.00107336		3.43007	0.106816	1.0035	0.991413	3.44208	0.114696		33.4	30.5	28.2	35.1	42	41.7	33	42.2	38.3	38.2	35.9	39.7	32.3	28	31.9	33.5	33.5	33.5	19	17	17	20	25	23	20	24	22	24
EG10158	>EG10158 clpP Proteolytic subunit of ClpXP and ClpAP ATP-dependent proteases	Cytoplasmic	A					15.5511	0.156431	0.906685	n. def.	2.62527	0.107165		0.918333	0.782261	0.519321	0.100644	0.47691	0.0406884		18.4	18.4	18.4	8.7	18.4	18.4	18.4	29	18.4	18.4	18.4	18.4	9.7	9.7	18.4	18.4	18.4	18.4	2	2	2	1	2	2	2	3	2	2
EG10159	>EG10159 clpX ATPase subunit of ClpXP protease	Cytoplasmic	A	Yes	Yes	Yes		69.2363	6.35585e-06	75.1723	4.55287e-05	91.3136	9.24125e-06		1.63879	0.371152	0.840766	0.607579	1.37784	0.566084		54.5	51.2	58.3	47.6	54.5	57.8	54.5	58.3	56.1	30.7	30.7	37.7	30.4	17.7	30.7	22.9	27.6	26.9	16	16	17	15	16	17	16	17	17	10
EG10160	>EG10160 cpdB 2,3-cyclic nucleotide 2-phosphodiesterase, periplasmic	Periplasmic	G					0.931589	0.529367	1.42514	0.994818	n. def.	n. def.		2.7752	0.365866	0.741815	0.677617	2.05869	0.476518		1.7	1.7	1.7	1.7	1.7	5.7	5.7	1.7	1.7	5.4	3.6	1.7	6.6	1.7	1.7	4.5	1.7	1.7	1	1	1	1	1	2	2	1	1	3
EG10163	>EG10163 cpxA Histidine protein kinase, periplasmic stress sensor	Integral Inner Membrane	B					n. def.	n. def.	n. def.	n. def.	n. def.	n. def.		n. def.	n. def.	n. def.	n. def.	n. def.	n. def.		0	0	0	2	0	0	4.2	2.2	2.2	2	2	4.2	2	2	2	2	2	2	0	0	0	1	0	0	2	1	1	1
EG10164	>EG10164 crp cAMP-activated global transcription factor	Nucleoid, Peripheral inner membrane protein facing the cytoplasm	N,F1	Yes	Yes	Yes		88.8665	5.99318e-06	15.4509	0.000194741	13.0822	0.000376473		0.715589	0.331315	0.779845	0.473542	0.558049	0.264242		22.9	28.6	22.9	28.6	28.6	28.6	22.9	28.6	32.9	32.9	32.9	32.9	32.9	26.7	32.9	32.9	32.9	32.9	4	5	4	5	5	5	4	5	6	7
EG10165	>EG10165 crr EIIA(Glc), phosphocarrier for glucose PTS transport	Peripheral inner membrane protein facing the cytoplasm	F1		Yes	Yes		1.15741	0.789546	8.20886	0.00293945	7.5989	0.00923458		2.76424	0.166702	0.870229	0.641303	2.40552	0.209922		34.9	34.9	34.9	26	34.9	34.9	34.9	34.9	34.9	32.5	26	34.9	26	43.2	26	26	26	26	4	4	4	3	4	4	4	4	4	4
EG10166	>EG10166 cspA Cold-inducible RNA chaperone and anti-terminator	Nucleoid	N					1.08545	0.848442	0.0854234	n. def.	1.15654	n. def.		n. def.	n. def.	n. def.	n. def.	n. def.	n. def.		38.6	38.6	38.6	17.1	38.6	38.6	38.6	38.6	38.6	52.9	38.6	52.9	52.9	38.6	52.9	38.6	52.9	52.9	1	1	1	0	1	1	1	1	1	2
EG10168	>EG10168 lnt Apolipoprotein N-acyltransferase	Integral Inner Membrane	B					n. def.	n. def.	n. def.	n. def.	2.22	n. def.		n. def.	n. def.	n. def.	n. def.	n. def.	n. def.		0	0	0	2.3	0	0	2.1	0	2.1	0	0	2.3	0	0	2.3	0	2.3	0	0	0	0	1	0	0	1	0	1	0
EG10170	>EG10170 cyaA Adenylate cyclase	Cytoplasmic	A	Yes				LpxC only	LpxC only	n. def.	n. def.	n. def.	n. def.		0.541755	0.192947	n. def.	n. def.	n. def.	n. def.		6.6	10.7	8	2	1.5	3.4	0	3.7	2.9	0	0	0	0	0	2	0	2	0	3	6	5	1	1	2	0	2	2	0
EG10173	>EG10173 cydA Cytochrome d (bd-I) terminal oxidase subunit I	Integral Inner Membrane	B	Yes	Yes	Yes		144.587	5.40019e-05	103.724	0.00265635	100.094	0.000263509		1.29543	0.546489	0.875122	0.600903	1.13366	0.774111		12.3	8.8	8.8	8.8	8.8	8.8	6.9	8.8	8.8	14.9	12.1	14.9	7.1	7.1	12.3	10.5	10.3	10.5	5	4	4	4	4	4	3	4	4	6
EG10174	>EG10174 cydB Cytochrome d (bd-I) terminal oxidase subunit II	Integral Inner Membrane	B					90.3001	n. def.	n. def.	n. def.	n. def.	n. def.		n. def.	n. def.	n. def.	n. def.	n. def.	n. def.		3.7	3.7	3.7	0	0	3.7	3.7	0	0	3.7	3.7	3.7	3.7	3.7	0	0	0	3.7	1	1	1	0	0	1	1	0	0	1
EG10178	>EG10178 cyoA Cytochrome o oxidase subunit II, lipoprotein	Integral Inner Membrane, Inner Membrane Lipoprotein	B,E	Yes	Yes	Yes		43.5209	0.00534867	9.63217	0.00639004	7.5071	8.79125e-05		1.16474	0.732571	0.923289	0.798957	1.07539	0.884508		26	34.6	26	17.5	26	26	26	26	26	17.5	26	8.9	17.5	17.5	26	26	26	26	4	5	4	3	4	4	4	4	4	3
EG10179	>EG10179 cyoB Cytochrome o oxidase subunit I, quinone-binding domain	Integral Inner Membrane	B					154.871	1.64948e-05	39.999	0.00021367	110.794	3.31513e-06		0.95241	0.890616	0.871522	0.639541	0.830046	0.677672		1.7	1.7	1.7	1.7	1.7	1.7	1.7	1.7	1.7	1.7	2.7	2.7	1.7	1.7	1.7	4.2	1.7	2.7	1	1	1	1	1	1	1	1	1	1
EG10182	>EG10182 cyoE Cytochrome o oxidase protoheme IX farnesyltransferase subunit	Integral Inner Membrane	B					n. def.	n. def.	n. def.	n. def.	n. def.	n. def.		n. def.	n. def.	n. def.	n. def.	n. def.	n. def.		0	0	0	10.5	0	0	0	0	0	0	0	4.7	0	4.7	0	0	0	0	0	0	0	1	0	0	0	0	0	0
EG10183	>EG10183 cysA Sulfate/thiosulfate ABC transporter ATPase subunit	Peripheral inner membrane protein facing the cytoplasm	F1	Yes		Yes		4.0738	0.0103117	8.59709	0.00445241	11.2413	0.00167103		1.5226	0.410588	1.14439	0.750392	1.74245	0.37046		11	16.2	16.7	4.7	16.2	16.2	16.2	20.8	19.2	10.4	16.2	19.2	13.7	9.9	13.4	5.2	9.9	17.3	3	4	4	1	4	4	4	5	5	3
EG10184	>EG10184 cysB Transcriptional activator for the Cys regulon	Nucleoid, Peripheral inner membrane protein facing the cytoplasm	N,F1	Yes	Yes	Yes		35.1653	0.0051338	30.6032	2.53265e-05	159.956	0.00370732		1.17635	0.70765	0.675234	0.329695	0.79431	0.645053		29	34.9	29	17.6	26.2	32.1	32.1	34.9	32.1	17.9	22.2	10.8	17	11.4	13.6	13.6	13.9	10.8	7	8	6	5	6	7	7	8	7	5
EG10185	>EG10185 cysC Adenylylsulfate kinase, APS kinase	Cytoplasmic	A					2.88454	n. def.	0.321656	0.675949	0.628807	n. def.		n. def.	n. def.	0.577065	0.58643	n. def.	n. def.		0	0	13.4	6.5	6.5	7	6.5	7	13.4	13.4	13.4	7	7	13.4	7	0	0	6.5	0	0	2	1	1	1	1	1	2	2
EG10186	>EG10186 cysD Sulfate adenylyltransferase subunit 2	Cytoplasmic	A			Yes		1.93537	0.282213	27.3696	0.0708154	25.4535	0.0125516		1.97278	0.33099	1.03569	0.934029	2.04319	0.324783		16.2	16.9	16.9	8.9	19.5	20.2	10.3	9.3	25.8	18.5	25.8	29.5	19.5	23.2	19.5	19.9	23.2	25.5	4	4	4	2	5	5	3	2	6	4
EG10187	>EG10187 cysE Serine acetyltransferase (SAT)	Cytoplasmic	A		Yes	Yes		4.40903	n. def.	LpxC only	LpxC only	LpxC only	LpxC only		2.7736	0.128085	0.936793	0.799975	2.59829	0.148934		3.3	3.3	6.6	6.6	6.6	6.6	6.6	6.6	15	6.6	3.3	0	3.3	3.3	3.3	0	3.3	12.5	1	1	2	2	2	2	2	2	3	2
EG10188	>EG10188 cysG Siroheme synthase, multifunctional enzyme	Cytoplasmic	A	Yes	Yes			LpxC only	LpxC only	LpxC only	LpxC only	20.0117	n. def.		1.02253	0.963715	0.735139	0.220372	0.751704	0.548316		16.8	13.1	11.2	7.9	7.9	7.9	4.2	11.2	7.4	7.4	7.4	4.2	11.2	4.2	4.2	4.2	11.2	4.2	4	4	3	2	2	2	1	3	2	2
EG10189	>EG10189 cysH Phosphoadenylyl sulfate (PAPS) reductase	Peripheral inner membrane protein facing the cytoplasm	F1	Yes	Yes	Yes		8.44103	0.00180841	9.16003	0.00424257	8.37845	0.00302165		1.1239	0.817354	0.829724	0.693966	0.932523	0.90008		16	16	20.9	8.6	20.9	20.9	20.5	20.5	20.9	8.6	16.8	16.8	8.6	16.8	16.8	11.9	12.7	16.8	4	4	5	2	5	5	5	5	5	2
EG10190	>EG10190 cysI Sulfite reductase [NADPH] hemoprotein beta-component	Cytoplasmic	A					1.70556	0.321169	1.63392	0.265502	0.29423	0.264664		2.16589	0.39967	0.422532	0.347199	0.91516	0.915115		15.3	28.6	26.5	19.5	31.9	14.6	15.8	26.8	26.8	28.8	26.8	32.5	29.3	27.4	27.9	29.1	30.5	28.4	7	12	11	8	13	6	7	11	11	12
EG10191	>EG10191 cysJ Sulfite reductase [NADPH] flavoprotein alpha-component	Cytoplasmic	A		Yes			2.16495	0.0674296	4.72354	0.0435216	3.62199	0.402776		0.975572	0.952918	0.531547	0.399368	0.518562	0.416075		23.4	27.7	34.1	25.2	27	21.7	21.7	29.2	22.2	34.9	34.1	30.9	36.2	34.1	33.7	37.2	34.4	37.6	8	10	12	9	10	8	8	10	8	13
EG10192	>EG10192 cysK Cysteine synthase A, O-acetylserine sulfhydrylase A	Peripheral inner membrane protein facing the cytoplasm	F1	Yes	Yes	Yes		2.3832	0.00850187	7.63195	0.000185797	8.80269	0.00670058		1.95364	0.153061	0.767763	0.698132	1.49993	0.510981		61.6	65.9	52.6	56.7	65.9	74.6	66.9	70.9	57.6	61.6	56	61.6	45.8	38.4	48	66.3	61.3	61.6	11	11	11	10	11	14	11	12	11	11
EG10193	>EG10193 cysM Cysteine synthase B, O-acetylserine sulfhydrylase B	Cytoplasmic	A			Yes		1.39649	0.43017	2.04593	0.125849	3.65264	0.0018164		2.15414	0.263773	1.29298	0.435578	2.78525	0.190947		11.2	13.5	17.2	3.6	17.2	17.2	17.2	17.2	17.2	24.4	27.1	31.7	31.7	24.1	27.7	31.7	35.3	31.7	2	2	3	1	3	3	3	3	3	5
EG10194	>EG10194 cysN Sulfate adenylyltransferase subunit 1	Cytoplasmic	A	Yes	Yes	Yes		3.55184	0.00172233	5.00067	0.00727352	5.13507	0.00815363		2.15495	0.297366	1.14137	0.763556	2.45959	0.265158		14.9	18.5	20.8	11.2	20.2	15.6	12.2	25.1	26.1	26.3	20.8	23.8	25.5	21.5	21.5	21.5	18.5	18.5	5	7	8	4	8	5	4	7	10	10
EG10195	>EG10195 cysP Thiosulfate-binding protein, periplasmic	Periplasmic	G					1.71293	0.0333849	0.93021	0.774212	0.747554	0.16436		1.00648	0.988894	1.06549	0.842444	1.07239	0.871341		24.9	32.5	26.3	18.6	22.2	34	30.5	15.1	37.6	31.4	29.6	31.1	34.3	29.9	36.7	32	38.2	44.4	7	9	7	5	6	9	8	4	10	8
EG10196	>EG10196 cysS Cysteine--tRNA ligase	Cytoplasmic	A					0.866951	0.498521	n. def.	n. def.	1.49818	0.496374		1.59	0.488036	0.577223	0.389674	0.917783	0.883064		2	2	2	2	5.9	3.9	2	7.2	5.9	14.1	3.9	6.7	8.9	2	2	8.9	8.9	8.9	1	1	1	1	3	2	1	3	3	5
EG10197	>EG10197 cysU Sulfate/thiosulfate ABC transporter membrane permease subunit	Integral Inner Membrane	B					n. def.	n. def.	n. def.	n. def.	n. def.	n. def.		n. def.	n. def.	n. def.	n. def.	n. def.	n. def.		0	0	0	0	0	0	0	0	0	0	8.7	8.7	8.7	0	0	8.7	8.7	0	0	0	0	0	0	0	0	0	0	0
EG10198	>EG10198 cysW Sulfate/thiosulfate ABC transporter membrane permease subunit	Integral Inner Membrane	B					n. def.	n. def.	6.99956	n. def.	7.22754	n. def.		0.89457	0.805641	n. def.	n. def.	n. def.	n. def.		5.5	5.5	5.5	5.5	5.5	5.5	5.5	5.5	0	7.9	7.9	7.9	7.9	7.9	7.9	2.4	7.9	7.9	1	1	1	1	1	1	1	1	0	2
EG10201	>EG10201 dacA D-alanine D-alanine carboxypeptidase PBP5, cell morphology	Peripheral inner membrane protein facing the periplasm	F2	Yes	Yes	Yes		136.749	6.81396e-07	70.4519	0.000112967	144.236	0.00031896		1.66742	0.310984	0.926091	0.802003	1.54418	0.412284		40	33	33.7	35.5	45.7	51.4	40.4	43.7	53.6	41.7	33.7	31	23.1	30.3	29	25.6	11.4	25.1	11	9	9	10	12	14	11	12	14	12
EG10203	>EG10203 dacC D-alanine D-alanine carboxypeptidase PBP6	Peripheral inner membrane protein facing the periplasm	F2	Yes	Yes	Yes		18.7795	0.0262773	21.3675	0.00345486	11.2852	0.00402156		2.51415	0.166247	0.958602	0.877554	2.41007	0.189574		21.8	27.8	26	22	26	29.2	29.2	30.2	28.5	16.8	10.2	13.8	16.5	9	17.2	12.5	15.5	11.8	5	6	6	6	6	7	7	7	7	4
EG10205	>EG10205 dapA Dihydrodipicolinate synthase	Cytoplasmic	A		Yes	Yes		2.93332	0.0694897	3.38369	0.0026234	2.74085	0.00223755		1.07907	0.822587	0.74039	0.239956	0.798936	0.49492		24.7	20.9	24.7	24.7	24.7	24.7	20.9	30.1	24.7	30.1	24.7	24.7	30.1	24.7	20.9	30.1	24.7	30.1	5	4	5	5	5	5	4	6	5	6
EG10206	>EG10206 dapB Dihydrodipicolinate reductase	Cytoplasmic	A					1.52563	0.432116	0.726618	0.0927536	2.13795	0.24561		1.74127	0.340567	1.07747	0.869931	1.87616	0.352289		9.2	15.8	5.1	15.8	9.2	30.8	16.8	15.8	15.8	12.5	16.5	23.1	23.1	23.1	19	19	23.1	23.1	2	3	1	3	2	5	3	3	3	2
EG10207	>EG10207 dapD 2,3,4,5-tetrahydropyridine-2-carboxylate N-succinyltransferase	Peripheral inner membrane protein facing the cytoplasm	F1	Yes		Yes		19.1522	0.0266633	10.8355	0.0923637	10.7789	0.00412972		0.995194	0.991256	0.677484	0.207647	0.674228	0.381059		23	32.1	32.1	27.7	23	32.1	26.6	23	36.9	37.2	41.6	46.4	41.6	32.1	32.1	36.9	32.1	35.8	6	8	8	7	6	8	6	6	8	9
EG10208	>EG10208 dapE N-succinyl-diaminopimelate desuccinylase, DAP/lysine biosynthesis, contains Zn(2+)/Co(2+)	Cytoplasmic	A					n. def.	n. def.	n. def.	n. def.	1.35482	n. def.		n. def.	n. def.	n. def.	n. def.	n. def.	n. def.		2.4	2.4	0	9.9	5.1	2.4	2.4	5.6	6.9	5.3	2.4	6.7	5.6	0	0	5.9	2.7	2.7	1	1	0	2	2	1	1	2	2	2
EG10209	>EG10209 dapF Diaminopimelate epimerase	Cytoplasmic	A					1.39856	n. def.	n. def.	n. def.	2.86798	n. def.		n. def.	n. def.	n. def.	n. def.	n. def.	n. def.		5.8	5.8	0	0	0	0	0	0	5.8	4.4	4.4	4.4	5.8	0	4.4	4.4	10.2	4.4	1	1	0	0	0	0	0	0	1	1
EG10210	>EG10210 dbpA ATP-dependent 3-5 RNA helicase, specific for 23S rRNA	Peripheral inner membrane protein facing the cytoplasm	F1	Yes				LpxC only	LpxC only	n. def.	n. def.	n. def.	n. def.		n. def.	n. def.	n. def.	n. def.	n. def.	n. def.		7.4	12	17.1	0	0	0	0	0	0	0	0	0	0	0	0	0	0	0	2	3	4	0	0	0	0	0	0	0
EG10212	>EG10212 dcp Dipeptidyl carboxypeptidase II	Cytoplasmic	A					0.770243	n. def.	1.56431	0.557852	2.17471	n. def.		n. def.	n. def.	0.819696	0.463359	n. def.	n. def.		0	3.5	2.1	3.1	4.7	2.1	2.1	3.2	2.1	6	4	12.3	2.3	4	8.2	5.6	8.7	5.6	0	2	1	2	2	1	1	2	1	3
EG10213	>EG10213 ddlA D-alanine:D-alanine ligase A, ADP-forming	Cytoplasmic	A					2.69945	0.103927	1.48444	0.182544	0.795167	0.394212		0.868555	0.711199	0.870791	0.699329	0.75633	0.533045		3.8	6.6	3.8	6.6	3.8	3.8	6.6	3.8	6.6	15.1	6.6	21.2	10.7	12.1	12.1	9.3	12.1	18.1	1	2	1	2	1	1	2	1	2	4
EG10214	>EG10214 ddlB D-alanine:D-alanine ligase B, ADP-forming	Cytoplasmic	A	Yes	Yes			3.37849	0.0275917	2.199	0.039801	1.02481	0.745381		1.65476	0.415867	0.637978	0.0795193	1.0557	0.912917		22.9	13.1	17.3	13.1	17	13.1	13.1	17.3	21.2	17.3	21.2	31	21.2	17	23.2	22.9	25.2	19	5	3	4	3	4	3	3	4	5	4
EG10215	>EG10215 deaD ATP-dependent RNA helicase, 50S ribosomal subunit biogenesis	Peripheral inner membrane protein facing the cytoplasm	F1	Yes	Yes	Yes		191.787	2.40494e-05	101.691	0.00205398	1108.83	0.0340835		0.937795	0.874075	0.63894	0.224742	0.599194	0.296829		34.7	41.8	33.9	24.2	30.8	28.9	28.8	28.9	27	20.7	20	24.6	24.6	16.1	22.6	22.3	25	18.6	16	19	16	12	15	14	14	14	13	10
EG10217	>EG10217 accD Acetyl-CoA carboxylase, carboxyltransferase beta subunit	Peripheral inner membrane protein facing the cytoplasm	F1	Yes	Yes	Yes		11.8346	2.62763e-05	10.7932	0.0109944	27.3452	0.0245993		0.663596	0.251201	1.02795	0.916612	0.682142	0.405206		19.7	19.7	20.1	20.4	15.8	19.7	15.8	16.4	19.7	16.4	17.1	22	12.5	17.8	17.1	20.1	22	12.8	5	5	6	5	5	5	5	4	5	4
EG10218	>EG10218 dedD Membrane-anchored periplasmic protein involved in septation	Integral Inner Membrane	B					46.1872	n. def.	n. def.	n. def.	68.6417	n. def.		n. def.	n. def.	n. def.	n. def.	n. def.	n. def.		0	4.5	4.5	0	0	0	0	6.4	6.4	4.5	0	4.5	4.5	4.5	4.5	4.5	4.5	4.5	0	1	1	0	0	0	0	1	1	1
EG10219	>EG10219 deoA Thymidine phosphorylase	Peripheral inner membrane protein facing the cytoplasm	F1					12.5438	n. def.	7.45162	n. def.	5.87666	n. def.		n. def.	n. def.	n. def.	n. def.	n. def.	n. def.		2.5	0	0	0	5.5	2.5	2.5	5.5	5.5	7.5	0	3	4.1	3.4	7.5	8.4	0	3	1	0	0	0	2	1	1	2	2	2
EG10220	>EG10220 deoB Phosphopentomutase	Peripheral inner membrane protein facing the cytoplasm	F1	Yes	Yes			18.8776	0.000531568	LpxC only	LpxC only	10.3513	n. def.		1.00951	0.985257	n. def.	n. def.	n. def.	n. def.		6.6	6.1	6.1	6.1	6.1	8.8	3.2	0	0	5.7	2.9	9.3	2.9	2.9	2.9	2.9	6.1	2.9	2	2	2	2	2	3	1	0	0	2
EG10221	>EG10221 deoC 2-deoxy-D-ribose 5-phosphate aldolase (DERA)	Peripheral inner membrane protein facing the cytoplasm	F1					1.64551	0.138445	0.792079	0.197749	n. def.	n. def.		1.12372	0.824641	1.38621	0.267058	1.55771	0.513311		4.6	4.6	4.6	4.6	4.6	4.6	4.6	4.6	11.2	13.9	7.3	11.2	13.9	13.9	11.2	4.6	4.6	4.6	1	1	1	1	1	1	1	1	2	3
EG10222	>EG10222 deoD Purine nucleoside phosphorylase	Peripheral inner membrane protein facing the cytoplasm	F1	Yes	Yes	Yes		4.82223	0.0101084	2.1056	0.0367018	3.1805	0.0457361		0.677279	0.27083	0.735248	0.635245	0.497968	0.403076		18	17.6	27.2	13.4	27.2	27.2	27.2	23	22.2	31	22.6	27.2	27.2	23	23	27.2	23	23	3	4	5	3	5	5	5	4	4	6
EG10224	>EG10224 dgkA Diacylglycerol kinase	Integral Inner Membrane	B					n. def.	n. def.	n. def.	n. def.	n. def.	n. def.		n. def.	n. def.	n. def.	n. def.	n. def.	n. def.		8.2	8.2	8.2	0	8.2	8.2	8.2	8.2	8.2	8.2	8.2	8.2	8.2	8.2	8.2	8.2	0	8.2	1	1	1	0	1	1	1	1	1	1
EG10229	>EG10229 flk Prevents premature secretion of FlgM	Integral Inner Membrane	B					n. def.	n. def.	n. def.	n. def.	n. def.	n. def.		n. def.	n. def.	n. def.	n. def.	n. def.	n. def.		3	3	3	0	0	0	0	3	3	0	0	0	0	0	0	0	0	0	1	1	1	0	0	0	0	1	1	0
EG10230	>EG10230 dksA RNAP-binding protein modulating ppGpp and iNTP regulation	Nucleoid	N	Yes		Yes		2.86041	0.0167286	4.24451	0.00583973	LpxC only	LpxC only		1.56254	0.453381	0.678058	0.208349	1.0595	0.908546		19.9	19.9	19.9	11.9	19.9	19.9	19.9	19.9	19.9	19.9	19.9	19.9	19.9	11.9	19.9	19.9	11.9	11.9	2	2	2	1	2	2	2	2	2	2
EG10231	>EG10231 dld D-lactate dehydrogenase	Peripheral inner membrane protein facing the cytoplasm	F1	Yes	Yes	Yes		35.3735	3.01196e-06	57.1603	0.000138157	67.6224	0.000389312		1.07811	0.840312	0.970055	0.915558	1.04583	0.920961		13.5	20.3	21.7	12.6	14.9	14.4	11.2	18.6	16.6	4.9	9.6	8.9	7.2	7.9	14.2	9.8	8.4	11.4	7	10	11	7	8	8	6	9	9	3
EG10235	>EG10235 dnaA DNA synthesis initiator and global transcription regulator	Nucleoid, Peripheral inner membrane protein facing the cytoplasm	N,F1	Yes	Yes	Yes		22.1909	0.0032352	43.7296	0.000364249	40.3163	0.0128849		2.05673	0.277752	0.889207	0.700496	1.82886	0.352018		23.3	19.7	21	18.6	28.5	28.7	22.1	28.7	28.7	10.3	9.9	14.6	5.8	9.9	4.7	9.4	10.7	7.7	7	8	6	6	10	10	9	10	10	4
EG10236	>EG10236 dnaB Replicative DNA helicase	Nucleoid, Peripheral inner membrane protein facing the cytoplasm	N,F1	Yes	Yes	Yes		LpxC only	LpxC only	47.4532	0.000127969	53.3276	0.000202562		2.35703	0.17947	0.82601	0.604184	1.94693	0.278196		22.1	19.1	15.7	25.7	23.1	18.3	21.2	24.4	28.2	10.4	0	5.1	5.1	5.1	5.1	2.5	7	5.1	8	7	6	9	8	6	7	8	9	4
EG10237	>EG10237 dnaC DNA biosynthesis, helicase DnaB loader	Cytoplasmic	A					n. def.	n. def.	n. def.	n. def.	n. def.	n. def.		n. def.	n. def.	n. def.	n. def.	n. def.	n. def.		0	0	0	0	3.7	6.5	3.7	3.7	10.2	0	0	0	0	0	0	0	0	0	0	0	0	0	1	1	1	1	2	0
EG10238	>EG10238 dnaE DNA polymerase III, alpha subunit	Nucleoid	N	Yes	Yes	Yes		44.6823	0.000118552	34.8258	4.46955e-06	LpxC only	LpxC only		1.92321	0.30066	0.710343	0.339202	1.36614	0.581998		2.2	3.4	4.4	2.2	3.8	4.4	5.7	4.5	5.6	3.2	2.2	3.2	1.2	2.8	2.8	2.2	0	0.6	3	4	5	2	4	5	6	5	6	3
EG10239	>EG10239 dnaG Primase for DNA replication	Nucleoid	N					n. def.	n. def.	n. def.	n. def.	n. def.	n. def.		n. def.	n. def.	n. def.	n. def.	n. def.	n. def.		5	0	0	0	3.1	3.1	3.1	0	2.1	3.1	3.1	0	3.1	0	3.1	3.1	3.1	3.1	2	0	0	0	1	1	1	0	1	1
EG10240	>EG10240 dnaJ DnaK co-chaperone HSP40	Peripheral inner membrane protein facing the cytoplasm	F1	Yes	Yes	Yes		25.9615	0.00110614	31.2225	7.19557e-05	20.1385	0.000663949		3.01946	0.130553	0.98963	0.973612	2.98815	0.142944		17.3	11.2	16.8	16.8	17.3	17.3	17.3	19.9	19.9	11.2	14.9	9.3	6.4	9.3	14.9	18.1	12.5	12.5	5	3	4	4	5	5	5	5	5	3
EG10241	>EG10241 dnaK Hsp70 molecular chaperone, heat-inducible	Peripheral inner membrane protein facing the cytoplasm	F1	Yes	Yes	Yes		2.74075	0.00653332	3.86648	8.77532e-05	2.82002	0.00492087		1.64324	0.270658	0.941361	0.842151	1.54688	0.373274		43.3	51.6	51.4	47.3	51.6	51.4	43.6	47.3	57.2	49.7	53.1	53.8	53.6	47.6	49.5	49.7	53.6	49.8	21	25	24	21	25	24	23	23	27	24
EG10242	>EG10242 dnaN DNA polymerase III sliding clamp beta subunit	Nucleoid	N					7.50425	n. def.	8.45468	0.00520351	2.99331	0.0363477		n. def.	n. def.	0.900211	0.771828	n. def.	n. def.		0	4.6	4.6	4.6	4.6	4.6	4.6	4.6	4.6	18.6	13.1	12	9	16.1	13.1	13.1	9	9	0	1	1	1	1	1	1	1	1	5
EG10244	>EG10244 dnaT Primasomal protein i	Nucleoid	N					n. def.	n. def.	n. def.	n. def.	n. def.	n. def.		n. def.	n. def.	n. def.	n. def.	n. def.	n. def.		0	0	0	0	0	0	0	0	0	5.6	5.6	5.6	11.2	5.6	5.6	5.6	0	5.6	0	0	0	0	0	0	0	0	0	1
EG10245	>EG10245 dnaX DNA polymerase III holoenzyme, tau and gamma ATPase subunits	Nucleoid	N		Yes	Yes		5.5945	0.252082	28.5099	3.95162e-05	LpxC only	LpxC only		2.08689	0.219958	0.764532	0.309378	1.5955	0.377342		3	6.8	6.4	6.4	4.8	4.8	8.2	8.7	7.8	3.6	2.8	3.1	3.9	4.7	4.7	4.7	4.5	4.5	2	4	4	4	3	3	5	5	4	3
EG10247	>EG10247 acpS ACP-CoA phosphopantetheinyltransferase	Cytoplasmic	A					n. def.	n. def.	n. def.	n. def.	n. def.	n. def.		n. def.	n. def.	n. def.	n. def.	n. def.	n. def.		0	0	0	0	0	0	0	0	0	0	0	0	11.1	0	0	11.1	11.1	11.1	0	0	0	0	0	0	0	0	0	0
EG10248	>EG10248 dppA Dipeptide-, heme-binding protein, periplasmic	Periplasmic	G					1.1174	0.975346	2.27754	0.212152	0.712194	n. def.		1.58213	0.247604	n. def.	n. def.	n. def.	n. def.		4.1	4.1	6.5	6.5	6.5	6.5	9.9	4.1	6.5	12.9	15.7	11.6	5.4	5	7.1	9	11.4	11.2	2	2	3	3	3	3	4	2	3	6
EG10249	>EG10249 dsdA D-serine dehydratase	Cytoplasmic	A	Yes				27.2678	0.00410113	6.59542	n. def.	5.52746	n. def.		n. def.	n. def.	n. def.	n. def.	n. def.	n. def.		8.1	22.4	8.1	5.4	3.6	5.9	0	3.2	3.2	11.8	6.6	6.8	14.7	0	9.5	8.6	5.4	8.6	2	6	2	1	1	2	0	1	1	3
EG10251	>EG10251 dut dUTP pyrophosphatase	Cytoplasmic	A					0.98027	0.671521	0.880661	0.603419	1.03317	n. def.		1.36699	0.626232	n. def.	n. def.	n. def.	n. def.		11.9	11.9	11.9	11.9	11.9	11.9	11.9	11.9	11.9	11.9	11.9	11.9	11.9	11.9	11.9	11.9	11.9	11.9	1	1	1	1	1	1	1	1	1	1
EG10254	>EG10254 ebgR ebgAC operon repressor	Cytoplasmic	A					n. def.	n. def.	0.0113438	n. def.	n. def.	n. def.		n. def.	n. def.	n. def.	n. def.	n. def.	n. def.		0	3.4	3.4	3.4	3.4	3.4	0	3.4	3.4	20.8	7	3.4	2.8	3.4	3.4	0	3.4	3.4	0	1	1	1	1	1	0	1	1	5
EG10255	>EG10255 eco Ecotin, serine protease inhibitor	Periplasmic	G					2.0201	0.0334845	1.26119	0.437429	1.79272	0.0884125		1.47676	0.396559	1.29347	0.610606	1.91014	0.232292		8.6	8.6	17.9	8.6	17.9	8.6	8.6	17.9	8.6	17.9	17.9	8.6	17.9	8.6	17.9	8.6	8.6	8.6	1	1	2	1	2	1	1	2	1	2
EG10256	>EG10256 eda KHG/KDPG aldolase	Peripheral inner membrane protein facing the cytoplasm	F1					1.59659	0.0949209	4.63312	n. def.	6.84929	n. def.		n. def.	n. def.	n. def.	n. def.	1.94226	0.369196		15	15	15	15	15	22.1	8.9	15	15	18.3	22.1	22.1	8.9	8.9	8.9	22.1	8.9	15	2	2	2	2	2	2	1	2	2	3
EG10258	>EG10258 eno Enolase	Cytoplasmic, Peripheral inner membrane protein facing the cytoplasm, Peripheral outer membrane protein facing the extra-cellular space	A,F1,F4	Yes	Yes	Yes		5.96571	0.00741796	51.8501	0.000543331	41.1007	0.000109138		3.8954	0.1717	0.592654	0.145403	2.30862	0.28271		40.5	40.5	44	38	46.1	44	40.5	49.5	44	52.1	46.1	46.1	49.5	47	49.5	38	44	41.4	10	10	11	9	11	11	10	12	11	13
EG10265	>EG10265 lpxC Lipid A synthesis, UDP-3-O-(R-3-hydroxymyristoyl)-N-acetylglucosamine deacetylase	Cytoplasmic	A		Yes	Yes		12.5356	0.187868	25.8851	0.00202703	LpxC only	LpxC only		1	0.35086	1	0.520563	1	n. def.		36.1	33.4	33.4	33.1	37	33.4	37	39	36.7	13.8	4.6	30.5	4.9	7.2	4.6	0	11.1	2.6	12	11	11	10	13	11	13	14	12	4
EG10270	>EG10270 era Ribosome-associated GTPase essential for growth	Peripheral inner membrane protein facing the cytoplasm	F1	Yes	Yes			21.6328	0.00497171	18.2581	0.0150697	6.40969	n. def.		0.919802	0.850047	0.772075	0.464167	0.710156	0.518784		9.3	13.6	9.3	5.6	9.3	14.6	3	9	6.6	12	14.6	14.6	14.6	11	6.6	6.6	3	6.6	3	4	3	2	3	4	1	3	2	3
EG10271	>EG10271 exbB Uptake of enterochelin	Integral Inner Membrane	B					n. def.	n. def.	n. def.	n. def.	n. def.	n. def.		2.70923	0.140853	0.265871	0.354195	0.720307	0.724641		11.9	6.1	11.9	11.9	11.9	5.7	6.1	29.5	23	0	0	0	0	0	0	0	0	0	2	1	2	2	2	1	1	4	3	0
EG10272	>EG10272 exbD Uptake of enterochelin	Integral Inner Membrane	B					n. def.	n. def.	n. def.	n. def.	n. def.	n. def.		n. def.	n. def.	n. def.	n. def.	n. def.	n. def.		0	8.5	8.5	0	8.5	0	14.9	0	8.5	0	0	0	0	0	0	0	0	0	0	1	1	0	1	0	2	0	1	0
EG10273	>EG10273 fabA 3R-3-hydroxydecanoyl acyl carrier protein (ACP) dehydratase	Cytoplasmic	A			Yes		0.733996	0.965016	6.4207	0.170785	3.15894	0.0118482		5.23925	0.365554	0.412653	0.0220415	2.16199	0.53635		11	19.8	11	14.5	19.8	19.8	11	11	11	16.9	19.8	19.8	19.8	11	19.8	19.8	19.8	19.8	2	3	2	2	3	3	2	2	2	3
EG10274	>EG10274 fabB 3-oxoacyl-[acyl-carrier-protein] synthase I	Peripheral inner membrane protein facing the cytoplasm	F1					1.9239	0.0216556	1.28528	0.820375	1.37812	0.515793		0.887288	0.729242	0.904996	0.695235	0.802992	0.575346		2.5	8.4	8.4	7.9	8.4	10.8	13.1	18.7	15.5	20.4	20.4	20.4	25.9	10.6	10.6	20.4	25.9	18	1	2	2	2	2	3	4	3	3	5
EG10275	>EG10275 accB Acetyl-CoA carboxylase, biotin carboxyl carrier protein	Cytoplasmic	A					1.77795	0.0382151	1.03458	0.906963	0.883767	0.310478		0.399804	0.0116201	0.626817	0.203701	0.250604	0.0442607		34	26.3	34	33.3	34	34	34	34	15.4	39.1	39.1	39.1	26.3	26.3	39.1	39.1	39.1	39.1	4	4	4	3	4	4	4	4	2	5
EG10276	>EG10276 accC Acetyl-CoA carboxylase, biotin carboxylase (BC) subunit	Peripheral inner membrane protein facing the cytoplasm	F1	Yes	Yes	Yes		30.3988	6.60043e-05	49.8929	0.000748902	16.0063	0.000300981		0.973915	0.954938	0.653878	0.293511	0.636822	0.392913		28.5	31.4	29.2	18.7	24.9	27.2	27.2	30.7	29.2	24.1	31.6	29.6	24.5	24.3	27.2	22.3	25.2	25.2	10	11	10	7	9	10	10	10	10	9
EG10277	>EG10277 fabH beta-Ketoacyl-ACP synthase III	Cytoplasmic	A	Yes	Yes	Yes		43.0942	0.000150547	19.4158	1.15506e-05	13.4945	0.00026413		0.71638	0.432288	0.776207	0.492286	0.556059	0.283973		18.9	22.7	22.7	10.7	18.9	10.7	22.7	10.7	14.5	14.5	12.3	14.5	7.9	7.9	7.9	7.9	14.5	23.3	4	5	5	2	4	2	5	2	3	3
EG10279	>EG10279 fadB Multifunctional fatty acid oxidation complex subunit alpha	Peripheral inner membrane protein facing the cytoplasm	F1		Yes	Yes		n. def.	n. def.	LpxC only	LpxC only	LpxC only	LpxC only		n. def.	n. def.	1.96114	0.435743	n. def.	n. def.		3.2	7.4	7.3	4.4	9.9	4.8	7.3	9.9	12.6	0	0	0	0	0	0	0	0	0	1	4	3	3	5	2	4	5	7	0
EG10280	>EG10280 fadL Fatty acid transport protein, outer membrane	Outer Membrane b-barrel protein	H	Yes	Yes			LpxC only	LpxC only	LpxC only	LpxC only	n. def.	n. def.		0.973622	0.947152	n. def.	n. def.	n. def.	n. def.		10.5	7.6	10.5	6.7	6.7	6.7	3.8	7.6	11.2	0	0	0	0	0	0	0	0	0	3	2	3	2	2	2	1	2	3	0
EG10281	>EG10281 fadR Repressor/activator for fatty acid metabolism regulon	Nucleoid	N	Yes	Yes			LpxC only	LpxC only	LpxC only	LpxC only	7.9352	n. def.		1.35085	0.428247	0.771418	0.42628	1.04207	0.921182		19.7	30.5	31	8.8	22.2	26.8	11.3	26.4	26.4	0	7.1	11.7	0	4.6	8.8	4.6	0	0	4	5	5	2	3	4	1	4	4	0
EG10282	>EG10282 fbaA Fructose 1,6-bisphosphate aldolase, class II	Peripheral inner membrane protein facing the cytoplasm	F1	Yes	Yes	Yes		30.3385	1.99267e-05	80.5361	0.000280073	87.9019	0.000549827		2.91642	0.174377	0.633306	0.155054	1.84698	0.328694		20.6	26.5	21.4	20.6	21.2	21.4	26.2	23.1	29	21.2	23.4	18.4	26.2	26.2	18.4	26.7	26.2	26.2	5	7	6	5	5	6	6	5	7	5
EG10283	>EG10283 fbp Fructose-1,6-bisphosphatase	Cytoplasmic	A	Yes	Yes	Yes		23.6272	8.51494e-05	10.7481	8.53981e-05	12.8806	0.0287049		0.599203	0.146139	0.541268	0.195934	0.324329	0.0989474		26.8	30.1	30.1	26.8	26.8	20.5	17.2	19.3	15.7	18.4	13.3	20.8	20.8	30.1	16	22	20.8	16	6	7	7	6	6	4	3	4	3	5
EG10284	>EG10284 fdhE Redox enzyme maturation protein (REMP) for FdnG/FdoG	Cytoplasmic	A	Yes	Yes	Yes		LpxC only	LpxC only	8.13292	0.00456714	LpxC only	LpxC only		2.91694	0.133123	1.03712	0.918252	3.02521	0.133564		9.4	9.4	9.4	17.5	9.4	9.4	9.4	9.4	9.4	9.4	5.2	5.2	9.4	9.4	5.2	9.4	17.5	17.5	2	2	2	3	2	2	2	2	2	2
EG10286	>EG10286 fecA Outer membrane ferric citrate receptor	Outer Membrane b-barrel protein	H	Yes				LpxC only	LpxC only	n. def.	n. def.	n. def.	n. def.		n. def.	n. def.	n. def.	n. def.	n. def.	n. def.		11	9.3	5.9	0	0	2.5	4.4	0	2.5	0	0	0	0	0	0	0	0	0	5	4	3	0	0	1	2	0	1	0
EG10287	>EG10287 fecB Ferric citrate-binding protein, periplasmic	Periplasmic	G					n. def.	n. def.	n. def.	n. def.	n. def.	n. def.		n. def.	n. def.	n. def.	n. def.	n. def.	n. def.		0	9.3	13	0	0	0	0	0	0	0	0	0	0	0	0	0	0	0	0	2	3	0	0	0	0	0	0	0
EG10290	>EG10290 fecE Ferric citrate ATP-binding, membrane-associated transport protein	Peripheral inner membrane protein facing the cytoplasm	F1					n. def.	n. def.	n. def.	n. def.	n. def.	n. def.		n. def.	n. def.	n. def.	n. def.	n. def.	n. def.		5.5	10.6	5.5	0	0	0	0	0	0	0	0	0	0	0	0	0	0	0	1	2	1	0	0	0	0	0	0	0
EG10300	>EG10300 ffh Signal Recognition Particle (SRP) protein, with 4.5S RNA	Peripheral inner membrane protein facing the cytoplasm	F1	Yes	Yes	Yes		43.8977	2.51329e-05	64.8392	1.39624e-06	225.806	0.000797776		2.42383	0.214263	0.9176	0.798814	2.2241	0.260948		30	25.2	25.2	31.6	40	42.4	38.4	36.4	33.1	19	16.1	19	21	15.9	12.1	20.8	21.4	16.3	11	10	10	12	13	14	13	13	12	7
EG10302	>EG10302 fhuA Outer membrane transporter for ferrichrome-iron	Outer Membrane b-barrel protein	H					n. def.	n. def.	n. def.	n. def.	n. def.	n. def.		n. def.	n. def.	n. def.	n. def.	n. def.	n. def.		0	0	0	0	0	0	0	1.7	0	0	0	0	0	0	0	0	0	0	0	0	0	0	0	0	0	1	0	0
EG10312	>EG10312 fimE Site-specific recombinase, fimA promoter inversion	Cytoplasmic	A					n. def.	n. def.	n. def.	n. def.	n. def.	n. def.		n. def.	n. def.	n. def.	n. def.	n. def.	n. def.		0	0	0	0	0	0	0	0	8.6	0	0	8.6	0	0	0	0	0	0	0	0	0	0	0	0	0	0	1	0
EG10316	>EG10316 lpxD Lipid A synthesis, UDP-3-O-(R-3-hydroxymyristoyl)-glucosamine N-acyltransferase	Cytoplasmic	A					n. def.	n. def.	n. def.	n. def.	n. def.	n. def.		n. def.	n. def.	n. def.	n. def.	n. def.	n. def.		0	0	0	0	0	0	0	0	0	3.8	3.8	3.8	3.8	3.8	3.8	3.8	0	3.8	0	0	0	0	0	0	0	0	0	1
EG10317	>EG10317 fis Transcriptional activator for rRNA operons, bends DNA	Nucleoid, Peripheral inner membrane protein facing the cytoplasm	N,F1	Yes	Yes	Yes		LpxC only	LpxC only	LpxC only	LpxC only	LpxC only	LpxC only		2.3612	0.219639	0.874022	0.683489	2.06375	0.284272		32.7	32.7	32.7	32.7	32.7	32.7	32.7	32.7	32.7	9.2	9.2	9.2	9.2	32.7	9.2	9.2	9.2	9.2	2	2	2	2	2	2	2	2	2	1
EG10318	>EG10318 fldA Flavodoxin I	Cytoplasmic	A					5.93197	n. def.	6.23749	n. def.	4.78929	n. def.		n. def.	n. def.	n. def.	n. def.	n. def.	n. def.		8	8	18.8	0	25	18.8	28.4	33	14.2	28.4	20.5	17.6	28.4	20.5	20.5	20.5	20.5	20.5	1	1	2	0	2	2	3	4	1	3
EG10319	>EG10319 flhC Transcriptional activator of flagellar class II operons	Nucleoid	N					n. def.	n. def.	n. def.	n. def.	n. def.	n. def.		n. def.	n. def.	n. def.	n. def.	n. def.	n. def.		8.9	0	0	0	0	0	0	0	0	0	0	0	0	0	0	0	0	0	1	0	0	0	0	0	0	0	0	0
EG10320	>EG10320 flhD Transcriptional activator of flagellar class II operons	Nucleoid	N					n. def.	n. def.	n. def.	n. def.	n. def.	n. def.		n. def.	n. def.	n. def.	n. def.	n. def.	n. def.		24.1	24.1	12.9	0	0	0	0	0	0	0	0	0	0	0	0	0	0	0	2	2	1	0	0	0	0	0	0	0
EG10326	>EG10326 folA Dihydrofolate reductase	Cytoplasmic	A					n. def.	n. def.	n. def.	n. def.	0.364482	n. def.		n. def.	n. def.	n. def.	n. def.	n. def.	n. def.		0	0	0	0	0	0	5	0	8.2	20.8	13.2	5	0	13.2	0	8.2	0	0	0	0	0	0	0	0	1	0	1	3
EG10327	>EG10327 folC Dihydrofolate:folylpolyglutamate synthase	Cytoplasmic	A	Yes				8.2793	0.00545398	11.8909	0.146729	1.64353	0.00084917		1.0256	0.953757	0.709348	0.235492	0.727505	0.48643		10.7	15.6	13	13.3	7.8	10.2	12.8	10.4	12.8	15.9	14.2	17.1	18.7	10.4	7.6	5.2	10.7	16.1	3	5	4	4	2	3	4	3	4	5
EG10328	>EG10328 folD Methenyltetrahydrofolate dehydrogenase/cyclohydrolase	Cytoplasmic	A			Yes		1.40229	0.199726	4.54001	0.408068	5.78056	0.00583293		1.26837	0.578577	1.04677	0.857154	1.32769	0.561567		14.6	6.9	14.6	14.6	14.6	6.9	6.9	6.9	6.9	18.8	14.6	18.8	14.6	14.6	10.4	14.6	10.4	14.6	3	2	3	3	3	2	2	2	2	4
EG10331	>EG10331 frdB Fumarate reductase iron-sulfur protein subunit	Peripheral inner membrane protein facing the cytoplasm	F1					n. def.	n. def.	n. def.	n. def.	n. def.	n. def.		n. def.	n. def.	n. def.	n. def.	n. def.	n. def.		0	4.1	0	0	0	0	0	0	8.6	6.6	0	0	0	0	0	0	4.5	0	0	1	0	0	0	0	0	0	2	1
EG10332	>EG10332 frdC Fumarate reductase membrane anchor polypeptide	Integral Inner Membrane	B					n. def.	n. def.	n. def.	n. def.	n. def.	n. def.		n. def.	n. def.	n. def.	n. def.	n. def.	n. def.		0	0	0	0	0	0	6.1	0	6.1	0	0	0	0	0	0	0	0	0	0	0	0	0	0	0	1	0	1	0
EG10334	>EG10334 fre NAD(P)H-flavin reductase	Cytoplasmic	A			Yes		10.993	0.0169297	2.96824	0.00535638	LpxC only	LpxC only		0.512626	0.066644	0.464226	0.0857329	0.237974	0.0341373		3.9	3.9	3.9	3.9	9.4	9.4	9.4	9.4	9.4	3.9	9	9	14.6	3.9	14.6	3.9	14.6	3.9	1	1	1	1	2	2	2	2	2	1
EG10335	>EG10335 frr Ribosome recycling factor (RRF)	Peripheral inner membrane protein facing the cytoplasm	F1					1.0821	0.587972	2.74843	0.108291	3.30945	0.414986		1.30987	0.588715	0.77734	0.394574	1.01822	0.971018		27	16.8	16.8	16.8	27	27	27	16.8	27	41.1	30.8	35.1	35.1	30.8	30.8	30.8	30.8	35.7	3	2	2	2	3	3	3	2	3	6
EG10336	>EG10336 fruA Fructose permease, PTS Enzyme IIBC component	Integral Inner Membrane	B	Yes				LpxC only	LpxC only	n. def.	n. def.	n. def.	n. def.		n. def.	n. def.	n. def.	n. def.	n. def.	n. def.		3.9	3.9	6.2	0	0	3.9	0	0	0	0	0	0	0	0	0	0	0	0	2	2	3	0	0	2	0	0	0	0
EG10337	>EG10337 fruK Fructose-1-phosphate kinase	Cytoplasmic	A					n. def.	n. def.	n. def.	n. def.	n. def.	n. def.		n. def.	n. def.	n. def.	n. def.	0.611039	0.152738		5.8	10.3	10.3	0	5.8	5.8	5.8	10.3	13.5	0	0	0	0	0	0	0	0	0	1	2	2	0	1	1	1	2	3	0
EG10338	>EG10338 cra Catabolite repressor-activator	Nucleoid	N	Yes		Yes		28.8737	3.8845e-06	41.9789	0.0019548	14.2958	0.00140615		0.993358	0.98613	0.759691	0.467734	0.754645	0.576765		12.6	12.6	12.6	4.8	12.6	12.6	8.7	12.3	8.7	8.7	12.6	8.7	8.7	8.7	12.6	8.7	8.7	3.9	3	3	3	1	3	3	2	3	2	2
EG10339	>EG10339 ftsA Cell division and septation protein, specific role unknown	Peripheral inner membrane protein facing the cytoplasm	F1	Yes	Yes	Yes		15.5457	0.0111427	LpxC only	LpxC only	15.8696	0.00013391		2.06389	0.249768	1.00997	0.971897	2.08447	0.266419		29.3	25.5	22.6	24.5	27.4	34	17.9	34.5	31.4	6.2	14.8	2.6	0	3.6	12.9	6.2	6.9	6.9	6	6	5	6	7	8	5	8	7	2
EG10340	>EG10340 ftsE ATP-binding protein associated with the inner membrane via FtsX	Peripheral inner membrane protein facing the cytoplasm	F1	Yes	Yes	Yes		LpxC only	LpxC only	22.8918	2.49348e-05	LpxC only	LpxC only		1.20828	0.703619	0.87183	0.571497	1.05341	0.908995		22.1	22.1	22.1	22.1	22.1	22.1	22.1	29.3	22.1	9.5	22.1	9.5	22.1	9.5	22.1	9.5	22.1	9.5	2	2	2	2	2	2	2	3	2	1
EG10341	>EG10341 ftsI Transpetidase, PBP3	Integral Inner Membrane	B	Yes	Yes	Yes		LpxC only	LpxC only	LpxC only	LpxC only	LpxC only	LpxC only		1.42127	0.332333	1.00664	0.98537	1.43072	0.399783		7.3	7.7	5.3	6.8	7.3	7.3	6.6	15.1	9.2	2.6	0	2.7	2.6	0	2.7	4.8	2	2.7	3	3	2	3	3	3	3	6	4	1
EG10342	>EG10342 ftsQ Divisome assembly protein	Integral Inner Membrane	B					n. def.	n. def.	n. def.	n. def.	n. def.	n. def.		n. def.	n. def.	n. def.	n. def.	n. def.	n. def.		0	6.2	0	0	0	0	6.2	6.2	4	0	0	0	0	0	0	0	0	0	0	1	0	0	0	0	1	1	1	0
EG10345	>EG10345 ftsX Integral membrane protein invoved in cell division	Integral Inner Membrane	B	Yes		Yes		LpxC only	LpxC only	57.0159	n. def.	64.4027	0.000125124		0.928901	0.863568	1.19837	0.600355	1.11316	0.793412		10.2	10.2	10.2	4.3	7.1	10.2	10.2	13.9	10.2	7.1	7.1	7.1	2.8	7.1	7.1	7.1	7.1	7.1	3	3	3	1	2	3	3	4	3	2
EG10346	>EG10346 ftsY Signal recognition particle (SRP) receptor, GTPase	Peripheral inner membrane protein facing the cytoplasm	F1	Yes	Yes	Yes		60.5438	0.000913708	24.6437	0.00409835	45.9094	0.000124668		1.13413	0.766743	0.807397	0.470329	0.91569	0.847149		24.7	31.2	28.2	21.5	19.3	29	34.4	27	31.4	34.4	29.8	32.2	32.8	27.6	37	19.3	29.4	21.3	7	8	8	6	5	7	9	7	9	11
EG10347	>EG10347 ftsZ Septal ring GTPase required for cell division and growth	Peripheral inner membrane protein facing the cytoplasm	F1	Yes	Yes	Yes		111.454	7.98775e-07	60.2888	0.000165459	139.767	1.96785e-06		1.83724	0.268268	0.959673	0.88755	1.76315	0.324525		84.9	70.2	80.7	73.9	80.2	80.7	73.1	80.7	73.4	49.1	56.7	60.3	55.6	37.6	34.5	46.5	44.9	56.7	20	18	20	18	19	19	18	20	19	12
EG10355	>EG10355 fucU L-Fucose mutarotase	Cytoplasmic	A					n. def.	n. def.	1.31198	n. def.	0.589294	n. def.		n. def.	n. def.	n. def.	n. def.	n. def.	n. def.		0	0	0	8.6	8.6	0	8.6	0	0	8.6	15.7	8.6	8.6	0	7.1	8.6	0	15.7	0	0	0	1	1	0	1	0	0	1
EG10356	>EG10356 fumA Fumarase A, aerobic	Peripheral inner membrane protein facing the cytoplasm	F1	Yes	Yes	Yes		53.3002	0.00332228	31.9932	0.00587446	40.0266	0.000497202		1.04778	0.910911	0.937415	0.868155	0.982203	0.973659		25.9	34.5	37.6	21.2	29.9	34.5	33	32.1	37.6	37.6	32.1	39.6	39.6	39.6	39.6	29.4	36.5	29.7	5	7	8	4	6	7	7	6	8	8
EG10357	>EG10357 fumB Fumarase B, anaerobic	Cytoplasmic	A					n. def.	n. def.	n. def.	n. def.	1.15504	n. def.		n. def.	n. def.	n. def.	n. def.	n. def.	n. def.		13.1	13.1	13.1	11.7	13.1	16.2	16.2	13.1	13.1	13.1	8.9	16.2	13.1	13.1	13.1	16.2	13.1	13.1	0	0	0	0	0	1	1	0	0	0
EG10358	>EG10358 fumC Fumarase C, aerobic	Peripheral inner membrane protein facing the cytoplasm	F1					n. def.	n. def.	n. def.	n. def.	n. def.	n. def.		n. def.	n. def.	n. def.	n. def.	n. def.	n. def.		0	0	0	0	0	0	0	0	0	4.3	0	4.1	2.6	0	0	2.6	0	2.8	0	0	0	0	0	0	0	0	0	2
EG10359	>EG10359 fur Ferric iron uptake global transcriptional repressor	Nucleoid	N					3.12433	0.256813	3.01362	0.0513197	1.47617	0.181252		0.761426	0.554853	1.42824	0.282893	1.0875	0.839156		10.1	18.9	18.9	8.8	31.8	18.2	31.8	31.8	31.8	18.9	18.9	40.5	27	27	16.9	27	16.9	18.9	1	2	2	1	3	2	3	3	3	2
EG10360	>EG10360 fusA Elongation Factor EF-G	Peripheral inner membrane protein facing the cytoplasm	F1	Yes	Yes	Yes		48.4759	0.000121465	134.326	0.000257188	159.116	0.000238863		0.972248	0.946106	0.782389	0.44635	0.760676	0.571424		51.1	54.8	54.8	46.2	51.1	54.8	48.7	51.1	54.8	50.4	53.6	54.8	53.4	50.9	45.9	46.9	50.9	48.6	24	25	25	22	24	25	23	24	25	23
EG10361	>EG10361 gabT 4-aminobutyrate aminotransferase	Peripheral inner membrane protein facing the cytoplasm	F1					n. def.	n. def.	n. def.	n. def.	n. def.	n. def.		n. def.	n. def.	n. def.	n. def.	n. def.	n. def.		0	0	0	0	0	0	0	0	0	3.1	0	3.1	3.3	2.3	3.3	6.3	6.3	6.3	0	0	0	0	0	0	0	0	0	1
EG10367	>EG10367 gapA Glyceraldehyde 3-P dehydrogenase A	Peripheral inner membrane protein facing the cytoplasm	F1		Yes	Yes		2.19	0.10219	9.85357	0.00309349	6.21776	0.000230853		1.6332	0.322359	0.845553	0.445133	1.38096	0.493517		26.6	24.2	22.1	22.1	22.1	22.1	22.1	26.9	33.8	36.6	35.6	36.6	31.1	31.1	35.6	29.6	32	29.6	6	6	5	5	5	5	5	6	7	9
EG10368	>EG10368 epd Erythrose-4-P dehydrogenase	Cytoplasmic	A					7.11225	0.000236983	2.40591	n. def.	2.58839	n. def.		n. def.	n. def.	n. def.	n. def.	n. def.	n. def.		6.2	2.9	2.9	0	0	2.4	0	0	2.4	5.3	2.4	2.4	2.4	2.4	2.4	0	2.4	2.4	2	1	1	0	0	1	0	0	1	2
EG10369	>EG10369 gcd Glucose dehydrogenase (pyrroloquinoline-quinone) quinoprotein	Integral Inner Membrane	B	Yes		Yes		101.724	0.00847026	7.34719	0.944929	26.7791	6.21361e-05		0.65361	0.225016	0.546807	0.0968663	0.357398	0.0601015		21.1	28.5	20.9	14.2	18.3	14.9	9.9	9.9	8.8	7.5	6.3	8.3	7.7	3.4	6.3	4	6	3	11	14	11	8	10	9	6	6	6	5
EG10370	>EG10370 ispG 1-hydroxy-2-methyl-2-(E)-butenyl 4-diphosphate synthase	Peripheral inner membrane protein facing the cytoplasm	F1	Yes	Yes	Yes		39.3608	0.0114238	14.5781	0.0141907	9.28758	0.00218379		0.819089	0.589691	1.08309	0.757425	0.887147	0.800253		22.3	26.3	26.3	14.8	19.1	26.3	18	30.4	14.8	15.9	26.3	14.5	14.5	14.5	22.3	19.1	22.3	17.5	7	8	8	5	6	8	6	9	5	5
EG10372	>EG10372 gdhA Glutamate dehydrogenase, hexameric	Cytoplasmic	A					5.83983	n. def.	1.83624	0.0815896	2.22669	0.023656		n. def.	n. def.	0.985786	0.959655	n. def.	n. def.		0	10.3	7.8	10.3	7.8	10.3	6	3.6	10.3	12.3	8.7	12.3	16.8	12.3	2	12.3	12.3	12.3	0	3	2	3	2	3	2	1	3	4
EG10375	>EG10375 mnmG 5-methylaminomethyl-2-thiouridine modification at tRNA U34	Peripheral inner membrane protein facing the cytoplasm	F1	Yes	Yes	Yes		57.5369	5.93779e-05	42.7126	1.30486e-05	24.7381	0.015923		0.838006	0.679063	0.76811	0.334249	0.643681	0.34665		15.6	19.1	17	13.2	9.7	13.2	15.3	7.9	9.7	9.7	20.8	7.3	11.4	13.2	7.3	11.6	9.7	9.5	7	8	7	6	4	6	7	3	4	4
EG10376	>EG10376 rsmG 16S rRNA m(7)G527 methyltransferase, SAM-dependent	Cytoplasmic	A		Yes	Yes		2.37	0.130507	4.41826	0.0168153	4.37741	0.0466768		6.10393	0.400957	0.439109	0.437569	2.68029	0.53425		26.1	26.1	26.1	18.4	26.1	18.4	18.4	15.5	26.1	18.4	18.4	30.9	23.2	12.6	30.9	7.7	18.4	18.4	3	3	3	2	3	2	2	2	3	2
EG10379	>EG10379 glgC Glucose-1-phosphate adenylyltransferase	Cytoplasmic	A					n. def.	n. def.	n. def.	n. def.	n. def.	n. def.		n. def.	n. def.	n. def.	n. def.	n. def.	n. def.		0	0	0	0	0	0	0	0	0	0	3.2	0	3.2	0	3.2	3.2	3.2	9.5	0	0	0	0	0	0	0	0	0	0
EG10380	>EG10380 glgP Glycogen phosphorylase	Cytoplasmic	A					n. def.	n. def.	n. def.	n. def.	n. def.	n. def.		n. def.	n. def.	n. def.	n. def.	n. def.	n. def.		0	0	0	0	0	0	0	0	0	0	1.8	1.8	0	0	0	0	0	0	0	0	0	0	0	0	0	0	0	0
EG10382	>EG10382 glmS Glucosamine-6-phosphate synthase	Peripheral inner membrane protein facing the cytoplasm	F1	Yes	Yes	Yes		8.86561	0.0022673	26.8145	0.00230724	5.76923	0.0362096		0.885511	0.745994	0.78325	0.455865	0.693576	0.447869		21.7	25.9	25.8	16.1	17.7	25.3	18.9	25.6	25.9	25.3	28.6	29.9	26.9	14.3	20	26.8	28.4	26.8	8	9	9	6	7	9	7	9	9	10
EG10383	>EG10383 glnA Glutamine synthase	Cytoplasmic	A					1.73834	0.762387	0.948957	0.591256	1.1848	0.627816		1.20326	0.412988	0.69525	0.240085	0.836564	0.553553		12.2	25.2	22.2	13.6	25.4	25.2	26.7	27.5	32.8	19.6	25.4	27.3	25.2	16	22.8	19	16.6	26.4	4	7	7	4	7	7	7	7	9	5
EG10384	>EG10384 glnB PII regulatory protein for glutamine synthase	Cytoplasmic	A		Yes	Yes		8.8752	0.000938415	4.66098	0.00184768	7.66824	0.00884856		1.33604	0.297345	0.924258	0.883156	1.23484	0.6843		8	15.2	8	15.2	15.2	15.2	15.2	15.2	15.2	30.4	30.4	30.4	30.4	15.2	23.2	30.4	30.4	30.4	1	2	1	2	2	2	2	2	2	3
EG10385	>EG10385 glnG Nitrogen regulator I	Nucleoid	N					2.80783	n. def.	n. def.	n. def.	n. def.	n. def.		n. def.	n. def.	n. def.	n. def.	n. def.	n. def.		0	2.1	2.1	0	0	0	0	0	2.1	2.1	2.1	2.1	0	2.1	2.1	2.1	2.1	0	0	1	1	0	0	0	0	0	1	1
EG10386	>EG10386 glnH Glutamine-binding protein, periplasmic	Periplasmic	G					1.17495	0.953204	4.15124	0.706595	8.4217	0.685094		2.94332	0.327372	1.0092	0.979574	2.97041	0.318668		23.4	31.5	23.4	25.4	25.4	31.5	31.5	31.5	31.5	35.5	32.3	40.3	32.3	32.3	32.3	34.7	41.1	41.1	4	5	4	4	4	5	5	5	5	6
EG10387	>EG10387 glnL Bifunctional kinase/phosphatase, nitrogen regulator II, NRII	Cytoplasmic	A					n. def.	n. def.	n. def.	n. def.	n. def.	n. def.		n. def.	n. def.	n. def.	n. def.	n. def.	n. def.		0	0	4.3	0	0	4.3	4.6	0	0	0	4.3	4.3	0	0	4.3	4.3	4.3	0	0	0	1	0	0	1	1	0	0	0
EG10388	>EG10388 glnP Glutamine transport system permease protein GlnP	Integral Inner Membrane	B					n. def.	n. def.	n. def.	n. def.	n. def.	n. def.		n. def.	n. def.	n. def.	n. def.	n. def.	n. def.		4.1	4.1	0	0	0	0	0	0	0	9.1	4.1	4.1	4.1	4.1	4.1	4.1	4.1	4.1	1	1	0	0	0	0	0	0	0	2
EG10389	>EG10389 glnQ Glutamine high-affinity transport system, ATP-binding protein	Peripheral inner membrane protein facing the cytoplasm	F1					33.8125	n. def.	10.1231	0.00714355	15.1514	n. def.		n. def.	n. def.	n. def.	n. def.	n. def.	n. def.		5	5	5	8.8	5	5	5	11.2	8.8	5	5	5	11.2	11.2	5	11.2	11.7	17.9	1	1	1	2	1	1	1	2	2	1
EG10390	>EG10390 glnS Glutamine--tRNA ligase	Cytoplasmic	A	Yes	Yes	Yes		14.3442	0.000900869	11.9936	5.23842e-05	11.2009	0.00096967		0.806726	0.591354	0.722674	0.375566	0.583	0.310334		16.1	17.1	18.8	9.4	15.3	14.1	12.5	15.7	18.8	15.3	18.8	18.1	17.5	14.3	15.5	9.2	13.2	15.7	8	8	8	5	8	6	7	7	9	7
EG10391	>EG10391 glpA Anaerobic glycerol-3-phosphate dehydrogenase subunit A	Peripheral inner membrane protein facing the cytoplasm	F1	Yes	Yes	Yes		LpxC only	LpxC only	LpxC only	LpxC only	LpxC only	LpxC only		1.09138	0.845762	2.40074	0.0967434	2.62012	0.142378		12	21.4	19.6	13.8	13.8	12	19.6	19.6	15.7	0	0	0	0	0	0	0	0	0	4	8	7	5	5	4	7	7	6	0
EG10392	>EG10392 glpB Anaerobic glycerol-3-phosphate dehydrogenase subunit B	Peripheral inner membrane protein facing the cytoplasm	F1					n. def.	n. def.	n. def.	n. def.	n. def.	n. def.		n. def.	n. def.	n. def.	n. def.	n. def.	n. def.		0	4.1	4.1	0	0	0	7.4	0	0	0	0	0	0	0	0	0	0	0	0	1	1	0	0	0	2	0	0	0
EG10394	>EG10394 glpD sn-Glycerol-3-phosphate dehydrogenase (aerobic)	Peripheral inner membrane protein facing the cytoplasm	F1	Yes	Yes	Yes		LpxC only	LpxC only	LpxC only	LpxC only	LpxC only	LpxC only		2.72993	0.264914	0.856002	0.674181	2.33682	0.31095		32.7	37.7	36.7	26.5	33.7	29.9	30.1	31.5	35.5	0	0	2	0	0	0	0	0	0	12	16	15	11	13	11	12	12	14	0
EG10398	>EG10398 glpK Glycerol kinase	Peripheral inner membrane protein facing the cytoplasm	F1	Yes	Yes	Yes		36.5467	0.000249297	LpxC only	LpxC only	LpxC only	LpxC only		1.80214	0.0416081	0.895628	0.767516	1.61404	0.0635482		25.3	36.3	34.7	33.5	32.1	34.7	27.3	29.3	34.7	8.8	2.2	5	0	0	0	0	0	0	11	15	14	14	13	14	12	12	14	4
EG10400	>EG10400 glpR Repressor of glp regulon, induced by glycerol phophate	Nucleoid	N					7.89121	0.0017487	4.60787	n. def.	4.4093	0.00444763		n. def.	n. def.	n. def.	n. def.	0.729142	0.503096		5.2	5.2	5.2	5.2	0	5.2	5.2	5.2	5.2	8.7	5.2	5.2	5.2	3.6	5.2	3.6	5.2	5.2	1	1	1	1	0	1	1	1	1	2
EG10401	>EG10401 glpT sn-Glycerol-3-phosphate permease	Integral Inner Membrane	B					n. def.	n. def.	n. def.	n. def.	n. def.	n. def.		n. def.	n. def.	n. def.	n. def.	n. def.	n. def.		0	2.7	7.1	0	0	2.4	2.4	2.4	7.1	0	0	0	0	0	0	0	0	0	0	1	3	0	0	1	1	1	3	0
EG10402	>EG10402 gltA Citrate synthase	Peripheral inner membrane protein facing the cytoplasm	F1	Yes	Yes	Yes		129.757	3.11548e-05	209.487	0.000135992	659.992	5.09301e-05		1.79272	0.238088	0.913988	0.807902	1.63853	0.353649		21.8	21.8	19.7	25.5	19.7	21.8	21.5	23.7	23.7	15.5	18	18	25.5	14.8	17.3	19.4	13.8	22	8	8	7	8	7	8	7	8	8	6
EG10403	>EG10403 gltB Glutamate synthase, large subunit	Peripheral inner membrane protein facing the cytoplasm	F1	Yes				9.40499	0.0456706	8.32116	0.274404	6.83647	0.113607		0.621746	0.218057	1.32633	0.427288	0.824643	0.739311		15.7	18.6	21.9	13.4	18.8	20.7	18.8	14.6	22.6	24.9	20.9	22.3	20.1	21.1	18.8	20.8	14.7	22.3	15	19	23	12	18	21	19	13	23	27
EG10404	>EG10404 gltD Glutamate synthase, small subunit	Cytoplasmic	A					1.23791	0.573018	0.812545	0.976476	0.78796	0.845173		0.992319	0.98764	1.20503	0.785166	1.19578	0.763987		8.1	8.3	12.3	6.4	8.9	14.6	8.3	11.2	9.5	17.2	10.4	10.4	10.8	14.4	8.1	10.6	13.1	16.5	3	3	4	2	3	5	3	4	3	7
EG10406	>EG10406 gltS Glutamate permease	Integral Inner Membrane	B					n. def.	n. def.	32.6221	0.0118875	25.7222	0.0205892		1.50167	0.410112	0.924778	0.787606	1.38871	0.531579		2.2	2.2	2.2	2.2	2.2	2.2	2.2	2.2	2.2	0	0	2.2	0	2.2	2.2	0	2.2	2.2	1	1	1	1	1	1	1	1	1	0
EG10407	>EG10407 gltX Glutamate--tRNA ligase	Cytoplasmic	A					1.79683	0.587072	1.42752	0.749962	2.87691	0.0744475		0.828231	0.648829	1.13498	0.687736	0.940027	0.888416		21.7	23.6	21.9	16.6	21.9	21.9	23.8	17.4	21.9	25.3	17.4	20.8	13.8	22.5	21.9	19.7	23.4	21.4	7	8	7	5	7	7	8	6	7	8
EG10408	>EG10408 glyA Serine hydroxymethyltransferase	Peripheral inner membrane protein facing the cytoplasm	F1					1.32167	0.68321	0.273513	0.0818693	3.5651	0.473946		0.90194	0.860276	1.19891	0.761708	1.08134	0.906881		24.5	25.4	25.4	15.8	21.1	25.4	20.4	25.4	24.2	22.5	20.9	20.9	20.4	24.5	20.4	20.4	20.4	22.5	6	6	6	4	5	6	5	6	6	6
EG10409	>EG10409 glyQ Glycine--tRNA ligase, alpha-subunit	Peripheral inner membrane protein facing the cytoplasm	F1	Yes	Yes	Yes		12.9649	0.000717252	7.20574	3.85357e-05	8.06808	0.000136397		1.13197	0.788958	0.760826	0.435984	0.861232	0.770606		13.9	13.9	21.5	13.9	13.9	21.5	13.9	13.9	21.5	13.9	13.9	13.9	13.9	21.5	13.9	13.9	13.9	13.9	3	3	4	3	3	4	3	3	4	3
EG10410	>EG10410 glyS Glycine--tRNA ligase, beta-subunit	Peripheral inner membrane protein facing the cytoplasm	F1	Yes	Yes	Yes		625.467	3.4995e-06	391.902	0.0017005	933.513	1.07638e-05		1.57756	0.382338	0.865143	0.651951	1.36481	0.561191		46.4	47.2	49.2	38	49.2	49.2	49.2	47.8	49.2	46	42.7	34	36.4	37.7	34.1	31.3	31.9	37.2	25	25	26	19	26	26	26	26	26	24
EG10411	>EG10411 gnd 6-phosphogluconate dehydrogenase, decarboxylating	Peripheral inner membrane protein facing the cytoplasm	F1	Yes	Yes	Yes		8.42026	0.00643115	7.80802	8.52068e-06	7.96093	0.00014199		0.509993	0.07738	0.724124	0.37733	0.369298	0.113426		33.8	33.8	33.3	27.4	26.1	25.4	26.9	29.7	29.7	34.2	34.2	29.9	36.1	33.8	32.1	34.2	29.9	30.1	11	11	11	9	9	8	8	10	10	12
EG10412	>EG10412 gor Glutathione reductase, NADP+, FAD-binding	Cytoplasmic	A	Yes		Yes		3.1033	0.00206219	6.75905	0.0756814	6.20367	0.0335165		1.61365	0.183675	0.706407	0.486052	1.1399	0.776775		8	12.2	16.7	5.8	14.7	8	10	14.7	13.3	14.2	14.7	16.7	8.7	10.9	12.4	14.7	17.6	17.8	3	3	5	2	4	3	4	4	4	4
EG10413	>EG10413 gpp Guanosine pentaphosphatase and exopolyphosphatase	Cytoplasmic	A					1.85882	n. def.	0.2326	n. def.	n. def.	n. def.		n. def.	n. def.	n. def.	n. def.	n. def.	n. def.		3.2	3.2	3.2	0	0	3.2	0	0	0	2	2	2.4	2	0	2.2	2.4	0	2.2	1	1	1	0	0	1	0	0	0	1
EG10414	>EG10414 gpt Guanine-xanthine phosphoribosyltransferase phosphotransferase	Peripheral inner membrane protein facing the cytoplasm	F1					0.869149	0.995721	4.89443	n. def.	1.88342	n. def.		n. def.	n. def.	n. def.	n. def.	4.98971	0.110097		23.7	7.2	16.4	23.7	23.7	23.7	16.4	23.7	16.4	28.9	24.3	17.1	16.4	23.7	24.3	23.7	16.4	17.1	2	1	1	2	2	2	1	2	1	3
EG10415	>EG10415 greA Transcript cleavage factor	Cytoplasmic	A	Yes		Yes		6.38675	0.00099348	4.37899	0.138567	4.6789	0.0146603		1.45569	0.537563	1.09811	0.733268	1.5985	0.479519		36.7	38.6	57.6	22.2	36.7	29.1	51.9	43	51.9	36.7	36.7	51.9	44.9	28.5	36.7	31	31	38.6	5	5	7	3	4	3	6	5	6	4
EG10416	>EG10416 grpE Nucleotide exchange factor for the DnaKJ chaperone	Peripheral inner membrane protein facing the cytoplasm	F1	Yes	Yes	Yes		2.64618	0.00745783	2.79857	0.000289627	2.67301	0.0053294		1.43859	0.42316	0.810535	0.506897	1.16603	0.743993		15.7	32.5	15.7	15.7	15.7	15.7	32.5	15.7	15.7	19.3	15.7	15.7	15.7	7.1	32.5	36	32.5	15.7	2	3	2	2	2	2	3	2	2	3
EG10418	>EG10418 gshA Glutamate--cysteine ligase	Cytoplasmic	A	Yes				7.50431	0.00510815	8.60668	0.271459	4.41631	0.0775943		1.15761	0.748979	0.5812	0.19372	0.672804	0.335907		10	6.2	7.9	3.5	3.5	6.2	3.5	3.5	3.5	9.3	12	5.2	5.2	11	7.9	5.2	5.2	5.2	3	2	3	1	1	2	1	1	1	3
EG10419	>EG10419 gshB Glutathione synthase	Cytoplasmic	A					4.17457	0.000922505	2.51926	0.00818859	1.89662	0.0527846		0.605123	0.159528	0.79409	0.432818	0.480523	0.13794		8.2	3.8	9.8	8.2	3.8	3.8	7.6	20.9	13.9	14.2	18	14.2	8.2	8.2	8.2	12.3	12	8.2	2	1	2	2	1	1	2	4	3	3
EG10420	>EG10420 guaA GMP synthase	Peripheral inner membrane protein facing the cytoplasm	F1	Yes	Yes	Yes		108.112	3.72806e-05	66.4111	0.0213929	7.15355	0.00111219		0.724295	0.395766	0.71082	0.324983	0.514843	0.205758		31.2	35.8	36	23.8	32.8	30.5	28.4	31.8	40.2	34.1	34.1	36	30.1	34.9	35.8	34.3	22.7	24.8	12	15	14	8	12	13	10	12	15	14
EG10421	>EG10421 guaB Inosine-5-monophosphate (IMP) dehydrogenase	Peripheral inner membrane protein facing the cytoplasm	F1					0.899581	0.691993	0.593563	0.224866	1.28312	0.901963		2.14196	0.353798	0.544077	0.0595668	1.16539	0.802145		24	36.5	36.5	20.7	22.7	34.8	28.7	33.2	40.4	37.7	41	40.2	45.7	43	34.4	34.2	25.2	27.5	6	10	10	5	7	9	8	9	11	10
EG10422	>EG10422 guaC GMP reductase	Cytoplasmic	A					5.809	0.000193805	3.69257	0.0348	4.13457	0.0677032		0.63331	0.282347	1.04151	0.897984	0.659599	0.401216		4.3	4.3	4.3	4.3	4.3	4.3	4.3	4.3	4.3	8.4	4.3	8.4	8.4	4.3	8.4	8.4	8.4	8.4	1	1	1	1	1	1	1	1	1	2
EG10423	>EG10423 gyrA DNA gyrase, subunit A	Peripheral inner membrane protein facing the cytoplasm	F1	Yes	Yes	Yes		258.012	0.00229112	387.136	0.0123125	103.486	0.0396792		1.06052	0.891078	0.746652	0.407913	0.791842	0.637605		16.5	16.6	20.7	8.8	17	16.9	11.5	14.4	18.5	23.5	21.6	21.9	14.5	19	18.5	12.6	18.5	18.3	11	11	13	7	11	11	8	10	12	17
EG10424	>EG10424 gyrB DNA gyrase, subunit B	Peripheral inner membrane protein facing the cytoplasm	F1	Yes	Yes	Yes		107.958	1.03712e-05	72.2888	0.00170365	90.9867	1.6925e-06		1.39934	0.448293	0.842372	0.613394	1.17876	0.734388		38.8	41.8	44	30	38.4	38.3	38.3	37.2	43.7	15.9	21.6	14.3	14.6	16	24.5	22.5	23.5	20.3	22	24	23	18	21	22	21	21	23	10
EG10425	>EG10425 hdhA 7-alpha-Hydroxysteroid dehydrogenase	Cytoplasmic	A					n. def.	n. def.	n. def.	n. def.	n. def.	n. def.		n. def.	n. def.	n. def.	n. def.	n. def.	n. def.		0	0	0	0	0	0	0	0	0	3.5	0	0	0	0	0	0	0	0	0	0	0	0	0	0	0	0	0	1
EG10426	>EG10426 helD ATP-dependent DNA Helicase IV	Cytoplasmic	A					28.7393	n. def.	n. def.	n. def.	n. def.	n. def.		n. def.	n. def.	n. def.	n. def.	n. def.	n. def.		0	2.3	2.3	2.3	0	0	0	0	0	2.3	0	1.8	1.2	0	0	0	0	1.3	0	1	1	1	0	0	0	0	0	1
EG10427	>EG10427 hemA Glutamyl-tRNA reductase, hemin biosynthesis	Peripheral inner membrane protein facing the cytoplasm	F1					n. def.	n. def.	13.5835	n. def.	n. def.	n. def.		n. def.	n. def.	n. def.	n. def.	n. def.	n. def.		4.8	0	0	4.8	0	0	0	0	0	0	0	4.8	4.8	0	7.9	4.8	9.1	0	1	0	0	1	0	0	0	0	0	0
EG10428	>EG10428 hemB 5-Aminolevulinate dehydratase	Cytoplasmic	A					1.63637	0.188621	1.50438	0.065456	2.47183	0.100534		1.11555	0.751797	1.17027	0.531786	1.3055	0.533728		9.3	9.3	9.3	9.3	6.2	13	13	6.2	18.5	26.9	26.9	21.3	26.9	18.5	18.5	14.8	26.9	14.8	3	3	3	3	2	4	4	2	5	6
EG10429	>EG10429 hemC Porphobilinogen deaminase	Cytoplasmic	A					1.41239	0.296565	0.787933	0.578687	2.12615	n. def.		0.701219	0.29892	n. def.	n. def.	n. def.	n. def.		7.3	10.9	10.9	7.7	4.2	4.2	7.7	4.2	4.2	10.9	7.3	10.9	10.9	7.7	7.3	16.6	4.2	9.9	2	3	3	2	1	1	2	1	1	3
EG10430	>EG10430 hemD Uroporphyrinogen III cosynthase	Cytoplasmic	A					n. def.	n. def.	n. def.	n. def.	n. def.	n. def.		n. def.	n. def.	n. def.	n. def.	n. def.	n. def.		0	0	0	0	0	0	0	0	0	11	0	6.5	0	0	6.9	0	4.1	6.9	0	0	0	0	0	0	0	0	0	2
EG10431	>EG10431 hemH Ferrochelatase	Peripheral inner membrane protein facing the cytoplasm	F1					n. def.	n. def.	n. def.	n. def.	n. def.	n. def.		2.97816	0.16515	0.766404	0.536878	2.28247	0.250058		6.2	11.2	6.2	6.2	8.4	8.4	8.4	6.2	8.4	2.2	6.2	0	0	6.2	0	0	0	8.4	1	3	1	1	2	2	2	1	2	1
EG10432	>EG10432 hemL Glutamate-1-semialdehyde aminomutase	Peripheral inner membrane protein facing the cytoplasm	F1	Yes	Yes	Yes		38.1041	4.5971e-05	22.6853	0.000148563	17.9736	0.00023284		1.52068	0.346673	0.651734	0.273563	0.991081	0.983953		24.6	20.9	20.9	24.6	20.9	17.6	20.9	17.6	20.9	17.4	23.7	20.9	20.9	14.3	20.9	21.4	17.6	24.6	7	6	6	7	6	5	6	5	6	5
EG10433	>EG10433 hemX Uroporphyrinogen III methyltransferase	Integral Inner Membrane	B	Yes	Yes	Yes		39.5989	6.24803e-05	18.266	0.0213907	42.3202	1.35588e-05		1.18925	0.695723	0.953345	0.876521	1.13377	0.806448		23.4	35.6	25.7	20.1	22.4	25.4	22.4	30.3	22.4	18.8	25.4	28	29.8	19.6	10.9	8.1	15.3	6.9	7	9	8	5	6	7	6	7	6	5
EG10434	>EG10434 hemY Predicted protoheme IX biogenesis protein	Integral Inner Membrane	B	Yes	Yes	Yes		36.4724	0.00508335	5.19646	0.000932848	12.7807	0.00035009		0.951099	0.901027	0.892271	0.762866	0.848638	0.761114		5.8	5.8	9.8	5.8	9.8	5.8	5.8	5.8	5.8	5.8	11.3	11.3	0	5.8	9.5	11.3	10.1	11.3	2	2	3	2	3	2	2	2	2	2
EG10435	>EG10435 hflC Membrane bound protease complex, with FtsH and HflK	Integral Inner Membrane	B	Yes	Yes	Yes		75.5426	3.51685e-05	45.4253	1.83478e-05	34.2477	5.385e-06		0.978316	0.954651	0.97845	0.944124	0.957233	0.929179		33.5	33.5	33.5	20.1	19.8	24.9	33.5	33.5	31.1	12.9	23.7	22.2	15.3	17.4	19.8	21	23.7	15	8	8	8	6	5	7	8	8	7	4
EG10436	>EG10436 hflK Membrane bound protease complex with FtsH and HflC	Integral Inner Membrane	B	Yes	Yes	Yes		62.0415	0.000294046	58.6005	0.00027586	57.4366	6.6927e-06		1.08151	0.866704	0.993801	0.981866	1.0748	0.892332		19.6	16.7	22.9	22.9	22.9	15.5	19.6	15.5	15.5	13.6	12.6	7.2	9.5	10	13.1	19.6	19.6	13.1	5	4	6	6	6	4	5	4	4	3
EG10437	>EG10437 hflX GTPase, stimulated by 50S subunit binding, function unknown	Peripheral inner membrane protein facing the cytoplasm	F1	Yes		Yes		11.5049	0.00144773	13.5863	n. def.	LpxC only	LpxC only		1.37213	0.572345	0.804836	0.46554	1.10434	0.856293		4.2	8	10.6	2.1	8	11.7	14.1	8	10.8	17.6	15	20.9	18.5	8	8	6.6	4.2	4.2	2	3	4	1	3	4	4	3	4	6
EG10438	>EG10438 hfq Global regulator of sRNA function	Peripheral inner membrane protein facing the cytoplasm	F1		Yes	Yes		0.648755	n. def.	LpxC only	LpxC only	LpxC only	LpxC only		3.1902	0.203038	0.757586	0.591986	2.41685	0.263507		28.4	28.4	15.7	40.2	28.4	28.4	40.2	28.4	28.4	15.7	15.7	28.4	15.7	15.7	15.7	15.7	15.7	27.5	2	2	1	3	2	2	3	2	2	1
EG10440	>EG10440 ihfA Integration Host Factor (IHF), alpha subunit	Nucleoid, Peripheral inner membrane protein facing the cytoplasm	N,F1					3.93472	n. def.	6.69534	0.000436593	5.52903	0.00149441		n. def.	n. def.	0.785575	0.604674	n. def.	n. def.		0	11.1	11.1	10.1	21.2	10.1	21.2	21.2	10.1	21.2	10.1	0	21.2	21.2	21.2	21.2	21.2	21.2	0	1	1	1	2	1	2	2	1	2
EG10441	>EG10441 ihfB Integration Host Factor (IHF), beta subunit	Nucleoid, Peripheral inner membrane protein facing the cytoplasm	N,F1					30.6755	0.000101521	32.2515	6.12329e-06	53.0676	1.55654e-06		1.55876	0.361231	1.13224	0.658477	1.7649	0.316133		16	16	16	16	16	16	16	16	16	16	16	16	16	16	16	16	16	16	1	1	1	1	1	1	1	1	1	1
EG10444	>EG10444 hisA Phosphoribosylformimino-5-aminoimidazole carboxamide ribotide isomerase	Cytoplasmic	A	Yes		Yes		18.7092	0.0437312	1.11783	0.752244	4.84216	0.0151009		1.07075	0.870301	1.06676	0.803921	1.14223	0.77318		21.6	15.5	15.5	13.1	21.6	15.5	27.8	27.8	15.5	33.1	27.8	33.1	27.8	21.6	21.6	27.8	27.8	27.8	3	2	2	2	3	2	4	4	2	5
EG10445	>EG10445 hisB Imidazoleglycerolphosphate dehydratase/histidinol phosphatase	Peripheral inner membrane protein facing the cytoplasm	F1					3.44595	0.000813175	10.6508	0.0955569	2.9556	0.0151092		6.66545	0.10679	0.3898	0.0410552	2.59819	0.213106		3.7	3.7	3.7	3.7	3.7	3.7	3.7	8.2	3.7	8.2	8.2	12.1	8.2	8.2	12.1	8.2	8.2	8.2	1	1	1	1	1	1	1	2	1	2
EG10446	>EG10446 hisC Histidinol-phosphate aminotransferase	Cytoplasmic	A					5.50881	n. def.	3.05898	n. def.	3.22259	0.0438047		n. def.	n. def.	n. def.	n. def.	n. def.	n. def.		3.1	8.1	8.1	0	8.1	8.1	8.1	5.9	5.1	10.1	12.6	12.6	15.4	15.4	17.4	12.4	15.4	9.6	1	2	2	0	2	2	2	2	1	4
EG10447	>EG10447 hisD Histidinol dehydrogenase	Cytoplasmic	A					1.42934	n. def.	1.04576	0.968246	1.24972	n. def.		n. def.	n. def.	n. def.	n. def.	n. def.	n. def.		0	3	5.3	6	6	6	0	3	6	11.1	3	3	5.3	0	5.3	3	3	5.3	0	1	2	2	2	2	0	1	2	4
EG10448	>EG10448 hisF Imidazole glycerol phosphate (IGP) synthase, cyclase subunit	Cytoplasmic	A					0.645393	n. def.	n. def.	n. def.	1.18598	n. def.		n. def.	n. def.	n. def.	n. def.	n. def.	n. def.		0	0	6.2	0	0	0	6.2	0	0	3.5	6.2	9.7	9.7	9.7	9.7	14.7	11.2	14.7	0	0	1	0	0	0	1	0	0	1
EG10449	>EG10449 hisG ATP-phosphoribosyltransferase	Peripheral inner membrane protein facing the cytoplasm	F1	Yes		Yes		LpxC only	LpxC only	6.30121	0.0766168	19.7672	0.00148386		2.12512	0.230941	0.853535	0.55724	1.81386	0.31767		8	8	8	12.7	8	16.4	16.4	21.1	16.4	16.4	16.4	21.1	12.7	12.7	12.7	21.1	21.1	21.1	2	2	2	3	2	3	3	4	3	3
EG10450	>EG10450 hisH Imidazole glycerol phosphate (IGP) synthase, amidotransferase	Cytoplasmic	A					n. def.	n. def.	n. def.	n. def.	n. def.	n. def.		n. def.	n. def.	n. def.	n. def.	n. def.	n. def.		0	0	0	0	0	0	0	0	5.1	8.7	3.6	0	0	0	0	0	8.7	5.1	0	0	0	0	0	0	0	0	1	2
EG10452	>EG10452 hisP Histidine transport ATP-binding protein	Peripheral inner membrane protein facing the cytoplasm	F1	Yes	Yes			LpxC only	LpxC only	LpxC only	LpxC only	45.2173	0.00276143		1.83075	0.230677	0.766033	0.222185	1.40242	0.445215		18.7	15.6	20.6	12.1	15.6	20.6	7	13.6	15.6	0	5.1	8.9	0	0	0	0	5.1	5.1	3	2	3	2	2	3	1	2	2	0
EG10453	>EG10453 hisS Histidine--tRNA ligase	Peripheral inner membrane protein facing the cytoplasm	F1	Yes	Yes	Yes		60.5572	0.000482663	32.708	0.000856939	28.9233	0.00229767		1.06395	0.892545	0.798726	0.498077	0.8498	0.749629		38.4	42	46.9	35.4	42	42	38.9	46.9	46.9	39.4	39.4	39.4	36.6	39.4	42	36.6	30.9	36.6	11	12	13	10	12	12	11	13	13	11
EG10454	>EG10454 truA tRNA pseudouridine(38-40) synthase	Cytoplasmic	A					n. def.	n. def.	1.43437	n. def.	1.39982	n. def.		n. def.	n. def.	n. def.	n. def.	n. def.	n. def.		0	4.8	0	0	4.8	4.8	7	4.8	4.8	0	4.8	4.8	4.8	4.8	4.8	0	4.8	8.9	0	1	0	0	1	1	1	1	1	0
EG10455	>EG10455 skp Periplasmic molecular chaperone for outer membrane proteins	Periplasmic	G					2.01801	0.231762	0.635507	0.0850426	0.986979	0.870416		1.3915	0.639926	0.689343	0.480285	0.959218	0.954092		25.5	25.5	25.5	32.9	25.5	32.9	25.5	9.9	25.5	37.9	32.9	32.9	25.5	17.4	32.9	32.9	17.4	17.4	2	2	2	3	2	3	2	1	2	4
EG10457	>EG10457 hns DNA-binding global regulator H-NS	Nucleoid, Peripheral inner membrane protein facing the cytoplasm	N,F1		Yes	Yes		1.8198	0.425284	LpxC only	LpxC only	2.10979	0.0492316		1.72462	0.401029	0.608712	0.380139	1.04979	0.929689		21.2	5.8	21.2	21.2	21.2	21.2	21.2	21.2	21.2	32.1	6.6	5.8	5.8	5.8	21.2	5.8	21.2	6.6	2	1	2	2	2	2	2	2	2	4
EG10458	>EG10458 hsdM DNA methyltransferase M, host modification of foreign DNA	Cytoplasmic	A	Yes	Yes	Yes		21.4667	0.000314641	20.0688	0.000280373	17.6038	0.000280894		1.74007	0.398472	0.693866	0.33504	1.20738	0.749599		18.9	22.9	21.7	11.9	17.6	17	13.8	15.3	17.2	13.8	11	14.7	15.7	13.8	11.2	13.8	11	13.8	8	9	9	5	7	7	6	6	7	6
EG10459	>EG10459 hsdR Endonuclease R, host restriction of foreign DNA	Cytoplasmic	A	Yes	Yes	Yes		LpxC only	LpxC only	LpxC only	LpxC only	LpxC only	LpxC only		3.39947	0.0221131	1.03438	0.903819	3.51635	0.0261823		4.4	6.8	7.1	8.9	13.8	12.6	11.7	9.1	13.2	1	0	1	0	0	1.8	1.2	1	1.2	4	7	7	9	14	13	12	9	14	1
EG10461	>EG10461 htpG Protein refolding molecular co-chaperone Hsp90, Hsp70-dependent	Peripheral inner membrane protein facing the cytoplasm	F1	Yes	Yes	Yes		55.3933	0.00152676	243.304	2.75336e-06	105.135	0.000402785		2.68571	0.198506	0.991524	0.977489	2.66295	0.21071		31.9	34	34	26.6	35.3	36.5	35.3	34	34	31.7	34.1	34	27.9	32.2	32.1	32.4	32.4	35.3	15	16	16	12	17	18	17	16	16	15
EG10462	>EG10462 htpX Zinc metalloprotease HtpX, membrane-bound	Integral Inner Membrane	B					n. def.	n. def.	n. def.	n. def.	n. def.	n. def.		n. def.	n. def.	n. def.	n. def.	n. def.	n. def.		0	0	0	0	0	0	0	8.5	0	0	0	0	0	0	0	0	0	0	0	0	0	0	0	0	0	1	0	0
EG10463	>EG10463 degP Periplasmic, membrane-associated serine endoprotease	Periplasmic	G	Yes	Yes	Yes		144.251	6.71436e-05	LpxC only	LpxC only	LpxC only	LpxC only		1.42387	0.40191	1.00988	0.97669	1.43795	0.473561		31	33.8	33.8	31	33.8	33.8	30.2	33.8	33.8	13.9	1.5	4	1.5	1.5	1.5	1.5	1.5	4.2	11	11	11	11	12	11	10	12	11	5
EG10464	>EG10464 waaM Lipid A synthesis, KDO2-lipid IVA lauroyl-ACP acyltransferase	Integral Inner Membrane	B					n. def.	n. def.	n. def.	n. def.	n. def.	n. def.		n. def.	n. def.	n. def.	n. def.	n. def.	n. def.		0	0	0	0	3.6	0	0	0	0	0	0	0	0	0	0	0	0	0	0	0	0	0	1	0	0	0	0	0
EG10465	>EG10465 ribB 3,4-dihydroxy-2-butanone 4-phosphate synthase	Peripheral inner membrane protein facing the cytoplasm	F1					4.21127	n. def.	2.70236	n. def.	2.99163	n. def.		n. def.	n. def.	n. def.	n. def.	n. def.	n. def.		6.9	6.9	6.9	11.1	11.1	4.1	4.1	6.9	4.1	11.1	11.1	11.1	11.1	11.1	11.1	11.1	11.1	11.1	1	1	1	2	2	1	1	1	1	2
EG10466	>EG10466 hupA Histone-like protein HU-alpha, HU-2	Nucleoid, Peripheral inner membrane protein facing the cytoplasm	N,F1	Yes				2.34885	0.0302206	1.95603	0.0203593	2.9491	0.055558		1.37924	0.61958	0.75271	0.382647	1.03817	0.951293		57.8	57.8	57.8	57.8	57.8	57.8	57.8	57.8	57.8	57.8	57.8	57.8	57.8	57.8	57.8	57.8	57.8	57.8	4	4	4	4	4	4	4	4	4	4
EG10467	>EG10467 hupB Histone-like protein HU-beta, HU-1	Nucleoid, Peripheral inner membrane protein facing the cytoplasm	N,F1					2.09839	0.0515297	1.65721	0.0625552	1.74469	0.069322		1.57823	0.546713	0.739263	0.420166	1.16673	0.825746		15.6	33.3	33.3	33.3	33.3	15.6	33.3	15.6	15.6	33.3	33.3	15.6	15.6	33.3	33.3	15.6	33.3	33.3	1	2	2	2	2	1	2	1	1	2
EG10489	>EG10489 icd Isocitrate dehydrogenase, NADP(+)-specific	Peripheral inner membrane protein facing the cytoplasm	F1	Yes		Yes		54.538	0.00282159	56.3425	0.177139	2.4698	0.00159131		1.04051	0.919095	0.765621	0.521935	0.796635	0.66416		34.4	36.8	34.4	25.5	37.5	38.2	32.7	35.8	37.7	37	34.6	36.8	36.8	34.1	39.9	34.6	34.9	37	10	11	10	7	11	12	10	11	12	12
EG10490	>EG10490 argP Inhibitor of chromosome initiation, transcriptional activator, LysR family	Nucleoid	N		Yes	Yes		5.63403	0.000884963	8.69156	0.00239666	5.98915	0.00978529		1.6421	0.404881	0.757351	0.42569	1.24365	0.699908		5.7	13.1	13.1	9.1	13.1	13.1	13.1	13.1	13.1	12.5	12.8	9.1	12.8	12.8	9.8	9.1	9.4	9.8	1	3	3	2	3	3	3	3	3	3
EG10491	>EG10491 iclR Repressor of aceBA operon	Nucleoid	N					n. def.	n. def.	1.1315	n. def.	4.7717	n. def.		n. def.	n. def.	n. def.	n. def.	n. def.	n. def.		0	0	4.4	4.4	0	0	0	4.4	0	0	6.6	4	3.6	0	3.6	4.4	0	4.4	0	0	1	1	0	0	0	1	0	0
EG10492	>EG10492 ileS Isoleucine--tRNA ligase	Cytoplasmic	A		Yes			4.38426	0.19019	5.40728	0.00959585	2.2864	0.885993		0.727524	0.629589	1.06107	0.890501	0.771951	0.62714		9.6	14.9	23.9	12.5	10.3	19.5	6.2	16.3	16.8	22.3	18	22.4	21.5	21.1	21.6	19.2	19.6	17.8	8	10	15	9	8	12	5	11	9	15
EG10493	>EG10493 ilvA Threonine deaminase	Cytoplasmic	A	Yes	Yes	Yes		7.81516	0.00186693	6.27926	6.72879e-05	11.147	0.00411493		1.53844	0.456753	0.674534	0.290052	1.03773	0.944797		32.7	30.2	24.5	19.5	27.2	27.2	26.5	30.2	28	31.1	32.7	32.7	32.7	27	32.7	27.4	26.5	32.7	12	11	9	8	10	10	10	11	10	11
EG10494	>EG10494 ilvB Acetohydroxy acid synthase I (AHAS-I)	Cytoplasmic	A					2.55457	0.247826	3.08456	0.272216	0.707217	0.144416		2.05045	0.26306	0.590909	0.128574	1.21163	0.698666		8.9	6.4	8.9	4.3	8.9	8.9	6.4	6.8	8.9	10	6.8	12.1	8.9	4.3	11.6	9.6	12.1	6.8	3	2	3	1	3	3	2	2	3	4
EG10495	>EG10495 ilvC Ketol-acid reductoisomerase	Peripheral inner membrane protein facing the cytoplasm	F1	Yes	Yes	Yes		15.0403	0.00547226	5.04999	4.26574e-07	5.78671	0.00788342		1.18584	0.674214	0.479725	0.0905608	0.568874	0.228654		26.1	39.5	36.9	31	33.2	34.8	30.8	34.8	30.3	37.5	34.2	36.9	34.8	34.8	36.9	34.8	32.8	34.8	10	16	15	12	12	13	12	13	11	15
EG10496	>EG10496 ilvD Dihydroxyacid dehydratase	Peripheral inner membrane protein facing the cytoplasm	F1			Yes		1.18516	0.890893	1.76776	0.23638	2.0871	0.0117175		1.9281	0.319775	0.704105	0.413684	1.35759	0.604786		19.6	20	26.3	19.6	17.7	20	17.4	26	28.9	24.2	28.9	26.3	23.5	26.6	26.5	28.2	19.6	28.2	8	8	9	8	7	8	7	9	10	11
EG10497	>EG10497 ilvE Branched-chain amino acid aminotransferase	Cytoplasmic	A			Yes		3.0087	0.157738	3.60004	0.119316	7.23905	0.0073585		1.43401	0.499772	1.86517	0.0220996	2.67467	0.205312		21.4	16.2	21.4	23.6	16.2	26.5	26.5	21.4	16.2	26.5	26.5	30.4	26.5	19.4	26.5	26.5	26.5	26.5	4	3	4	4	3	5	5	4	3	5
EG10499	>EG10499 ilvH Acetohydroxy acid synthase III (AHAS-III) regulatory subunit	Cytoplasmic	A					16.4341	0.0121641	19.7711	n. def.	n. def.	n. def.		1.32897	0.411805	1.21488	0.534884	1.61455	0.253044		5.5	5.5	5.5	5.5	5.5	14.7	5.5	5.5	5.5	10.4	10.4	10.4	5.5	0	5.5	0	5.5	0	1	1	1	1	1	2	1	1	1	2
EG10500	>EG10500 ilvI Acetohydroxy acid synthase III (AHAS-III)	Cytoplasmic	A					n. def.	n. def.	n. def.	n. def.	n. def.	n. def.		n. def.	n. def.	n. def.	n. def.	n. def.	n. def.		0	0	0	0	0	0	0	0	0	2.3	2.3	2.3	2.3	2.3	0	0	0	0	0	0	0	0	0	0	0	0	0	1
EG10501	>EG10501 ilvM Acetohydroxy acid synthase II (AHAS-II) regulatory subunit	Cytoplasmic	A					n. def.	n. def.	n. def.	n. def.	3.90624	n. def.		n. def.	n. def.	n. def.	n. def.	n. def.	n. def.		0	12.6	0	0	12.6	0	0	12.6	0	12.6	0	0	0	0	12.6	12.6	0	0	0	1	0	0	1	0	0	1	0	1
EG10502	>EG10502 ilvN Acetohydroxy acid synthase I (AHAS-I) regulatory subunit	Cytoplasmic	A					n. def.	n. def.	n. def.	n. def.	n. def.	n. def.		n. def.	n. def.	n. def.	n. def.	n. def.	n. def.		10.4	0	0	10.4	10.4	10.4	0	10.4	0	10.4	10.4	10.4	10.4	10.4	10.4	10.4	10.4	10.4	1	0	0	1	1	1	0	1	0	1
EG10504	>EG10504 infA Protein chain initiation factor IF1	Cytoplasmic	A			Yes		2.29315	0.287367	6.69051	0.092727	3.51847	0.00374216		2.07029	0.343567	1.03513	0.910136	2.14302	0.323154		16.7	16.7	16.7	38.9	38.9	38.9	47.2	69.4	69.4	47.2	16.7	47.2	47.2	16.7	47.2	47.2	47.2	47.2	1	1	1	2	2	2	2	3	3	2
EG10505	>EG10505 infB Protein chain initiation factor IF2	Peripheral inner membrane protein facing the cytoplasm	F1	Yes	Yes	Yes		57.2228	2.69109e-05	254.154	0.001387	748.346	2.3226e-05		1.50381	0.472133	0.854351	0.575222	1.28478	0.654009		28.1	31.3	31	24.6	32.7	29.9	35.5	31.6	34.3	35.5	35.4	38.9	26.2	30.3	31.6	29.3	30	30.2	20	20	21	17	22	21	22	22	22	21
EG10506	>EG10506 infC Protein chain initiation factor IF3	Peripheral inner membrane protein facing the cytoplasm	F1		Yes	Yes		6.63819	0.178706	7.80813	0.0447408	20.3514	0.00206276		2.83727	0.202146	0.868114	0.640682	2.46308	0.243934		30.6	25.6	32.8	28.3	32.8	32.8	32.8	32.8	25.6	32.8	37.8	30.6	30.6	37.8	30.6	32.8	29.4	36.7	4	3	4	4	4	4	4	4	3	5
EG10508	>EG10508 ispA Farnesyl diphosphate synthase, isoprenoid biosynthesis	Cytoplasmic	A	Yes				LpxC only	LpxC only	16.1017	0.00393442	256.401	n. def.		1.15363	0.686533	n. def.	n. def.	n. def.	n. def.		12.7	7.4	7.4	15.7	16.4	4.3	4.3	15.7	4.3	0	4.3	4.3	0	7.4	4.3	0	3	3	2	2	2	3	3	1	1	3	1	0
EG10509	>EG10509 katE Catalase HPII, heme d-containing	Cytoplasmic	A					n. def.	n. def.	n. def.	n. def.	n. def.	n. def.		n. def.	n. def.	n. def.	n. def.	n. def.	n. def.		0	0	0	0	1.5	1.5	1.2	0	0	1.5	1.5	1.5	1.6	0	1.2	1.2	0	1.2	0	0	0	0	1	1	1	0	0	1
EG10510	>EG10510 rpoS RNA polymerase subunit, stress and stationary phase sigma S	Nucleoid, Peripheral inner membrane protein facing the cytoplasm	N,F1					n. def.	n. def.	n. def.	n. def.	n. def.	n. def.		n. def.	n. def.	n. def.	n. def.	n. def.	n. def.		0	9.4	12.4	0	3	3	0	0	7.6	0	0	3	3	0	0	0	0	0	0	2	2	0	0	0	0	0	1	0
EG10511	>EG10511 katG Catalase-peroxidase HPI, heme b-containing	Cytoplasmic	A		Yes	Yes		3.04658	0.345032	41.4083	0.00216419	10.4712	0.0113706		2.43071	0.150768	0.994733	0.987761	2.41791	0.167108		9	12.5	12.5	9.2	15.3	15.3	16.8	11.3	18.7	15.8	15.4	14.3	13.2	16.9	16	14.9	13.1	16	4	6	6	4	7	7	7	5	8	7
EG10512	>EG10512 kbl 2-amino-3-ketobutyrate CoA ligase	Peripheral inner membrane protein facing the cytoplasm	F1	Yes	Yes	Yes		8.72032	4.96203e-05	2.44986	0.002554	3.32726	0.000969575		0.75125	0.380329	0.964753	0.873187	0.724771	0.412759		9.3	11.1	9.3	9.3	16.6	9.3	13.6	17.8	9.8	14.6	19.8	19.8	14.6	14.8	19.8	13.1	19.8	19.8	3	4	3	3	5	3	4	5	3	5
EG10518	>EG10518 kdsA 3-deoxy-D-manno-octulosonate 8-phosphate (KDO8-P) synthase	Cytoplasmic	A	Yes				LpxC only	LpxC only	12.5419	0.000416738	2.27539	n. def.		0.672414	0.283639	0.781044	0.476236	0.525185	0.239597		8.5	8.5	8.5	2.8	2.8	2.8	2.8	18.7	2.8	13.4	2.8	8.5	8.5	2.8	2.8	9.9	8.5	8.5	2	2	2	1	1	1	1	3	1	3
EG10519	>EG10519 kdsB 3-deoxy-manno-octulosonate cytidylyltransferase	Cytoplasmic	A	Yes				20.3749	0.00082176	6.30473	0.510922	9.30724	0.0589546		0.927752	0.839772	0.825106	0.445976	0.765493	0.528235		9.3	9.3	9.3	9.3	9.3	3.6	9.3	9.3	9.3	23	9.3	9.3	12.5	9.3	9.3	9.3	3.6	19	2	2	2	2	2	1	2	2	2	4
EG10520	>EG10520 waaA 3-deoxy-D-manno-octulosonate(Kdo)-lipid A transferase	Integral Inner Membrane	B	Yes	Yes	Yes		LpxC only	LpxC only	LpxC only	LpxC only	LpxC only	LpxC only		3.01717	0.0998721	0.88582	0.684937	2.67267	0.127999		20.2	7.1	13.4	9.9	14.4	7.1	9.2	18.8	18.1	0	0	2.8	0	2.8	0	2.8	2.8	2.8	6	2	4	3	4	2	3	5	5	0
EG10523	>EG10523 rsmA 16S rRNA m(6)A1518, m(6)A1519 dimethyltransferase, SAM-dependent	Peripheral inner membrane protein facing the cytoplasm	F1					2.44815	0.0030641	3.37885	0.020611	4.94866	0.00511417		1.35152	0.623839	0.796879	0.548663	1.077	0.880252		7.7	7.7	3.7	7.7	3.7	3.7	7.7	7.7	3.7	11.4	15.4	15.4	19.4	15.4	11.4	11.4	15.4	15.4	2	2	1	2	1	1	2	2	1	2
EG10525	>EG10525 lacI Transcriptional repressor of lac operon	Peripheral inner membrane protein facing the cytoplasm	F1					n. def.	n. def.	n. def.	n. def.	0.106486	0.000907637		n. def.	n. def.	1.02798	0.946591	n. def.	n. def.		0	0	3.1	3.1	3.1	3.1	5.6	3.1	3.1	3.1	3.1	3.1	3.1	3.1	3.1	6.1	3.1	6.1	0	0	1	1	1	1	2	1	1	1
EG10528	>EG10528 lamB Maltoporin, maltose high-affinity uptake system	Outer Membrane b-barrel protein	H	Yes				LpxC only	LpxC only	n. def.	n. def.	n. def.	n. def.		n. def.	n. def.	n. def.	n. def.	n. def.	n. def.		22.9	39	39	4.5	11.2	0	0	0	3.4	0	3.4	3.4	0	0	3.4	0	0	0	6	9	9	1	3	0	0	0	1	0
EG10529	>EG10529 lepA Back-translocating Elongation Factor EF4, GTPase	Peripheral inner membrane protein facing the cytoplasm	F1	Yes	Yes	Yes		166.587	0.00116259	223.698	9.95835e-06	151.819	8.57046e-07		1.47875	0.4211	0.935266	0.818346	1.38303	0.529055		23.4	25.2	20.5	19.5	21	23.4	26.9	33.2	28	20.9	23.4	21.7	23.5	17.9	20.5	17.9	23.5	19.7	10	11	9	9	9	10	11	13	11	9
EG10530	>EG10530 lepB Signal peptidase I	Integral Inner Membrane	B					n. def.	n. def.	n. def.	n. def.	n. def.	n. def.		n. def.	n. def.	n. def.	n. def.	n. def.	n. def.		4.3	7.4	3.1	4.3	0	0	0	4	3.1	0	0	0	0	0	0	0	0	0	1	2	1	1	0	0	0	1	1	0
EG10532	>EG10532 leuS Leucine--tRNA ligase	Cytoplasmic	A	Yes	Yes	Yes		9.93323	0.000537326	6.72332	0.00381712	6.36965	0.00144617		0.893339	0.801751	0.696381	0.411282	0.622104	0.422047		13.8	14.8	17.6	14.4	14	14.9	18.6	12.9	15	21.6	14	20.7	15.8	12.2	17.4	17.4	16	16	8	9	10	8	8	9	11	7	8	13
EG10533	>EG10533 lexA Global regulator (repressor) for SOS regulon	Nucleoid	N					3.63523	n. def.	0.474613	0.15925	n. def.	n. def.		n. def.	n. def.	1.54731	0.450723	n. def.	n. def.		15.8	0	6.9	6.9	23.3	15.8	8.9	15.8	15.8	6.9	15.8	6.9	15.8	8.9	15.8	6.9	0	0	2	0	1	1	3	2	1	2	2	1
EG10534	>EG10534 ligA DNA ligase A, NAD(+)-dependent	Cytoplasmic	A	Yes	Yes	Yes		5.83426	0.00778414	5.93916	0.00146891	15.479	4.60938e-05		1.55198	0.328956	0.894331	0.717595	1.38799	0.481735		9.7	8.6	8.3	5.4	8	8	8	11.2	6.4	10.6	8.2	1.9	3.7	4	7.5	7.5	4.3	4.9	5	4	4	3	4	4	4	6	3	6
EG10540	>EG10540 livK Leucine-specific binding protein, periplasmic, high-affinity transport for leucine	Periplasmic	G					n. def.	n. def.	n. def.	n. def.	n. def.	n. def.		n. def.	n. def.	n. def.	n. def.	n. def.	n. def.		0	0	0	0	0	0	0	0	0	0	0	0	2.7	0	5.7	0	3	0	0	0	0	0	0	0	0	0	0	0
EG10542	>EG10542 lon DNA-binding, ATP-dependent protease LA	Nucleoid	N					n. def.	n. def.	n. def.	n. def.	n. def.	n. def.		n. def.	n. def.	n. def.	n. def.	n. def.	n. def.		0	0	0	1.4	0	0	0	0	0	0	0	0	0	0	0	0	0	0	0	0	0	1	0	0	0	0	0	0
EG10543	>EG10543 lpd Lipoamide dehydrogenase, NADH-dependent	Peripheral inner membrane protein facing the cytoplasm	F1	Yes	Yes	Yes		76.5344	1.93514e-05	152.697	0.000107108	103.181	1.07841e-06		1.72917	0.368517	0.90717	0.742441	1.56866	0.462395		29.7	29.7	29.7	26.6	34.2	34.2	29.7	34.2	34.2	32.1	27.6	29.7	27.6	27.4	26.4	27.6	27.4	29.7	11	11	11	10	12	12	11	12	12	12
EG10544	>EG10544 lpp Murein lipoprotein	Outer Membrane Lipoprotein, Peripheral outer membrane protein facing the extra-cellular space	I, F4	Yes	Yes	Yes		LpxC only	LpxC only	113.51	0.000363282	51.0093	0.000308062		1.26093	0.680855	0.762106	0.430862	0.960962	0.943898		33.3	33.3	33.3	33.3	33.3	33.3	33.3	33.3	33.3	15.4	33.3	15.4	33.3	33.3	33.3	33.3	33.3	33.3	2	2	2	2	2	2	2	2	2	1
EG10545	>EG10545 lpxA Lipid A synthesis, UDP-N-acetylglucosamine acyltransferase	Cytoplasmic	A					1.56829	0.545869	0.779681	0.405078	0.796545	0.392223		1.62632	0.401607	0.828374	0.424515	1.3472	0.583166		17.6	9.9	17.6	14.5	17.6	17.6	17.6	14.5	17.6	17.6	17.6	17.6	17.6	17.6	17.6	17.6	17.6	17.6	3	2	3	2	3	3	3	2	3	3
EG10546	>EG10546 lpxB Lipid A disaccharide synthase	Peripheral inner membrane protein facing the cytoplasm	F1		Yes			n. def.	n. def.	LpxC only	LpxC only	n. def.	n. def.		1.5562	0.20598	1.1712	0.499298	1.82262	0.140249		11	11	4.2	11	7.6	7.6	4.2	15.2	11	3.4	0	0	3.4	0	0	4.2	0	4.2	3	3	1	3	2	2	1	4	3	1
EG10547	>EG10547 lrp Global regulatory protein, Leu responsive	Nucleoid, Peripheral inner membrane protein facing the cytoplasm	N,F1	Yes	Yes	Yes		10.6281	0.000738094	5.53282	0.00018483	3.34618	0.00442587		0.750276	0.329716	0.918335	0.725205	0.689005	0.350809		24.4	24.4	24.4	24.4	24.4	24.4	24.4	24.4	24.4	19.5	24.4	24.4	19.5	24.4	15.2	24.4	19.5	24.4	4	4	4	4	4	4	4	4	4	3
EG10550	>EG10550 lysC Aspartokinase III	Cytoplasmic	A	Yes	Yes	Yes		4.87482	0.00291913	7.44582	0.000467167	4.11347	0.00387152		2.09251	0.260794	0.71634	0.210111	1.49895	0.466978		6.2	14.5	14	6.7	9.8	8.2	8.2	11.8	11.8	14	11.4	14.9	11.4	14.5	17.6	14	13.1	14.5	2	5	5	2	3	3	3	4	4	5
EG10552	>EG10552 lysS Lysine--tRNA ligase, constitutive	Cytoplasmic	A	Yes	Yes	Yes		22.5747	0.000439531	35.1239	0.00508573	6.0321	0.00564215		1.97712	0.242327	0.664667	0.372744	1.31413	0.612009		31.5	24.4	29.3	23.8	31.7	35	29.3	32.7	32.9	24.8	36.4	25.5	30.5	27.3	31.7	28.1	35.6	25.7	10	8	9	7	10	11	9	10	11	7
EG10553	>EG10553 lysU Lysine--tRNA ligase, heat inducible	Cytoplasmic	A					n. def.	n. def.	0.855448	n. def.	1.48981	0.0326333		n. def.	n. def.	1.75352	0.190816	n. def.	n. def.		5.5	4	5.5	8.1	10.1	13.7	11.9	16	23.8	9.3	7.9	10.5	7.9	7.7	7.9	6.1	10.1	11.5	0	0	0	1	2	3	3	4	7	1
EG10554	>EG10554 malE Maltose-binding protein, periplasmic	Periplasmic	G	Yes				4.40596	0.00770375	0.571941	0.142987	0.943469	0.751569		0.110119	0.0256498	0.860152	0.716807	0.0947188	0.0345545		11.9	19.2	22.2	8.8	9.8	7.1	11.4	4.5	11.4	19.7	12.9	17.2	22.2	12.9	17.2	14.1	12.9	17.2	3	5	6	2	3	2	3	1	3	6
EG10555	>EG10555 malF Maltose transport complex, inner membrane-spanning subunit	Integral Inner Membrane	B					n. def.	n. def.	n. def.	n. def.	n. def.	n. def.		n. def.	n. def.	n. def.	n. def.	n. def.	n. def.		8.2	3.7	3.7	0	0	0	0	0	0	0	0	0	0	0	0	0	0	0	2	1	1	0	0	0	0	0	0	0
EG10556	>EG10556 malG Maltose transport complex, inner membrane-spanning subunit	Integral Inner Membrane	B					n. def.	n. def.	n. def.	n. def.	n. def.	n. def.		n. def.	n. def.	n. def.	n. def.	n. def.	n. def.		0	0	4.4	0	0	0	0	0	0	0	0	0	0	0	0	0	0	0	0	0	1	0	0	0	0	0	0	0
EG10558	>EG10558 malK Maltose transport complex, ATP-binding subunit	Peripheral inner membrane protein facing the cytoplasm	F1	Yes				LpxC only	LpxC only	n. def.	n. def.	n. def.	n. def.		n. def.	n. def.	n. def.	n. def.	n. def.	n. def.		36.1	42.3	38.8	7.5	2.7	0	0	0	0	0	0	0	0	0	0	0	0	0	9	10	10	2	1	0	0	0	0	0
EG10559	>EG10559 malM Periplasmic protein in malK operon, function unknown	Periplasmic	G					9.67787	0.00103828	n. def.	n. def.	n. def.	n. def.		n. def.	n. def.	n. def.	n. def.	n. def.	n. def.		4.9	4.9	4.9	0	0	0	0	0	0	4.9	4.9	4.9	4.9	4.9	4.9	0	0	4.9	1	1	1	0	0	0	0	0	0	1
EG10560	>EG10560 malP Maltodextrin phosphorylase	Integral Inner Membrane	B	Yes				9.12887	0.00197465	1.65742	0.0536632	2.81394	0.139715		0.289204	0.00799466	0.703498	0.100567	0.203454	0.00639282		9.7	13.9	9.7	8.8	9.7	9.7	9.7	5.8	7.7	11.8	17.8	17.8	16.1	13.6	13.6	10.3	8.7	9.8	6	8	6	5	6	6	6	3	4	7
EG10561	>EG10561 malQ Amylomaltase	Peripheral inner membrane protein facing the cytoplasm	F1	Yes				8.83784	0.000924864	2.85967	0.174811	0.370984	n. def.		0.24344	0.264728	n. def.	n. def.	n. def.	n. def.		6.5	10.2	11	1.7	3	1.7	1.7	1.7	1.7	1.7	5	3.5	3.5	3.2	3.2	3.2	3.2	4.9	4	5	5	1	3	1	1	1	1	1
EG10562	>EG10562 malT ATP-dependent transcriptional activator for the mal regulon	Nucleoid, Peripheral inner membrane protein facing the cytoplasm	N,F1					n. def.	n. def.	n. def.	n. def.	n. def.	n. def.		n. def.	n. def.	n. def.	n. def.	n. def.	n. def.		1.1	4.9	2.7	0	0	0	0	0	0	0	0	0	0	0	0	0	0	0	1	4	2	0	0	0	0	0	0	0
EG10563	>EG10563 malX PTS enzyme II homolog	Integral Inner Membrane	B					n. def.	n. def.	n. def.	n. def.	n. def.	n. def.		n. def.	n. def.	n. def.	n. def.	n. def.	n. def.		0	0	0	0	2.3	2.3	0	2.3	2.3	0	0	0	0	0	0	0	0	0	0	0	0	0	1	1	0	1	1	0
EG10566	>EG10566 manA Mannose-6-phosphate isomerase	Cytoplasmic	A					6.41643	0.259954	3.24324	0.166272	0.483296	0.959602		0.673167	0.702758	0.315045	0.504252	0.212078	0.431632		3.1	3.1	3.1	5.4	3.1	3.1	8.7	3.1	3.1	18.4	8.4	11.8	8.4	5.4	8.4	11.8	8.4	5.4	1	1	1	2	1	1	3	1	1	6
EG10567	>EG10567 manX Mannose permease, EIIAB component			Yes		Yes		59.1274	0.0251477	70.5757	0.0647877	55.3737	0.00680336		2.04786	0.269139	0.712091	0.48623	1.45826	0.539544		14.6	20.1	29.1	14.6	14.6	22	14.6	14.6	35	10.5	16.1	15.8	10.2	14.6	9.9	13.9	10.2	13.9	3	4	5	3	3	4	3	3	6	2
EG10568	>EG10568 manY Mannose permease, EIIC component	Integral Inner Membrane	B	Yes		Yes		81.6879	0.000230809	10.9728	n. def.	LpxC only	LpxC only		n. def.	n. def.	n. def.	n. def.	1.10009	0.842454		11.7	11.7	11.7	7.1	11.7	11.7	11.7	11.7	11.7	11.7	11.7	11.7	4.5	11.7	11.7	11.7	11.7	11.7	2	2	2	1	2	2	2	2	2	2
EG10569	>EG10569 manZ Mannose permease, EIID component	Integral Inner Membrane	B	Yes		Yes		LpxC only	LpxC only	n. def.	n. def.	LpxC only	LpxC only		n. def.	n. def.	n. def.	n. def.	1.63632	0.451578		8.5	8.5	8.5	0	8.5	8.5	8.5	8.5	8.5	0	0	0	0	0	0	0	0	0	2	2	2	0	2	2	2	2	2	0
EG10570	>EG10570 map Methionine aminopeptidase	Peripheral inner membrane protein facing the cytoplasm	F1	Yes	Yes			4.74417	0.0178308	3.07676	0.000401125	1.20523	0.745245		1.22038	0.69387	0.598491	0.163383	0.730386	0.527323		12.5	17.8	12.5	9.1	12.5	12.5	22	22.7	16.7	16.7	22.3	17.8	17.4	17.4	17.4	18.2	26.9	30.7	3	4	3	2	3	3	5	5	4	4
EG10572	>EG10572 mazG Nucleoside triphosphate pyrophosphohydrolase, non-specific	Cytoplasmic	A					n. def.	n. def.	n. def.	n. def.	n. def.	n. def.		n. def.	n. def.	n. def.	n. def.	n. def.	n. def.		0	0	0	0	0	0	0	0	0	0	2.7	8.4	8.4	0	2.7	0	0	2.7	0	0	0	0	0	0	0	0	0	0
EG10574	>EG10574 mcrB McrBC restriction endonuclease, catalytic subunit	Nucleoid	N					n. def.	n. def.	n. def.	n. def.	n. def.	n. def.		n. def.	n. def.	n. def.	n. def.	n. def.	n. def.		2.2	2.2	2.2	2.2	0	2.2	0	0	0	0	0	0	0	0	0	0	0	0	1	1	1	1	0	1	0	0	0	0
EG10576	>EG10576 mdh Malate dehydrogenase, NAD-dependent	Peripheral inner membrane protein facing the cytoplasm	F1	Yes				5.76191	0.000416265	11.1928	0.133043	4.16622	0.145162		0.91629	0.792466	0.926595	0.708528	0.849031	0.656283		44.6	34	43.9	41	41.3	40.7	47.1	37.2	38.1	48.7	47.4	38.8	41	47.8	41	51	44.9	44.6	9	7	9	8	8	8	9	7	7	11
EG10577	>EG10577 melA alpha-Galactosidase	Cytoplasmic	A					n. def.	n. def.	n. def.	n. def.	n. def.	n. def.		n. def.	n. def.	n. def.	n. def.	n. def.	n. def.		0	0	4.4	0	0	0	0	0	0	0	0	0	0	0	0	0	0	0	0	0	2	0	0	0	0	0	0	0
EG10581	>EG10581 metA Homoserine O-transsuccinylase	Cytoplasmic	A					5.16902	n. def.	2.62695	n. def.	2.77458	n. def.		n. def.	n. def.	n. def.	n. def.	n. def.	n. def.		3.9	0	0	3.9	0	0	0	3.9	3.9	8.1	8.1	0	3.2	0	8.7	0	3.9	3.9	1	0	0	1	0	0	0	1	1	2
EG10582	>EG10582 metB Cystathionine gamma-synthase	Cytoplasmic	A	Yes				2.51602	0.0363436	0.559242	n. def.	0.395685	0.059292		n. def.	n. def.	n. def.	n. def.	0.630039	0.495892		6.2	6.7	9.6	0	3.4	3.4	3.4	6.7	6.7	11.9	3.4	6.2	6.2	6.2	6.2	6.2	9.6	6.2	2	2	3	0	1	1	1	2	2	4
EG10583	>EG10583 metC Cystathionine beta-lyase	Cytoplasmic	A					n. def.	n. def.	n. def.	n. def.	n. def.	n. def.		n. def.	n. def.	n. def.	n. def.	n. def.	n. def.		0	0	0	0	0	0	0	0	3.3	0	0	3.3	3.3	3.3	3.3	9.9	3	6.3	0	0	0	0	0	0	0	0	1	0
EG10584	>EG10584 metE Methionine synthase, cobalamin-independent	Cytoplasmic	A					2.18523	0.585096	1.39624	0.818008	1.17549	0.731089		1.49416	0.41073	0.603676	0.22517	0.901987	0.819214		11.4	15.1	16.1	10.1	14.7	14.7	13.3	13.3	16.7	22.4	18.2	18.2	16.7	14.7	17.9	14.2	14.7	14.5	5	8	8	5	7	7	6	6	9	12
EG10585	>EG10585 metF 5,10-Methylenetetrahydrofolate reductase	Cytoplasmic	A					11.569	n. def.	3.45118	n. def.	3.25743	n. def.		n. def.	n. def.	n. def.	n. def.	n. def.	n. def.		0	3.4	0	0	0	4.1	0	6.8	0	3.4	14.2	3.4	7.1	3	0	7.1	0	7.1	0	1	0	0	0	1	0	1	0	1
EG10586	>EG10586 metG Methionine--tRNA ligase	Peripheral inner membrane protein facing the cytoplasm	F1	Yes	Yes	Yes		20.4599	0.00115697	11.6693	0.000189872	6.8556	0.00088683		0.929317	0.85626	0.931672	0.807684	0.865819	0.767223		23.2	23.2	23.9	20.5	25	27.9	26.1	25	27.3	26.4	24.8	24.4	21	20.8	19.6	22.3	19.2	24.1	11	11	11	10	12	14	13	12	13	13
EG10587	>EG10587 metH Methionine synthase, cobalamin-dependent	Peripheral inner membrane protein facing the cytoplasm	F1	Yes	Yes	Yes		55.0848	4.24004e-05	53.4627	0.0018501	22.8775	0.00030272		1.17448	0.689663	0.666612	0.29379	0.782926	0.604468		17	24.4	26	16.9	20.2	21.9	14.2	21.4	22.5	19.5	19.2	17.8	15.8	15.2	13.5	15	12.4	10.5	14	20	20	15	17	17	13	17	19	17
EG10588	>EG10588 metJ Methionine regulon repressor, SAM co-repressor	Nucleoid	N					1.34807	n. def.	n. def.	n. def.	n. def.	n. def.		2.61716	0.391714	0.697976	0.270956	1.82671	0.526814		7.6	7.6	7.6	7.6	7.6	7.6	7.6	7.6	7.6	0	22.9	7.6	7.6	7.6	7.6	7.6	7.6	7.6	1	1	1	1	1	1	1	1	1	0
EG10589	>EG10589 metK S-adenosylmethionine synthase	Peripheral inner membrane protein facing the cytoplasm	F1	Yes	Yes	Yes		34.7241	1.63112e-05	31.2533	0.00133658	100.022	0.0012797		1.71797	0.360523	0.900948	0.681229	1.5478	0.452371		28.6	28.6	28.6	21.9	28.6	28.6	28.6	37.8	34.6	34.4	28.6	28.6	26.3	26.6	26.3	26.6	26.3	26.6	7	7	8	6	8	8	8	9	9	8
EG10590	>EG10590 metL Aspartokinase II-homoserine dehydrogenase II	Peripheral inner membrane protein facing the cytoplasm	F1	Yes	Yes	Yes		57.4468	0.00219647	58.5696	0.0185657	19.3031	0.00156054		1.24639	0.648146	0.784775	0.440095	0.978135	0.964608		10.2	16.5	19.8	10.1	14.3	14.3	11.7	14.4	13.2	9.9	8.3	7.5	5.6	2.6	6.8	8.6	8.9	9.8	6	10	11	6	9	9	7	9	8	6
EG10591	>EG10591 metR Positive regulatory gene for metE and metH	Nucleoid	N					2.51511	n. def.	n. def.	n. def.	n. def.	n. def.		n. def.	n. def.	n. def.	n. def.	n. def.	n. def.		0	5.7	5.7	0	0	0	0	0	0	5.7	9.5	9.5	9.5	5.7	9.5	9.5	3.8	9.5	0	1	1	0	0	0	0	0	0	1
EG10592	>EG10592 mglA Methyl-galactoside transporter	Peripheral inner membrane protein facing the cytoplasm	F1					n. def.	n. def.	n. def.	n. def.	n. def.	n. def.		n. def.	n. def.	n. def.	n. def.	n. def.	n. def.		0	0	0	2.8	3.2	0	0	2.8	8.1	0	0	0	0	0	0	0	0	0	0	0	0	1	1	0	0	1	4	0
EG10594	>EG10594 mglC Methyl-galactoside transport and galactose taxis	Integral Inner Membrane	B					n. def.	n. def.	n. def.	n. def.	n. def.	n. def.		n. def.	n. def.	n. def.	n. def.	n. def.	n. def.		3.9	3.9	3.9	0	3.9	3.9	3.9	0	0	0	0	0	0	0	0	0	0	0	1	1	1	0	1	1	1	0	0	0
EG10595	>EG10595 miaA Dimethylallyl diphosphate:tRNA dimethylallyltransferase	Cytoplasmic	A	Yes		Yes		LpxC only	LpxC only	n. def.	n. def.	LpxC only	LpxC only		1.34414	0.486944	0.880098	0.629437	1.18297	0.693013		12.7	8.2	13.6	5.4	10.1	12	10.1	8.5	12	7.6	0	3.2	0	0	0	0	3.5	0	3	2	3	1	2	3	2	2	3	2
EG10597	>EG10597 minD Inhibition of FtsZ ring polymerization	Peripheral inner membrane protein facing the cytoplasm	F1	Yes	Yes	Yes		84.3928	0.000308164	20.8693	0.0118545	12.5314	0.00167681		1.1274	0.76507	0.840104	0.669736	0.947132	0.917472		35.9	40	41.5	32.6	27	39.6	27.4	35.9	36.3	40	36.3	39.6	37.4	31.1	36.3	36.3	40.7	35.6	7	8	8	6	5	8	5	7	7	8
EG10598	>EG10598 minE Blocks MinCD inhibition of FtsZ polymerization at cell center	Peripheral inner membrane protein facing the cytoplasm	F1	Yes	Yes	Yes		34.8616	0.000337974	LpxC only	LpxC only	LpxC only	LpxC only		1.06038	0.881356	1.04678	0.857505	1.10999	0.823811		42	42	23.9	28.4	42	23.9	64.8	42	64.8	33	33	33	33	10.2	10.2	28.4	28.4	10.2	3	3	2	2	3	2	4	3	4	2
EG10599	>EG10599 groL Chaperonin Cpn60	Peripheral inner membrane protein facing the cytoplasm	F1	Yes	Yes	Yes		15.8908	7.49733e-05	59.8409	0.000230075	43.5078	9.0541e-06		1.86387	0.243558	1.21945	0.484424	2.2729	0.195836		37.8	42.9	48.4	46.9	47.8	42.7	47.8	52.9	52.9	52.6	47.8	46	47.4	44.3	52.9	52.2	46.9	50.9	13	14	16	15	16	15	17	17	18	18
EG10600	>EG10600 groS Chaperonin Cpn10	Peripheral inner membrane protein facing the cytoplasm	F1					4.05171	0.0153396	1.62282	0.258385	1.87004	0.0148531		0.964548	0.920697	0.861824	0.74556	0.831271	0.704688		27.8	13.4	13.4	27.8	13.4	13.4	13.4	27.8	13.4	42.3	27.8	27.8	27.8	27.8	27.8	27.8	27.8	27.8	2	1	1	2	1	1	1	2	1	3
EG10603	>EG10603 mprA emrAB repressor, also regulates microcin synthesis	Nucleoid	N	Yes	Yes	Yes		LpxC only	LpxC only	LpxC only	LpxC only	21.1582	2.88781e-05		2.40296	0.204015	1.02235	0.914902	2.45667	0.205357		23.3	14.8	14.8	23.3	23.3	14.8	14.8	23.3	14.8	7.4	7.4	7.4	23.3	7.4	7.4	15.9	8.5	23.3	3	2	2	3	3	2	2	3	2	1
EG10604	>EG10604 mraY UDP-N-acetylmuramoyl-pentapeptide:undecaprenyl-PO4 phosphatase	Integral Inner Membrane	B					n. def.	n. def.	n. def.	n. def.	6.91914	n. def.		n. def.	n. def.	1.03817	0.874682	n. def.	n. def.		0	2.2	2.2	2.2	2.2	2.2	2.2	2.2	2.2	2.2	2.2	2.2	2.2	2.2	2.2	2.2	2.2	2.2	0	1	1	1	1	1	1	1	1	1
EG10605	>EG10605 mrcB Murein polymerase, PBP1B	Integral Inner Membrane	B		Yes	Yes		138.69	0.0914009	151.124	0.0270554	27.8054	0.0189597		1.46429	0.438667	1.0389	0.895398	1.52125	0.43677		7.2	5.6	6	3.9	4.1	4.3	2.8	5	4.5	4.5	3.1	7.7	3.4	7.7	5	3.4	5.9	3.2	5	4	4	3	3	3	2	3	3	3
EG10606	>EG10606 mrdA Penicillin-binding protein PBP2	Integral Inner Membrane	B					10.6553	n. def.	n. def.	n. def.	n. def.	n. def.		n. def.	n. def.	n. def.	n. def.	n. def.	n. def.		1.9	6	0	0	0	0	0	0	0	0	0	1.9	0	0	0	0	0	1.9	1	2	0	0	0	0	0	0	0	0
EG10608	>EG10608 mreB Cell wall structural actin-like protein in MreBCD complex	Peripheral inner membrane protein facing the cytoplasm	F1	Yes	Yes	Yes		200.741	2.85652e-05	83.2837	9.02026e-06	134.058	2.56709e-05		0.869673	0.682497	0.839727	0.621613	0.730288	0.525168		39.8	40.1	38	26.8	38	36.6	32	28.5	40.1	21.9	21.9	21.9	11.2	17.6	14.1	23.1	18.4	25.9	12	13	12	7	12	10	11	10	13	7
EG10609	>EG10609 mreC Cell division and growth	Integral Inner Membrane	B	Yes				25.4179	0.000218031	19.637	n. def.	21.5971	5.93673e-05		n. def.	n. def.	n. def.	n. def.	0.80452	0.684031		9	9	12.5	3.8	3	0	3	6.8	6.8	6.8	9	9	9	6.8	6.8	6	9	6.8	3	3	4	1	1	0	1	2	2	2
EG10611	>EG10611 mrp Function unknown	Cytoplasmic	A			Yes		24.9969	0.00132797	n. def.	n. def.	LpxC only	LpxC only		1.05475	0.885101	0.784132	0.420538	0.827063	0.65538		9.5	9.5	4.6	4.6	13.8	9.5	9.5	9.5	9.5	11.7	4.6	9.5	9.5	0	0	13.8	4.6	4.3	2	2	1	1	3	2	2	2	2	3
EG10612	>EG10612 mrr Restriction of DNA with certain methylated adenine or cytosine residues	Cytoplasmic	A					n. def.	n. def.	9.25749	n. def.	n. def.	n. def.		n. def.	n. def.	n. def.	n. def.	n. def.	n. def.		0	0	0	0	5.9	0	0	0	0	3.3	3.3	3.3	3.3	3.3	3.3	3.3	3.3	3.3	0	0	0	0	1	0	0	0	0	1
EG10613	>EG10613 msbA Lipid exporter, fused permease and ATPase components	Integral Inner Membrane	B	Yes	Yes	Yes		18.6969	4.23007e-05	23.1743	0.000135049	LpxC only	LpxC only		1.1149	0.784312	0.892773	0.612167	0.995352	0.990949		10.3	11	11.7	5.3	5.3	5.3	9.1	6.9	6.9	11.5	6	5.3	6	6	3.4	5.3	3.4	3.4	4	5	5	2	2	2	4	3	3	5
EG10615	>EG10615 mtlA Mannitol-specific Enzyme IIABC of PTS transport system	Integral Inner Membrane	B	Yes	Yes	Yes		LpxC only	LpxC only	LpxC only	LpxC only	LpxC only	LpxC only		1.75586	0.246151	0.621135	0.134825	1.09063	0.817419		11	13.8	12.2	4.7	7.4	7.4	11	11	14.9	0	0	0	3.1	0	3.1	0	0	3.1	4	5	4	2	3	3	4	4	5	0
EG10616	>EG10616 mtlD Mannitol-1-phosphate dehydrogenase, NAD-dependent	Cytoplasmic	A					n. def.	n. def.	n. def.	n. def.	n. def.	n. def.		n. def.	n. def.	n. def.	n. def.	n. def.	n. def.		0	0	0	0	4.5	4.5	0	0	0	9.9	7.1	11.5	0	2.9	2.9	0	0	2.9	0	0	0	0	1	1	0	0	0	2
EG10618	>EG10618 mukB Chromosome condensin MukBEF, ATPase and DNA-binding subunit	Nucleoid, Peripheral inner membrane protein facing the cytoplasm	N,F1	Yes	Yes	Yes		36.1802	0.00012421	64.8392	0.00125211	31.4549	3.1041e-05		1.66303	0.261082	0.858106	0.592973	1.42706	0.438831		8.7	15.5	13.2	13.9	12.6	11.7	14.2	10.6	18.2	7.8	4.6	4.4	3.4	3.5	5	7.1	7.1	7.1	10	17	14	14	13	13	15	11	20	10
EG10619	>EG10619 murC UDP-N-acetylmuramate:L-alanine ligase	Peripheral inner membrane protein facing the cytoplasm	F1		Yes	Yes		435.964	0.278452	LpxC only	LpxC only	22.0665	0.0108842		1.42273	0.506143	0.87794	0.657157	1.24907	0.681973		12.6	25.1	15.5	7.9	17.9	13	13.6	10.6	18.5	7.9	2.9	8.1	2.9	5.1	0	8.6	3.5	6.3	4	7	5	2	5	3	3	3	5	2
EG10620	>EG10620 murD D-glutamic acid adding enzyme	Cytoplasmic	A					1.53669	n. def.	0.702995	n. def.	1.00367	0.794438		n. def.	n. def.	n. def.	n. def.	n. def.	n. def.		2.5	10	0	0	2.1	2.1	8	7.5	4.6	7.3	8	12.8	10	2.7	12.8	10.7	2.5	12.8	1	3	0	0	1	1	2	2	2	3
EG10621	>EG10621 murE meso-diaminopimelate adding enzyme	Cytoplasmic	A	Yes				14.5877	0.00430739	6.88062	n. def.	4.2786	0.00543783		n. def.	n. def.	n. def.	n. def.	0.871221	0.79753		6.5	9.9	6.1	0	2.6	6.1	6.1	2.6	6.1	9.7	9.7	5.9	5.9	5.9	9.7	3.2	2.6	2.6	2	3	2	0	1	2	2	1	2	3
EG10622	>EG10622 murF D-alanyl:D-alanine adding enzyme	Cytoplasmic	A					27.0033	4.8341e-05	1.50915	n. def.	n. def.	n. def.		0.999278	0.998709	0.698997	0.320109	0.698492	0.455032		4	6.4	6.4	4	4	6.4	4	4	6.4	6.4	2.4	6.4	6.4	2.4	6.4	4	4	4	1	2	2	1	1	2	1	1	2	2
EG10623	>EG10623 murG N-acetylglucosaminyl transferase	Peripheral inner membrane protein facing the cytoplasm	F1	Yes	Yes	Yes		LpxC only	LpxC only	LpxC only	LpxC only	LpxC only	LpxC only		3.24806	0.284146	1.26666	0.521388	4.11419	0.248924		14.9	17.7	9	13.8	19.7	17.5	22.8	10.7	23.1	8.7	3.4	3.4	3.4	3.4	3.4	5.9	3.4	3.4	4	5	3	4	5	5	6	4	6	2
EG10625	>EG10625 mutS Methyl-directed mismatch repair protein	Nucleoid	N	Yes	Yes	Yes		12.128	0.000803701	23.6952	0.000357378	9.12565	0.00360015		1.88203	0.335165	0.845478	0.545237	1.59122	0.454707		10.7	16.4	13.8	11.8	17.7	16.3	16.2	17.9	22.7	6.3	5	3.6	5	3.6	3.6	3.6	3.6	3.6	7	10	9	8	12	11	10	11	14	4
EG10626	>EG10626 mutT 8-oxo-dGTPase, antimutator	Cytoplasmic	A					n. def.	n. def.	n. def.	n. def.	n. def.	n. def.		n. def.	n. def.	n. def.	n. def.	n. def.	n. def.		0	0	0	0	0	0	0	0	0	10.1	0	10.1	10.1	10.1	10.1	0	0	10.1	0	0	0	0	0	0	0	0	0	1
EG10630	>EG10630 nadA Quinolinate synthase, [4Fe-4S] cluster subunit, A protein	Cytoplasmic	A					n. def.	n. def.	n. def.	n. def.	n. def.	n. def.		n. def.	n. def.	n. def.	n. def.	n. def.	n. def.		0	0	0	0	0	0	0	0	0	7.2	7.2	9.8	7.2	3.7	7.2	3.5	9.8	3.5	0	0	0	0	0	0	0	0	0	2
EG10631	>EG10631 nadB L-aspartate oxidase, FAD-dependent	Cytoplasmic	A					0.749498	0.375764	0.850398	0.524756	1.7545	0.455252		1.7181	0.345196	1.06981	0.712551	1.83804	0.302976		5.4	3.7	3.7	2	2	2	3.7	2	2	3.7	4.3	3.7	3.7	3.7	5.4	3.7	2	5.7	3	2	2	1	1	1	2	1	1	2
EG10632	>EG10632 nagA N-acetylglucosamine-6-phosphate deacetylase	Cytoplasmic	A					n. def.	n. def.	0.115181	0.237091	0.102001	n. def.		n. def.	n. def.	n. def.	n. def.	n. def.	n. def.		0	0	0	3.9	4.7	4.7	3.1	8.6	11.8	0	0	0	8.6	3.9	4.7	8.6	8.6	3.9	0	0	0	1	1	1	1	2	3	0
EG10633	>EG10633 nagB Glucosamine-6-phosphate deaminase	Peripheral inner membrane protein facing the cytoplasm	F1	Yes				9.33483	0.00496363	1.16181	0.847867	2.66677	n. def.		0.560462	0.197926	0.624361	0.0788525	0.349931	0.0196146		8.6	12.8	8.6	4.5	4.5	4.5	4.5	4.1	4.5	8.6	8.6	8.6	4.1	4.1	4.1	4.1	0	0	2	3	2	1	1	1	1	1	1	2
EG10634	>EG10634 nagD UMP phosphatase	Cytoplasmic	A		Yes	Yes		7.91566	0.0855014	LpxC only	LpxC only	LpxC only	LpxC only		2.28917	0.334576	0.864713	0.59864	1.97948	0.390011		26	13.6	8.4	16	16	22	22	32	22	16	16	10	10	17.6	6	0	16	6	3	2	1	2	2	3	3	4	3	2
EG10635	>EG10635 nagE PTS system EIIABC(Nag) component	Integral Inner Membrane	B	Yes		Yes		LpxC only	LpxC only	96.5871	0.000347253	41.022	0.00057869		1.46801	0.231387	0.657987	0.44271	0.965928	0.943321		3.5	9	7.7	5.1	3.5	3.5	3.5	3.5	3.5	3.5	3.5	3.5	3.5	3.5	3.5	1.9	3.5	3.5	2	4	3	3	2	2	2	2	2	2
EG10636	>EG10636 nagC Transcriptional regulator of nag operon	Nucleoid	N	Yes		Yes		3.77814	0.000897212	5.14957	0.015049	4.70236	0.0316217		1.02179	0.961164	0.766307	0.46635	0.783002	0.626054		5.9	5.4	12.3	10.3	2.5	6.4	5.4	5.4	9.4	10.3	8.9	9.6	11.8	6.4	12.8	9.4	8.9	5.9	2	2	4	3	1	2	2	2	3	3
EG10637	>EG10637 nanA N-Acetylneuraminate lyase (aldolase)	Cytoplasmic	A	Yes				LpxC only	LpxC only	n. def.	n. def.	31.7195	0.00352905		n. def.	n. def.	n. def.	n. def.	1.14619	0.856237		16.2	9.8	9.8	0	9.8	16.2	9.8	6.4	9.8	6.4	9.8	3.4	3.4	3.4	0	3.4	3.4	0	4	2	2	0	2	4	2	1	2	1
EG10643	>EG10643 narL Two-component regulator protein for nitrate/nitrite response	Nucleoid	N					1.73193	n. def.	n. def.	n. def.	3.40689	n. def.		n. def.	n. def.	n. def.	n. def.	n. def.	n. def.		11.6	11.6	0	0	11.6	0	0	11.6	19.9	9.3	16.7	16.7	15.7	5.1	0	0	15.7	0	1	1	0	0	1	0	0	1	2	2
EG10646	>EG10646 narX Two-component nitrate/nitrite sensor-transmitter protein	Integral Inner Membrane	B					n. def.	n. def.	n. def.	n. def.	n. def.	n. def.		n. def.	n. def.	n. def.	n. def.	n. def.	n. def.		0	0	0	0	0	0	0	0	3.2	0	0	0	0	0	0	0	0	0	0	0	0	0	0	0	0	0	1	0
EG10649	>EG10649 ndh Respiratory NADH dehydrogenase II	Peripheral inner membrane protein facing the cytoplasm	F1	Yes	Yes	Yes		69.0471	5.83655e-05	133.723	0.000295022	176.49	3.82155e-05		2.11798	0.268021	0.773398	0.370049	1.63804	0.411782		25.6	39.4	30.6	23.5	32.3	35.9	26.3	41.2	37.1	20.5	19.1	22.4	28.3	10.6	25.1	21	19.4	19.6	8	10	9	7	9	10	7	12	10	6
EG10650	>EG10650 ndk Nucleoside diphosphate kinase	Peripheral inner membrane protein facing the cytoplasm	F1	Yes	Yes	Yes		12.219	0.000699194	4.04836	0.00836171	9.67464	0.00420093		0.777519	0.489325	0.956174	0.907104	0.743444	0.59475		33.6	49.7	18.2	41.3	49.7	33.6	41.3	41.3	33.6	42.7	26.6	26.6	49.7	11.9	42.7	26.6	49.7	42.7	4	5	2	4	5	4	4	4	4	4
EG10651	>EG10651 nfo AP endodeoxyribonuclease IV	Cytoplasmic	A		Yes	Yes		1.24984	0.318176	5.48858	0.004061	5.60112	0.00446786		5.3953	0.0981824	0.773165	0.299117	4.17146	0.116734		11.9	11.9	11.9	11.9	11.9	11.9	11.9	11.9	11.9	15.8	15.8	11.2	11.9	11.9	11.9	11.9	16.8	16.8	2	2	2	2	2	2	2	2	2	3
EG10652	>EG10652 nhaA Na+/H+ antiporter 1, strongly pH-dependent	Integral Inner Membrane	B					n. def.	n. def.	n. def.	n. def.	n. def.	n. def.		n. def.	n. def.	n. def.	n. def.	n. def.	n. def.		0	0	0	0	0	0	0	0	0	0	0	0	0	0	0	0	0	2.8	0	0	0	0	0	0	0	0	0	0
EG10657	>EG10657 nlpA Lipoprotein-28, inner membrane protein, function unknown	Inner Membrane Lipoprotein	E			Yes		13.9681	0.000220821	3.79506	0.139821	5.39265	0.00284488		1.62257	0.302137	0.430996	0.00397402	0.69932	0.285589		12.5	2.6	12.5	18.4	13.6	12.5	7.7	10.7	9.9	12.5	12.5	13.2	7.4	12.5	7.4	13.6	13.6	8.5	3	1	3	4	3	3	2	2	2	3
EG10658	>EG10658 bamC Tandem domain lipoprotein in BamABCDE OM biogenesis complex	Outer Membrane Lipoprotein	I	Yes	Yes	Yes		136.271	0.000178453	LpxC only	LpxC only	LpxC only	LpxC only		1.14793	0.754984	1.02997	0.919725	1.18233	0.746714		36.3	31.7	33.7	22.1	33.7	27.3	31.7	33.7	34.3	7	2.6	14.5	7.8	4.4	7	0	9.9	7	8	7	7	4	7	6	7	7	8	2
EG10660	>EG10660 nrdA Ribonucleoside-diphosphate reductase 1, alpha subunit	Peripheral inner membrane protein facing the cytoplasm	F1	Yes	Yes	Yes		36.1715	0.00486066	46.0854	0.0027655	49.2174	0.0058506		0.863952	0.695251	0.794274	0.476429	0.686215	0.430099		19.2	25.5	23.5	12.4	18.8	21.9	17	15.4	19.8	15.9	21.9	20.1	18.3	20.9	23.3	16.2	18.8	18.8	12	15	14	8	11	13	10	10	12	10
EG10661	>EG10661 nrdB Ribonucleoside-diphosphate reductase 1, beta subunit	Cytoplasmic	A	Yes	Yes	Yes		4.68456	0.00196076	3.04021	0.00418972	4.29608	0.00421334		1.15068	0.741702	1.00687	0.977904	1.15859	0.754934		7.7	12.5	13.6	8.5	8.5	12.8	17	14.1	16.2	12	17.6	17.6	14.9	14.1	12	14.1	17	14.1	2	3	4	2	2	4	5	4	5	3
EG10662	>EG10662 nth Endonuclease III: DNA N-glycosylase/AP lyase	Cytoplasmic	A					n. def.	n. def.	n. def.	n. def.	n. def.	n. def.		n. def.	n. def.	n. def.	n. def.	n. def.	n. def.		0	5.2	0	0	5.2	5.2	0	0	0	0	0	5.2	0	5.2	5.2	5.2	0	5.2	0	1	0	0	1	1	0	0	0	0
EG10663	>EG10663 nadE NAD synthase, ammonia dependent	Peripheral inner membrane protein facing the cytoplasm	F1	Yes	Yes	Yes		11.5547	0.00138163	18.6461	0.00194289	7.71292	0.00194502		1.38349	0.563833	0.746591	0.43832	1.0329	0.954108		21.1	21.8	23.3	18.9	18.2	32.4	22.5	14.9	14.2	27.6	28.4	22.5	26.5	6.9	21.8	17.5	15.6	20.4	5	5	5	4	4	6	5	3	3	5
EG10665	>EG10665 nusA Transcription termination/antitermination L factor	Nucleoid, Peripheral inner membrane protein facing the cytoplasm	N,F1	Yes	Yes	Yes		16.2968	0.000405563	15.2432	0.00621924	13.0899	0.00326756		1.37752	0.553342	0.719447	0.369195	0.991056	0.986644		35.8	32.9	35.8	26.1	32.3	29.5	32.9	35.8	32.9	33.1	39.6	37.8	31.9	29.1	31.9	34.7	36	34.7	11	10	11	8	10	9	10	11	10	10
EG10666	>EG10666 nusB Transcription termination/antitermination factor	Cytoplasmic	A	Yes	Yes	Yes		29.2601	0.000188002	53.8332	0.0107693	67.1015	2.99955e-05		1.71276	0.392838	0.708254	0.325504	1.21307	0.735555		37.4	20.9	20.9	13.7	13.7	13.7	13.7	13.7	20.9	43.2	19.4	19.4	19.4	26.6	11.5	26.6	11.5	18.7	4	3	3	2	2	2	2	2	3	5
EG10667	>EG10667 nusG Stabilizes phage lambda protein N-NusA-RNAP antitermination complex	Peripheral inner membrane protein facing the cytoplasm	F1	Yes	Yes	Yes		28.2865	0.000402407	28.4233	0.0120633	13.0595	0.000269065		1.39407	0.536708	0.692557	0.309735	0.965475	0.946051		17.1	39.2	29.3	28.2	39.2	39.2	39.2	39.2	50.3	29.3	21.5	50.3	19.9	11.6	21	22.7	22.1	35.9	3	5	4	4	5	5	5	5	6	4
EG10669	>EG10669 ompA Outer membrane protein A	Outer Membrane b-barrel protein	H	Yes	Yes	Yes		98.7593	1.01253e-05	220.718	0.00129785	233.035	0.00034281		1.16274	0.711988	0.883864	0.699921	1.02771	0.954314		34.4	34.4	34.4	34.4	34.4	34.4	31.8	31.8	31.8	32.9	34.4	30.6	31.8	34.4	30.9	34.4	34.4	30.9	8	8	8	7	8	8	7	7	7	8
EG10671;EG10729;EG13375	>EG10671 ompF Outer membrane porin F	Outer Membrane b-barrel protein	H	Yes	Yes	Yes		164.245	6.53373e-06	447.693	2.69523e-07	309.633	8.91064e-06		1.20238	0.670686	0.977452	0.945961	1.17527	0.756676		37	53	49.7	28.7	38.1	50.3	40.9	61.9	61.9	28.2	37.6	21.5	25.7	28.2	35.4	28.7	28.2	32.9	9	11	10	7	8	10	9	12	13	7
EG10672	>EG10672 ompR Response regulator for osmoregulation	Nucleoid, Peripheral inner membrane protein facing the cytoplasm	N,F1	Yes	Yes	Yes		49.5061	0.0038049	31.7308	0.000369315	20.0004	0.000757087		1.50873	0.48985	0.762225	0.481328	1.14999	0.813133		28.9	34.7	26.4	18.4	26.4	26.4	26.4	34.7	26.4	33.9	26.4	23.8	30.1	14.6	20.5	20.5	34.7	28.9	4	5	4	3	4	4	4	5	4	5
EG10674	>EG10674 oppA Oligopeptide-binding protein, periplasmic	Periplasmic	G					0.573331	0.192013	0.92676	0.597209	0.170636	0.0534496		2.68367	0.126878	0.259417	0.147356	0.696191	0.552931		8.3	28.5	13.6	6.1	17.9	12.5	17.9	5.5	27.4	31.9	29.7	25.4	21	21.9	20.1	16.2	14	23.6	3	9	5	2	6	5	5	2	8	10
EG10676	>EG10676 oppC Oligopeptide transport, permease	Integral Inner Membrane	B					n. def.	n. def.	n. def.	n. def.	n. def.	n. def.		n. def.	n. def.	n. def.	n. def.	0.809306	0.33632		6.3	6.3	6.3	0	6.3	6.3	6.3	6.3	6.3	0	6.3	0	0	0	0	0	0	0	1	1	1	0	1	1	1	1	1	0
EG10677	>EG10677 oppD Oligopeptide transport, ATP-binding protein	Peripheral inner membrane protein facing the cytoplasm	F1					n. def.	n. def.	5.02638	n. def.	n. def.	n. def.		n. def.	n. def.	n. def.	n. def.	n. def.	n. def.		5.9	18.7	16.3	12.5	0	0	3.6	0	6.5	0	0	0	0	0	3.6	0	0	0	1	3	3	2	0	0	1	0	1	0
EG10678	>EG10678 oppF Oligopeptide transport, ATP-binding protein	Peripheral inner membrane protein facing the cytoplasm	F1	Yes	Yes			LpxC only	LpxC only	LpxC only	LpxC only	n. def.	n. def.		0.863708	0.648384	0.847136	0.694711	0.731678	0.552773		8.7	23.4	25.7	15.3	5.7	5.1	7.2	2.1	7.5	3	5.1	5.1	2.1	2.1	2.1	2.1	2.1	7.2	3	7	7	4	2	2	2	1	3	1
EG10680	>EG10680 osmC Lipoyl-dependent Cys-based peroxidase, hydroperoxide resistance	Cytoplasmic	A					n. def.	n. def.	n. def.	n. def.	n. def.	n. def.		n. def.	n. def.	n. def.	n. def.	n. def.	n. def.		0	0	0	13.3	0	0	0	0	0	13.3	13.3	13.3	13.3	0	13.3	13.3	13.3	13.3	0	0	0	1	0	0	0	0	0	1
EG10681	>EG10681 oxyR Oxidative and nitrosative stress transcriptional regulator	Nucleoid	N					7.44884	0.00136545	2.20626	n. def.	2.06424	n. def.		n. def.	n. def.	n. def.	n. def.	n. def.	n. def.		15.7	3.9	3.9	11.8	0	0	0	11.8	3.9	18.7	15.7	10.8	15.7	3.9	8.9	15.7	10.8	20	3	1	1	2	0	0	0	2	1	4
EG10682	>EG10682 pabA Sulfonamide resistance	Cytoplasmic	A					156.845	n. def.	n. def.	n. def.	n. def.	n. def.		n. def.	n. def.	n. def.	n. def.	n. def.	n. def.		0	7	7	0	0	0	0	7	0	5.3	7	0	7	7	7	0	7	7	0	1	1	0	0	0	0	1	0	1
EG10683	>EG10683 pabB Sulfonamide resistance	Cytoplasmic	A					3.14829	0.080422	2.21818	n. def.	1.26381	n. def.		n. def.	n. def.	n. def.	n. def.	n. def.	n. def.		3.1	3.1	3.1	0	0	3.1	0	3.1	3.1	0	6	7.7	8.6	2.9	5.7	2.9	5.7	4.6	1	1	1	0	0	1	0	1	1	0
EG10684	>EG10684 pal Lipoprotein associated with peptidoglycan	Outer Membrane Lipoprotein	I	Yes	Yes	Yes		LpxC only	LpxC only	LpxC only	LpxC only	LpxC only	LpxC only		1.41151	0.585908	0.38866	0.335062	0.548596	0.506966		34.1	34.1	34.1	23.7	34.1	23.7	25.4	34.1	23.7	16.8	8.1	8.1	8.1	8.1	8.1	8.1	8.1	16.8	4	4	4	3	4	3	3	4	3	2
EG10686	>EG10686 parC Topoisomerase IV, subunit A, ATP-dependent, type II	Nucleoid, Peripheral inner membrane protein facing the cytoplasm	N,F1	Yes	Yes	Yes		23.0956	4.45945e-05	15.761	5.18279e-05	14.6635	1.88553e-05		1.26004	0.585496	0.839572	0.585333	1.05789	0.902205		8.6	12.1	14.4	10.2	8.4	12.6	8.9	8.9	18.2	9.2	11.3	7.2	9.3	7	7	6.6	7	5.2	5	7	7	6	5	7	5	5	9	4
EG10687	>EG10687 parE Topoisomerase IV, subunit B, ATP-dependent, type II	Nucleoid	N	Yes	Yes	Yes		20.6727	9.09738e-05	65.6713	0.00090241	29.0667	2.8323e-05		1.56619	0.447645	0.841799	0.619723	1.31842	0.644134		10.6	15.1	12.4	8.7	12.7	13.7	10.6	10.6	13.7	8.7	10	8.7	8.7	4.4	8.7	8.7	8.7	8.7	4	6	5	4	5	5	4	4	5	4
EG10688	>EG10688 pck Phosphoenolpyruvate carboxykinase [ATP]	Cytoplasmic	A	Yes				13.4425	0.0290867	3.45847	0.0645478	5.33877	0.102867		0.600643	0.182924	1.19977	0.540766	0.720635	0.451977		12.4	20	24.4	14.3	21.3	13.9	18.1	9.8	19.3	21.7	18.9	19.4	18.1	14.8	19.4	17	16.3	18.1	4	7	9	5	8	5	7	3	7	8
EG10689	>EG10689 pcm Protein-L-isoaspartate O-methyltransferase, SAM-dependent	Cytoplasmic	A					24.0837	n. def.	9.00725	n. def.	n. def.	n. def.		n. def.	n. def.	n. def.	n. def.	n. def.	n. def.		0	8.7	0	0	8.7	0	0	0	0	8.7	8.7	8.7	14.4	14.4	8.7	14.4	8.7	14.4	0	1	0	0	1	0	0	0	0	1
EG10690	>EG10690 pcnB Poly(A) polymerase	Peripheral inner membrane protein facing the cytoplasm	F1	Yes	Yes	Yes		9.61764	0.000535892	10.5657	0.000738556	23.5545	0.00196088		1.79226	0.365646	0.979799	0.941538	1.75605	0.392147		5.8	11.8	17.2	15.3	21.3	14.8	17.2	18.7	23.4	19.8	13.3	13.8	15.7	8.6	18.3	13.5	12.7	10.5	2	5	7	6	8	6	7	7	9	8
EG10691	>EG10691 pdxA 4-hydroxythreonine-4-phosphate dehydrogenase	Cytoplasmic	A					1.75659	n. def.	5.36202	0.00120173	4.84035	n. def.		n. def.	n. def.	n. def.	n. def.	n. def.	n. def.		6.7	6.7	6.7	4.3	10.9	10.9	0	0	4.3	6.7	14.6	10.9	10.9	10.9	6.7	10.9	10.9	10.9	1	1	1	1	2	2	0	0	1	1
EG10692	>EG10692 pdxB 2-hydroxyacid dehydrogenase involved in pyridoxine biosynthesis upstream of 4-phospho-hydroxy-threonine	Cytoplasmic	A					2.29955	0.448741	0.189643	0.00752193	0.559556	0.471729		0.384407	0.121301	1.13112	0.795442	0.434811	0.249507		9	15.3	15.3	6.1	12.2	6.6	12.2	5.6	15.3	17.5	16.9	20.1	13.2	16.7	13.5	26.5	11.9	18.5	3	5	5	2	4	2	4	2	5	5
EG10693	>EG10693 pdxJ Pyridoxine 5-phosphate (PNP) synthase	Cytoplasmic	A					2.96185	n. def.	n. def.	n. def.	0.344268	n. def.		n. def.	n. def.	n. def.	n. def.	n. def.	n. def.		0	4.5	0	0	0	0	0	6.6	11.1	10.7	22.2	30.5	15.6	0	15.6	4.5	4.5	4.5	0	1	0	0	0	0	0	1	2	2
EG10694	>EG10694 pepA Multifunctional Aminopeptidase A	Peripheral inner membrane protein facing the cytoplasm	F1					3.1262	0.0527693	1.77269	n. def.	1.61232	0.0639235		n. def.	n. def.	n. def.	n. def.	0.606879	0.492495		4.6	1.6	6.8	8.5	2	6.6	6.8	13.9	10.1	7	8.5	9.1	13.7	9.1	11.7	15.9	14.3	12.9	2	1	3	4	1	3	3	5	3	3
EG10695	>EG10695 pepD Peptidase D, Xaa-His dipeptidase	Cytoplasmic	A	Yes	Yes	Yes		11.9908	0.00765181	10.6038	0.00117918	15.0637	0.000682721		2.03216	0.270969	0.667388	0.388405	1.35624	0.600762		16.1	19.2	19.2	14.4	21.6	19.2	18.6	19.2	21	10.9	8.2	15.9	9.9	9.9	13.4	7.2	9.9	9.9	6	7	7	6	8	7	7	7	8	4
EG10696	>EG10696 pepN Aminopeptidase N	Peripheral inner membrane protein facing the cytoplasm	F1	Yes				93.8345	9.13617e-05	28.5583	0.0596795	14.5014	0.103548		1.33331	0.493045	0.678755	0.293381	0.904989	0.822065		11.5	17.6	18.6	5.1	14.5	16.7	12.9	12.8	20.7	17.1	13.9	16.2	16.1	9	14	17.2	10.8	13.1	8	12	12	4	10	11	9	8	13	12
EG10697	>EG10697 pepP Proline aminopeptidase, homotetrameric	Cytoplasmic	A	Yes	Yes	Yes		12.6716	0.0446054	8.55505	0.0355931	4.71931	0.0146784		1.85064	0.461195	1.04186	0.847801	1.9281	0.441394		5.9	5.9	5.9	7.3	5.9	8.2	5.9	5.9	8.2	14.7	12.5	16.1	17.7	7.7	17.7	12.9	13.8	9.1	2	2	2	2	2	3	2	2	3	5
EG10698	>EG10698 pepQ Proline dipeptidase	Cytoplasmic	A			Yes		1.65313	0.323231	1.14192	0.710161	4.73034	0.000189211		1.59344	0.460821	0.51617	0.102013	0.822484	0.700742		14	9.9	16.5	12.4	12.2	14	12.4	16	5.9	22.3	21.4	21.4	16.5	17.2	18.7	14.4	17.6	17.2	4	3	5	4	4	4	4	5	2	7
EG10699	>EG10699 pfkA 6-phosphofructokinase-1	Peripheral inner membrane protein facing the cytoplasm	F1		Yes			3.51166	0.218504	LpxC only	LpxC only	3.34071	0.213067		1.47113	0.49377	0.653587	0.276751	0.961509	0.94108		2.8	8.4	2.8	8.4	8.4	8.4	2.8	14.4	2.8	16.6	13.8	13.8	5.6	2.8	0	8.8	5.9	8.8	1	2	1	2	2	2	1	3	1	3
EG10700	>EG10700 pfkB 6-phosphofructokinase-2	Cytoplasmic	A	Yes	Yes	Yes		10.7549	2.54234e-05	4.49143	0.0130264	8.15768	0.00061398		1.14014	0.562048	1.0607	0.771787	1.20934	0.494305		18.8	15.9	11	18.8	15.9	18.8	13.6	17.8	18.4	22	11	18.8	27.2	18.8	18.8	18.1	23.3	22.7	3	3	2	3	3	3	2	3	3	4
EG10701;EG12758	>EG10701 pflB Formate acetyltransferase 1	Peripheral inner membrane protein facing the cytoplasm	F1	Yes	Yes	Yes		50.5389	2.81336e-05	120.394	0.00390897	134.432	0.00267382		1.3842	0.477245	0.848093	0.582809	1.17393	0.738784		29.7	32.8	35.3	26.6	36.3	31.3	34.5	31.8	35	40.5	29.2	36.6	33.3	27.5	31.2	19.1	28.7	28	17	18	20	16	19	17	19	18	19	22
EG10702	>EG10702 pgi Glucose-6-phosphate isomerase	Cytoplasmic	A	Yes				6.89454	7.71853e-05	3.72626	0.272805	1.50015	0.226771		0.372687	0.147288	0.75212	0.464144	0.280305	0.0269303		16.9	16.6	19.1	12	18.8	16.6	14.9	20	17.1	23.3	17.7	24.2	17.7	11.7	14.4	15.1	15.8	12.8	8	7	9	5	8	7	8	8	8	10
EG10703	>EG10703 pgk Phosphoglycerate kinase	Peripheral inner membrane protein facing the cytoplasm	F1	Yes				2.78047	0.0176501	1.77781	0.888655	5.37457	0.351534		0.903781	0.765044	0.885879	0.508831	0.80064	0.434237		27.4	34.6	37.5	37.5	28.4	33.9	36.7	40.3	36.4	37	31.3	38	25.1	28.9	31.3	25.1	28.4	34.9	7	9	10	9	8	9	10	11	9	11
EG10706	>EG10706 pgsA Phosphatidylglycerophosphate synthase	Integral Inner Membrane	B	Yes				LpxC only	LpxC only	28.8326	0.00480113	9.15427	0.00105657		1.10829	0.815167	0.825032	0.606302	0.914378	0.855789		10.4	15.9	10.4	4.4	4.4	4.4	10.4	4.4	10.4	4.4	4.4	4.4	4.4	4.4	0	0	4.4	4.4	2	3	2	1	1	1	2	1	2	1
EG10707	>EG10707 pheA Phenylalanine synthesis, bifunctional: chorismate mutase (N) and prephenate dehydratase (central)	Cytoplasmic	A	Yes	Yes	Yes		23.5326	0.000804592	13.3063	0.0056816	6.99522	0.00106927		0.852052	0.681731	0.590066	0.169147	0.502767	0.188054		10.6	10.6	16.6	4.7	10.6	10.6	8	16.6	14	12.4	10.6	10.6	10.6	10.6	16.6	10.6	16.6	16.6	3	3	4	2	3	3	2	4	3	4
EG10708	>EG10708 pheP Phenylalanine-specific permease	Integral Inner Membrane	B					n. def.	n. def.	n. def.	n. def.	n. def.	n. def.		n. def.	n. def.	n. def.	n. def.	n. def.	n. def.		0	0	0	0	0	0	0	0	0	4.1	0	0	0	0	0	0	0	0	0	0	0	0	0	0	0	0	0	1
EG10709	>EG10709 pheS Phenylalanine--tRNA ligase, alpha-subunit	Peripheral inner membrane protein facing the cytoplasm	F1	Yes	Yes	Yes		68.5939	2.7109e-05	35.0885	0.00124903	39.1659	0.000182453		1.26535	0.610688	0.681872	0.311457	0.862808	0.758488		36.4	20.5	24.5	20.8	30.3	20.8	16.8	36.4	30.3	24.8	26.9	20.2	33	24.5	21.4	21.4	21.4	15.6	8	5	6	5	7	5	4	8	7	7
EG10710	>EG10710 pheT Phenylalanine--tRNA ligase, beta-subunit	Peripheral inner membrane protein facing the cytoplasm	F1	Yes	Yes	Yes		196.095	0.00470765	119.343	0.0258815	243.554	0.015073		1.1494	0.750249	0.727939	0.364718	0.836692	0.711477		25	24.5	27.4	20.3	26.2	28.2	22.3	27.9	23.8	25.5	23.5	22.5	20.9	22.1	19	20.9	22.4	20.8	15	15	17	12	16	17	14	16	15	16
EG10731	>EG10731 phoP Response regulator, two-component system	Nucleoid	N					1.93146	0.0297235	2.50999	0.953791	0.899848	0.853368		0.999092	0.998402	0.506805	0.253903	0.506345	0.29173		26.5	26.5	24.7	26.5	32.7	24.7	24.7	39	20.2	51.6	43.9	39	26.5	32.7	37.7	26.5	26.5	37.7	4	4	4	4	5	4	4	6	3	8
EG10732	>EG10732 phoQ Histidine protein kinase sensor protein, two-component system	Integral Inner Membrane	B					n. def.	n. def.	45.7029	n. def.	n. def.	n. def.		n. def.	n. def.	n. def.	n. def.	n. def.	n. def.		3.3	0	7	2.3	2.5	0	3.7	0	2.5	0	0	3.3	2.3	4.7	0	3.3	0	0	1	0	2	1	1	0	1	0	1	0
EG10734	>EG10734 pstS Periplasmic phosphate binding protein, high-affinity	Periplasmic	G					5.98854	n. def.	0.686301	0.655874	0.350794	n. def.		n. def.	n. def.	n. def.	n. def.	n. def.	n. def.		6.1	13	9	10.1	9	11.6	9	6.1	13	15	16.2	15.6	10.1	9	15	4	6.6	13	1	3	2	2	2	3	2	1	3	4
EG10735	>EG10735 phoU Negative regulator of pho regulon					Yes		17.466	0.00711965	14.1265	n. def.	LpxC only	LpxC only		n. def.	n. def.	n. def.	n. def.	2.54047	0.1908		7.1	7.1	7.1	0	12.9	12.9	12.9	12.9	12.9	14.5	7.1	7.1	0	0	7.1	0	0	7.1	1	1	1	0	2	2	2	2	2	3
EG10740	>EG10740 plsB Glycerol-3-phosphate acyltransferase	Peripheral inner membrane protein facing the cytoplasm	F1	Yes	Yes	Yes		33.4848	0.000139657	43.7116	0.00323787	69.9808	3.89317e-06		1.22165	0.66588	1.12294	0.720947	1.37183	0.579045		13.5	18.1	14.9	11.8	12.3	13.1	13.1	13.9	19.7	8.4	11.5	11.2	6.2	6.6	6.1	7.8	6.1	8.2	9	13	10	8	8	9	9	9	14	6
EG10741	>EG10741 pmbA Probable peptidase required for the maturation and secretion of the antibiotic peptide MccB17	Cytoplasmic	A	Yes	Yes	Yes		14.0814	2.28349e-05	13.3567	0.00288514	9.19503	0.000130063		1.22395	0.585225	0.979957	0.953958	1.19942	0.690507		12.9	13.6	14.2	16.4	16.4	16.4	17.3	10	16.4	20	13.8	13.8	16.4	11.6	16.4	11.3	14.2	14.2	5	5	5	6	6	6	6	4	6	7
EG10742	>EG10742 pncB Nicotinate phosphoribosyltransferase	Periplasmic	G	Yes		Yes		3.97703	0.000133211	2.69856	0.0567325	2.13517	0.0363386		0.824919	0.577342	0.967579	0.931504	0.798174	0.664958		15.5	11.8	11.5	6	10	11.5	13.2	11.5	15.5	15.8	22.2	20.5	12.8	18	14.2	17	18.2	14.5	4	3	3	2	3	3	4	3	4	5
EG10743	>EG10743 pnp Polynucleotide phosphorylase	Peripheral inner membrane protein facing the cytoplasm	F1	Yes	Yes	Yes		86.8619	2.66017e-05	56.1147	0.000293116	47.9735	0.000155494		1.08694	0.846778	0.680913	0.28373	0.74011	0.535644		37.7	39.7	39.7	26.4	39.7	40.8	32.6	42.9	36.4	33.6	26.9	29	24.3	20.1	20.1	24.1	23.6	23.6	19	19	20	14	20	20	17	20	18	17
EG10744	>EG10744 pntA Proton-translocating NAD(P) transhydrogenase, alpha subunit	Integral Inner Membrane	B	Yes	Yes	Yes		34.4875	0.0183471	7.65129	0.00237267	34.2137	0.00834681		1.00103	0.997824	1.03116	0.899769	1.03222	0.943583		10	13.5	13.5	10	10	10	7.6	7.6	10	26.3	19.6	21.2	12.4	16.3	12.4	17.3	19	14.3	4	5	5	4	4	4	3	3	4	8
EG10745	>EG10745 pntB Proton-translocating NAD(P) transhydrogenase, beta subunit	Integral Inner Membrane	B					22.4298	0.000136381	9.16891	3.50488e-05	11.3185	0.004427		1.14971	0.757249	1.03069	0.882744	1.18499	0.731209		3.5	3.5	3.5	6.1	3.5	3.5	3.5	3.5	3.5	5.2	3.5	3.5	6.1	3.5	2.6	3.5	6.1	6.3	1	1	1	2	1	1	1	1	1	2
EG10746	>EG10746 polA DNA polymerase I	Peripheral inner membrane protein facing the cytoplasm	F1	Yes	Yes	Yes		43.8193	9.45284e-06	21.3054	0.00138612	24.0123	5.49105e-05		1.12251	0.787041	0.815005	0.503017	0.914851	0.850607		20.7	26.9	25.8	20.6	26.2	26.6	22.4	18.1	23.7	27.5	30.9	28.1	23.4	20.5	21.7	17.8	21.8	23.5	14	17	17	13	17	17	14	11	15	17
EG10748	>EG10748 mrcA Murein polymerase, PBP1A	Integral Inner Membrane	B	Yes	Yes	Yes		LpxC only	LpxC only	20.3229	0.000104797	20.4291	0.0105982		1.62468	0.380111	0.875858	0.715159	1.42298	0.528125		14.5	8.8	10.6	9.3	12.5	8.8	8.8	10.5	10	2.5	2.8	1.5	2.5	4.5	1.5	2.5	0.9	3.3	7	4	5	4	6	4	4	5	5	2
EG10749	>EG10749 potA Spermidine/putrescine ABC transporter ATP-binding protein	Peripheral inner membrane protein facing the cytoplasm	F1	Yes	Yes	Yes		12.4487	0.000261535	27.1607	1.25966e-05	LpxC only	LpxC only		2.33744	0.194314	0.926314	0.810138	2.16521	0.239783		5.8	13.5	6.9	5.8	6.9	9.5	13.5	14.3	10.8	6.9	6.9	10.8	9.5	6.9	7.7	3.7	3.7	3.7	2	4	2	2	2	3	4	4	3	2
EG10751	>EG10751 potC Spermidine/putrescine ABC transporter permease	Integral Inner Membrane	B					n. def.	n. def.	n. def.	n. def.	n. def.	n. def.		n. def.	n. def.	n. def.	n. def.	n. def.	n. def.		4.2	0	4.2	0	0	0	0	0	0	0	0	0	0	4.2	0	4.2	0	0	1	0	1	0	0	0	0	0	0	0
EG10752	>EG10752 potD Spermidine ABC transporter periplasmic binding protein	Periplasmic	G					1.42323	0.356292	0.626812	0.937342	0.950307	0.768408		0.598219	0.586481	0.925587	0.926314	0.553704	0.372299		7.8	10.6	4.3	8.9	11.2	7.8	7.8	12.4	7.8	18.7	18.4	17.8	7.8	18.1	12.1	10.6	10.6	15.5	2	3	1	2	3	2	2	3	2	6
EG10755	>EG10755 ppa Inorganic pyrophosphatase	Cytoplasmic	A					21.9123	n. def.	1.10368	n. def.	1.5815	n. def.		n. def.	n. def.	n. def.	n. def.	n. def.	n. def.		0	19.3	14.2	10.2	0	5.1	10.2	6.2	14.2	13.1	13.1	18.2	13.1	5.1	5.1	10.2	5.1	10.2	0	3	2	2	0	1	2	1	2	2
EG10756	>EG10756 ppc Phosphoenolpyruvate carboxylase	Peripheral inner membrane protein facing the cytoplasm	F1	Yes	Yes	Yes		164.065	0.00153448	24.0635	0.0103648	37.1645	0.0117789		0.60109	0.173375	0.566207	0.194208	0.340342	0.0974329		21.4	32.2	28.5	12.5	22.4	25.4	22.4	22	28.9	22	27.2	25.1	21.7	24.2	24.3	18.6	26.5	24	14	21	19	8	15	16	15	14	18	14
EG10757	>EG10757 ppiA Peptidylprolyl-cis-trans-isomerase A, rotamase	Periplasmic	G					2.47217	0.341347	3.81987	0.0579963	1.27324	n. def.		2.8192	0.0846631	n. def.	n. def.	n. def.	n. def.		14.7	25.3	14.7	10	14.7	14.7	4.7	49.5	15.3	32.1	37.9	25.3	14.7	25.3	27.4	49.5	25.3	14.7	2	3	2	1	2	2	1	5	2	3
EG10758	>EG10758 ppiB Periplasmic peptidylprolyl-cis-trans-isomerase B, rotamase	Peripheral inner membrane protein facing the cytoplasm	F1					3.736	n. def.	5.26226	n. def.	1.8871	n. def.		n. def.	n. def.	n. def.	n. def.	n. def.	n. def.		7.3	19.5	19.5	7.3	19.5	14	7.3	12.8	14	26.2	14	19.5	6.7	14	19.5	14	22.6	28	1	3	3	1	3	2	1	2	2	4
EG10759	>EG10759 ppsA Phosphoenolpyruvate synthase	Peripheral inner membrane protein facing the cytoplasm	F1	Yes	Yes	Yes		147.988	0.000222323	96.9046	0.000738092	218.851	3.88204e-05		1.0105	0.972232	0.924787	0.846443	0.934497	0.890749		14	21.1	15.3	13	15.2	13.9	15.7	17.8	19.1	18.1	16.5	14.1	14.1	13	11.4	16.5	21.5	17.6	9	14	10	8	10	9	9	11	12	11
EG10760	>EG10760 prc Periplasmic carboxy-terminal protease with specificity for non-polar C-termini	Peripheral inner membrane protein facing the periplasm	F2	Yes	Yes	Yes		18.4296	0.000770725	7.24841	0.00149932	3.0923	0.0425483		0.970013	0.939443	0.67385	0.230864	0.653643	0.365976		10.1	11.9	12.2	2.6	8.5	10.4	5.3	12.2	8.5	10.4	9.4	6	10.7	7.6	11	7.6	9.2	7.6	5	6	6	2	4	5	3	6	4	5
EG10761	>EG10761 prfA Peptide chain release factor 1, RF-1	Cytoplasmic	A	Yes	Yes	Yes		11.9617	0.00210593	3.91193	0.00199472	7.36319	0.00220957		0.964229	0.936373	1.06885	0.829009	1.03062	0.95612		18.6	11.9	16.7	16.7	6.7	11.9	11.9	16.7	16.7	20.8	6.7	11.9	16.7	10.8	11.4	16.1	6.1	16.7	4	3	5	3	2	3	3	4	4	6
EG10762	>EG10762 prfB Peptide chain release factor 2, RF-2	Cytoplasmic	A	Yes		Yes		53.657	0.000105974	13.1168	0.0887431	83.6662	0.0240133		1.29421	0.611093	1.29538	0.580863	1.67649	0.315811		10.7	21.1	19.2	15.9	28.5	27.4	17	20.5	24.9	17	12.3	5.2	6.8	7.1	11	7.9	7.9	15.9	3	5	4	4	6	6	4	4	6	5
EG10765	>EG10765 priC Primosomal protein n	Nucleoid	N					n. def.	n. def.	4.47421	n. def.	n. def.	n. def.		n. def.	n. def.	n. def.	n. def.	n. def.	n. def.		6.9	6.9	6.9	6.9	0	6.9	0	6.9	0	0	0	6.9	6.9	6.9	0	6.9	6.9	6.9	1	1	1	1	0	1	0	1	0	0
EG10766	>EG10766 secY SecYEG inner membrane translocon core subunit	Integral Inner Membrane	B	Yes	Yes	Yes		81.7564	0.000587049	28.743	0.00766753	35.2172	0.00280799		0.865032	0.727132	0.954131	0.884372	0.825354	0.688386		14.2	10.4	10.4	7.4	10.2	10.2	7.4	10.2	10.2	10.2	10.2	10.2	10.2	6.3	6.3	6.5	10.2	14	5	4	4	2	3	3	2	3	3	3
EG10767	>EG10767 proA gamma-Glutamyl phosphate reductase, proline biosynthesis	Peripheral inner membrane protein facing the cytoplasm	F1	Yes				9.25816	0.0267827	1.92606	0.0799468	2.89593	0.074597		0.910496	0.823719	1.12033	0.650019	1.02006	0.965372		5.3	10.8	7.4	5.3	10.1	7.7	7.2	4.3	10.3	20.6	21.6	22.5	25.7	17	21.1	23	14.6	14.9	2	4	3	2	3	3	3	2	4	6
EG10768	>EG10768 proB Glutamate 5-kinase, proline biosynthesis	Cytoplasmic	A	Yes	Yes	Yes		42.9906	0.000441475	20.6615	3.2266e-06	25.3325	0.00056157		2.08549	0.23389	0.708481	0.370031	1.47753	0.482734		30.5	32.7	32.7	22.6	37.6	32.7	27	30.5	30.5	25.1	22.9	22.9	16.6	11.4	16.6	22.9	17.7	10.1	7	8	8	6	9	8	6	7	7	6
EG10769	>EG10769 proC Pyrroline-5-carboxylate reductase, proline biosynthesis	Cytoplasmic	A	Yes				6.26254	0.00791965	3.48103	0.368264	1.09252	0.570628		2.04978	0.149054	0.642032	0.233109	1.31603	0.525954		8.9	8.9	15.6	8.9	15.6	15.6	8.9	8.9	15.6	19.7	11.5	11.5	11.5	11.5	15.6	15.6	15.6	11.5	2	2	3	2	3	3	2	2	3	4
EG10770	>EG10770 proS Proline--tRNA ligase	Peripheral inner membrane protein facing the cytoplasm	F1	Yes	Yes	Yes		21.422	4.56098e-05	6.55725	0.0127551	13.9895	0.00780234		1.06119	0.898275	0.619176	0.265026	0.657065	0.439665		33.9	35.7	35.7	31.5	33.9	32.9	33.9	37.4	39.2	32.2	32	35.7	29.5	27.8	29.4	30.2	32.2	32.9	14	15	15	13	14	14	14	15	16	13
EG10771	>EG10771 proV High-affinity transport for glycine	Peripheral inner membrane protein facing the cytoplasm	F1	Yes				2.77863	0.000275256	4.24083	0.436751	2.27742	0.165096		1.75764	0.221608	0.713939	0.584029	1.25485	0.696029		9.2	13	5.8	5.8	5.8	5.8	5.8	9.2	14.5	10.8	14.5	18	9.2	8	14.2	14.2	9.2	14.2	3	4	2	2	2	2	2	3	4	3
EG10772	>EG10772 proW High-affinity transport for glycine, betaine, and proline	Integral Inner Membrane	B					n. def.	n. def.	n. def.	n. def.	5.08918	n. def.		n. def.	n. def.	n. def.	n. def.	n. def.	n. def.		5.1	5.1	5.1	5.1	5.1	5.1	5.1	5.1	5.1	5.1	5.1	5.1	5.1	5.1	5.1	5.1	5.1	5.1	1	1	1	1	1	1	1	1	1	1
EG10773	>EG10773 proX High-affinity transport for glycine, betaine, and proline	Periplasmic	G					0.0430526	0.242032	0.251409	n. def.	0.22111	0.135564		n. def.	n. def.	n. def.	n. def.	19.3625	0.128356		7	17	23.9	7	17	17	17	12.4	17	24.2	19.4	19.4	22.7	26.4	19.4	19.4	16.4	18.8	1	3	4	1	3	3	3	2	3	5
EG10774	>EG10774 prs Phosphoribosylpyrophosphate synthase	Peripheral inner membrane protein facing the cytoplasm	F1	Yes	Yes	Yes		155.99	5.87224e-05	102.873	0.000296495	41.3599	0.00370865		1.23709	0.669539	0.756081	0.434466	0.935342	0.898933		44.1	44.1	44.1	38.1	44.1	44.1	40.3	40.6	40.3	44.1	36.2	32.1	29.5	29.2	36.2	39.7	44.1	44.4	11	11	11	10	11	11	10	11	10	11
EG10775	>EG10775 psd Phosphatidylserine decarboxylase, phospholipid biosynthesis	Peripheral inner membrane protein facing the cytoplasm	F1	Yes	Yes	Yes		7.64456	0.00135777	8.57747	0.000141242	LpxC only	LpxC only		1.39398	0.466353	0.944462	0.865813	1.31656	0.598219		23.9	10.2	10.2	15.2	18.3	18.3	22.7	18.3	18.3	5.3	7.8	7.8	2.8	7.8	7.8	2.8	2.8	2.8	4	3	3	3	4	4	5	4	4	2
EG10776	>EG10776 pspA Phage shock protein A, negative regulator of psp operon	Peripheral inner membrane protein facing the cytoplasm	F1	Yes				23.6221	0.00143575	3.36431	0.591981	0.832805	0.892902		1.55687	0.267747	0.59151	0.519845	0.920903	0.905891		29.7	36	36	22.5	40.5	31.5	17.1	36	40.5	33.8	40.5	33.8	36	34.2	33.3	40.5	40.5	27.9	6	7	7	4	8	6	4	7	8	7
EG10777	>EG10777 pspB Positive regulator, with PspC, activates expression of psp operon	Integral Inner Membrane	B					63.5526	8.14003e-05	43.2337	n. def.	n. def.	n. def.		n. def.	n. def.	n. def.	n. def.	0.746226	0.558248		21.6	21.6	21.6	0	21.6	21.6	21.6	21.6	21.6	21.6	21.6	21.6	21.6	21.6	21.6	0	0	0	1	1	1	0	1	1	1	1	1	1
EG10778	>EG10778 pspC Positive regulatory gene, cooperatively with PspB	Integral Inner Membrane	B					2.37652	0.017104	2.75092	0.000565796	3.25316	0.00201071		1.87602	0.305662	1.09494	0.769404	2.05413	0.290622		8.4	8.4	8.4	8.4	8.4	8.4	8.4	8.4	8.4	8.4	0	8.4	8.4	8.4	0	8.4	0	8.4	1	1	1	1	1	1	1	1	1	1
EG10779	>EG10779 pspD Expressed protein in psp operon	Peripheral inner membrane protein facing the cytoplasm	F1					n. def.	n. def.	n. def.	n. def.	n. def.	n. def.		n. def.	n. def.	n. def.	n. def.	n. def.	n. def.		0	0	0	0	0	0	0	0	0	0	0	0	0	0	0	17.8	17.8	17.8	0	0	0	0	0	0	0	0	0	0
EG10781	>EG10781 pssA Phosphatidylserine synthase	Peripheral inner membrane protein facing the cytoplasm	F1	Yes		Yes		7.16066	0.00541759	3.54421	0.0947766	10.1094	0.00286551		1.00149	0.996893	1.11989	0.652462	1.12156	0.798753		10.2	12.2	16.9	7.1	14.2	10.2	17.7	16.2	16.2	18.2	18.2	28.2	12.2	15.1	19.7	18.4	22.6	12.9	4	4	6	3	5	4	5	5	5	6
EG10783	>EG10783 pstB Phosphate transport, high-affinity, cytoplasmic ATP-binding protein	Peripheral inner membrane protein facing the cytoplasm	F1			Yes		59.4293	n. def.	3.29714	0.00269591	LpxC only	LpxC only		1.67896	0.376086	0.833836	0.558918	1.39998	0.553493		3.5	8.9	8.9	7	3.5	16	12.5	16	16	8.9	0	8.9	12.5	3.5	12.5	0	8.9	3.5	1	1	1	2	1	3	2	3	3	1
EG10785	>EG10785 pth Peptidyl-tRNA hydrolase	Cytoplasmic	A	Yes	Yes	Yes		LpxC only	LpxC only	LpxC only	LpxC only	LpxC only	LpxC only		0.903981	0.88329	1.30552	0.68717	1.18016	0.762007		26.8	32.5	32.5	24.7	21.6	32.5	26.8	32.5	32.5	0	8.2	8.2	16	8.2	7.7	8.2	8.2	8.2	3	4	4	3	3	4	3	4	4	0
EG10786	>EG10786 ptrA Protease III, periplasmic	Periplasmic	G					4.69948	n. def.	n. def.	n. def.	3.40379	n. def.		n. def.	n. def.	n. def.	n. def.	n. def.	n. def.		0	1.8	1.8	0	0	0	1.2	0	0	1.8	1.8	1.8	1.8	1.8	1.8	1.8	0	0	0	1	1	0	0	0	1	0	0	1
EG10787	>EG10787 ptsG Glucose phophotransferase Enzyme IIBC(Glc)	Integral Inner Membrane	B					3.54446	0.176149	2.72273	0.000167234	1.87746	0.0862225		1.04547	0.916373	0.695375	0.289416	0.726996	0.502263		12.4	11.9	14.5	10.3	4.2	11.9	7.8	2.3	6.1	9.6	10.3	12.2	16.1	10.1	16.1	8	14.5	16.1	4	4	4	3	1	4	3	1	2	3
EG10788	>EG10788 ptsH PTS system histidine phosphocarrier protein Hpr	Peripheral inner membrane protein facing the cytoplasm	F1					n. def.	n. def.	n. def.	n. def.	0.0598301	n. def.		n. def.	n. def.	n. def.	n. def.	n. def.	n. def.		27.1	27.1	27.1	42.4	27.1	42.4	27.1	27.1	27.1	42.4	42.4	42.4	42.4	42.4	42.4	27.1	42.4	42.4	1	1	1	2	1	2	1	1	1	2
EG10789	>EG10789 ptsI Phosphoenolpyruvate-protein phosphotransferase	Peripheral inner membrane protein facing the cytoplasm	F1	Yes	Yes	Yes		27.3038	0.000384149	45.4992	0.0156447	84.5363	1.08013e-05		1.6629	0.35708	0.763903	0.40581	1.2703	0.646023		30.8	28.5	30.8	23.1	30.8	28.5	33.7	39.3	32.3	31.7	29.2	24	30.1	30.6	30.3	35.7	22.4	19.5	11	10	11	8	11	10	12	13	12	11
EG10790	>EG10790 purA Adenylosuccinate synthase, purine synthesis	Peripheral inner membrane protein facing the cytoplasm	F1	Yes	Yes	Yes		12.1828	8.09526e-05	28.7164	0.000780177	19.2382	0.000568676		2.54007	0.164776	0.55512	0.190541	1.41004	0.500488		27.8	28.9	27.1	31.7	32.6	32.6	30.8	30.8	32.6	22	24.8	28.2	22	22	24.8	32.4	27.8	24.3	10	11	10	11	12	12	11	11	12	8
EG10791	>EG10791 purC Phosphoribosyl-aminoimidazole-succinocarboxamide synthase	Peripheral inner membrane protein facing the cytoplasm	F1	Yes	Yes	Yes		25.977	0.000819221	26.1769	0.00477821	29.2169	2.43844e-05		0.990877	0.981804	0.768758	0.429044	0.761744	0.56795		36.3	36.7	36.7	36.3	36.7	36.3	36.3	36.7	36.7	19.8	30.4	36.3	30	16	24.9	21.5	18.6	19.8	7	8	8	7	8	7	7	8	8	4
EG10792	>EG10792 purD Phosphoribosylamine-glycine ligase, purine synthesis	Cytoplasmic	A					4.345	0.394001	0.676283	0.963677	0.117622	0.291072		1.20653	0.825032	0.135331	0.340469	0.163281	0.353299		14.7	14.7	15.2	10.7	10.7	12.4	11.7	10.7	12.4	19.8	16.3	19.8	19.8	19.8	18.2	19.8	19.8	19.8	4	4	5	3	3	4	4	3	4	6
EG10793	>EG10793 purE N5-carboxyaminoimidazole ribonucleotide (N-CAIR) mutase	Cytoplasmic	A					0.62925	n. def.	1.25027	n. def.	0.726952	0.543373		n. def.	n. def.	n. def.	n. def.	n. def.	n. def.		11.2	11.2	11.2	17.8	17.8	11.2	17.8	11.2	17.8	19.5	17.8	17.8	34.9	17.8	17.8	28.4	17.8	17.8	1	1	1	2	2	1	2	1	2	3
EG10794	>EG10794 purF Amidophosphoribosyltransferase, purine synthesis	Peripheral inner membrane protein facing the cytoplasm	F1					0.466937	0.385827	1.32815	0.494725	10.3518	0.40976		12.5802	0.21396	0.471429	0.360818	5.93068	0.256304		12.3	19	21.2	11.1	9.7	16.2	15.4	20.4	19.6	17.8	21.8	23.4	21.6	17.8	22	21.4	21.8	15.6	4	6	7	4	3	5	5	6	6	6
EG10795	>EG10795 purH Phosphoribosylaminoimidazolecarboxamide formyltransferase	Cytoplasmic	A					3.08057	0.343795	6.67595	0.569473	2.26111	0.630121		2.81889	0.113883	0.95888	0.875255	2.70298	0.121866		27.4	22.1	22.9	21.2	18.9	21	26.8	24.2	26.8	35.7	34.8	33.5	27.2	20.6	31.4	26.1	23.3	29.5	10	8	9	8	7	8	10	9	10	13
EG10796	>EG10796 purK N5-carboxyaminoimidazole ribonucleotide (N-CAIR) synthase	Cytoplasmic	A	Yes		Yes		LpxC only	LpxC only	0.751939	n. def.	LpxC only	LpxC only		n. def.	n. def.	n. def.	n. def.	0.900046	0.857173		4.8	4.8	4.8	2.3	2.3	4.8	4.8	4.8	4.8	2.3	2.3	2.3	2.3	4.8	4.8	2.3	2.3	4.5	2	2	2	1	1	2	2	2	2	1
EG10797	>EG10797 purL Phosphoribosylformylglycinamide synthase	Cytoplasmic	A					1.38901	0.883586	0.468808	0.172923	0.376287	0.286618		0.46871	0.0546087	0.783177	0.542804	0.367083	0.154087		12.4	17	21.2	8.2	12.4	19.4	17.2	13.8	18	22	19.5	23.9	16.5	17.3	18.8	21.7	17.1	20.1	12	15	18	8	11	16	16	11	15	17
EG10798	>EG10798 purM Phosphoribosyl-aminoimidazole (AIR) synthase	Cytoplasmic	A	Yes		Yes		20.2607	0.000393983	28.9177	0.0150212	LpxC only	LpxC only		0.91437	0.845344	0.926624	0.827297	0.847277	0.747819		11.3	11.3	11.3	6.7	6.7	2.3	11.3	11.3	11.3	11.3	6.7	11.3	6.7	11.3	6.7	11.3	2.3	2.3	3	3	3	2	2	1	3	3	4	3
EG10799	>EG10799 purN Glycinamide ribonucleotide transformylase (GART) 1, purine synthesis	Cytoplasmic	A					n. def.	n. def.	n. def.	n. def.	n. def.	n. def.		1.04954	0.912597	0.425953	0.232178	0.447055	0.269299		5.2	5.2	13.2	5.2	5.2	13.2	5.2	5.2	5.2	5.2	5.2	13.2	5.2	5.2	5.2	5.2	5.2	5.2	1	1	2	1	1	2	1	1	1	1
EG10800	>EG10800 purR Purine regulon repressor	Nucleoid	N	Yes		Yes		6.75719	0.0183587	3.505	0.0794849	9.16038	0.00147314		1.41975	0.490732	1.02817	0.933709	1.45974	0.498662		15.5	11.7	16.7	15.8	11.7	11.7	11.7	11.7	17	21.1	20.8	24.9	30.8	20.8	24.6	15.5	30.8	15.5	5	4	4	5	4	4	4	4	5	6
EG10801	>EG10801 putA Proline dehydrogenase and repressor for the putAP divergon	Nucleoid, Peripheral inner membrane protein facing the cytoplasm	N,F1	Yes	Yes	Yes		17.2946	0.00329831	19.4023	0.000519441	21.5771	0.00202779		1.4342	0.399263	0.892673	0.776099	1.28027	0.622489		20.9	22.3	22.3	17	19.2	19.3	19.5	15.3	27.7	16.7	10.8	10.7	8.7	8.7	9.7	9.2	14.3	12.4	17	19	19	14	16	16	16	12	23	17
EG10802	>EG10802 putP Proline/Na+, Li+ symport protein	Integral Inner Membrane	B	Yes				LpxC only	LpxC only	n. def.	n. def.	n. def.	n. def.		1.87316	0.16457	n. def.	n. def.	n. def.	n. def.		3.8	7.6	3.8	3.8	3.8	1.8	0	0	7.6	0	0	0	0	0	0	0	0	0	2	3	2	2	2	1	0	0	3	0
EG10803	>EG10803 pykA Pyruvate kinase II, minor	Peripheral inner membrane protein facing the cytoplasm	F1	Yes	Yes	Yes		8.17348	0.00212668	4.61661	0.000750874	4.97566	0.00341677		1.4858	0.398365	0.894685	0.740688	1.32933	0.569379		24.4	28.5	24.4	17.5	25.4	21.7	20	24.2	26	29.4	24.4	25.2	23.5	27.5	22.5	22.7	23.5	20.8	7	9	8	6	8	7	7	7	8	10
EG10804	>EG10804 pykF Pyruvate kinase I, fructose 1,6-bisphosphate-activated	Peripheral inner membrane protein facing the cytoplasm	F1	Yes				3.18831	0.00393502	3.56875	0.567404	1.13207	0.903185		0.936578	0.873329	0.642814	0.119096	0.602046	0.126275		14	22.8	17.4	20.6	20.6	15.5	17.2	20.9	17.2	41.5	38.3	36.6	29.4	29.4	24.3	33	24.9	27.2	5	8	7	6	6	5	6	7	6	13
EG10805	>EG10805 pyrB Aspartate carbamoyltransferase, catalytic subunit	Cytoplasmic	A	Yes		Yes		7.53848	0.00773225	15.1157	0.00108544	6.44222	0.0404522		7.49193	0.164393	0.277834	0.0954739	2.08151	0.385784		12.2	9	9	5.8	9	9	12.9	12.9	12.9	12.5	9	9	13.2	9	9	9	9	9	3	2	2	1	2	2	3	3	3	3
EG10806	>EG10806 pyrC Dihydroorotase, the third step in pyrimidine biosynthesis	Cytoplasmic	A					0.185885	0.131364	1.66685	0.401616	0.707614	0.426565		1.14921	0.854137	2.10562	0.398969	2.4198	0.29151		3.2	7.2	6	3.2	3.2	6	6	6	6	19.5	13.2	21	17.5	10.1	7.2	17.5	18.1	9.8	1	2	2	1	1	2	2	2	2	6
EG10807	>EG10807 pyrD Dihydroorotate dehydrogenase, UMP biosynthesis	Peripheral inner membrane protein facing the cytoplasm	F1	Yes	Yes			40.9851	3.16713e-05	39.1234	0.00459543	17.9591	0.270027		1.636	0.376679	0.973647	0.918325	1.59289	0.42206		29.8	25	32.7	27.7	36	31	33.9	32.1	37.8	12.5	15.2	15.5	15.8	18.8	21.4	12.5	18.8	10.4	8	6	8	7	9	8	9	8	10	3
EG10808	>EG10808 pyrE Orotate phosphoribosyltransferase	Cytoplasmic	A	Yes	Yes	Yes		9.35412	0.000205454	4.30275	0.000738679	7.12242	0.000183437		1.14175	0.759319	0.63394	0.265091	0.723799	0.517783		27.2	27.2	27.2	26.8	27.2	19.7	19.7	18.8	19.7	24.4	26.8	27.2	27.2	18.8	13.6	34.3	20.7	33.3	6	5	6	6	6	5	4	4	5	5
EG10809	>EG10809 pyrF Orotidine-5-phosphate decarboxylase	Cytoplasmic	A					3.65015	0.31979	2.51013	0.430719	1.94139	0.494331		1.70424	0.270297	0.663634	0.298781	1.13099	0.785352		11.8	11.8	11.8	11.8	11.8	11.8	11.8	6.9	11.8	4.9	22	15.1	22	11.8	18.4	4.9	18.4	11.8	2	2	2	2	2	2	2	1	2	1
EG10810	>EG10810 pyrG CTP synthase	Peripheral inner membrane protein facing the cytoplasm	F1	Yes	Yes	Yes		32.6237	9.44512e-05	9.14563	3.11165e-05	29.1693	0.000930652		0.860256	0.697598	0.777309	0.509083	0.668685	0.438586		17.8	17.8	17.8	14.1	16.1	19.6	17.6	17.8	17.8	22.9	19.1	19.3	21.1	19.3	17.2	15.6	17.6	17.2	9	9	9	7	8	10	8	9	9	12
EG10811	>EG10811 pyrI Aspartate carbamoyltransferase, regulatory subunit	Cytoplasmic	A					0.0955636	0.0237449	0.121245	0.0563887	0.176902	0.0628123		3.00434	0.131325	0.342409	0.0784982	1.02871	0.93932		9.2	9.2	34.6	9.2	18.3	18.3	25.5	9.2	9.2	34.6	25.5	18.3	18.3	18.3	18.3	18.3	18.3	18.3	1	1	3	1	2	2	2	1	1	3
EG10812	>EG10812 queA S-adenosylmethionine:tRNA ribosyltransferase-isomerase	Cytoplasmic	A	Yes				LpxC only	LpxC only	n. def.	n. def.	n. def.	n. def.		n. def.	n. def.	n. def.	n. def.	n. def.	n. def.		9.8	9.8	9.8	0	0	0	0	0	0	9.8	3.7	3.7	6.2	9.8	3.7	0	0	6.2	2	2	2	0	0	0	0	0	0	2
EG10815	>EG10815 rbsB D-ribose binding protein, periplasmic	Periplasmic	G					n. def.	n. def.	n. def.	n. def.	n. def.	n. def.		n. def.	n. def.	n. def.	n. def.	n. def.	n. def.		0	0	0	0	0	0	5.7	0	0	10.5	16.2	16.2	15.9	19.3	10.8	5.4	10.8	9.1	0	0	0	0	0	0	1	0	0	2
EG10818	>EG10818 rbsK Ribokinase	Cytoplasmic	A					n. def.	n. def.	n. def.	n. def.	n. def.	n. def.		n. def.	n. def.	n. def.	n. def.	n. def.	n. def.		0	0	0	0	0	0	0	0	0	0	0	3.6	3.6	0	0	0	0	0	0	0	0	0	0	0	0	0	0	0
EG10822	>EG10822 rcsC Negative regulatory gene for capsule (colanic acid) synthesis	Integral Inner Membrane	B	Yes	Yes	Yes		LpxC only	LpxC only	LpxC only	LpxC only	LpxC only	LpxC only		1.61945	0.492208	0.959761	0.811846	1.55428	0.513846		2.8	5.4	3.2	3.8	2.2	2.8	3.9	2.8	3.6	1.7	1.7	2.8	1.7	1.2	0	1.2	1.2	0	2	4	2	3	2	2	3	2	3	1
EG10823	>EG10823 recA General recombination and DNA repair	Peripheral inner membrane protein facing the cytoplasm	F1	Yes	Yes	Yes		329.407	0.000270909	650.993	0.000319011	540.785	0.00042112		2.07951	0.229744	0.879626	0.675606	1.82919	0.313661		36.5	28.9	36.5	36.5	36.5	36.5	33.1	36.5	33.1	36.5	36.5	36.5	25.5	36.5	28.9	36.5	28.9	25.5	8	7	8	8	8	8	7	8	7	8
EG10826	>EG10826 recD RecBCD Exonuclease V subunit, recombination and repair	Nucleoid	N					n. def.	n. def.	n. def.	n. def.	n. def.	n. def.		n. def.	n. def.	n. def.	n. def.	n. def.	n. def.		0	5.9	4.6	0	0	0	0	0	0	0	0	0	0	0	1.6	0	1.6	0	0	3	2	0	0	0	0	0	0	0
EG10828	>EG10828 recF Recombination and repair	Nucleoid, Peripheral inner membrane protein facing the cytoplasm	N,F1					n. def.	n. def.	n. def.	n. def.	n. def.	n. def.		n. def.	n. def.	n. def.	n. def.	n. def.	n. def.		0	0	0	0	0	3.9	0	0	0	0	0	0	0	0	0	0	0	0	0	0	0	0	0	1	0	0	0	0
EG10829	>EG10829 recG Junction-specific ATP-dependent DNA helicase	Nucleoid	N					7.41734	n. def.	3.77325	n. def.	n. def.	n. def.		n. def.	n. def.	n. def.	n. def.	n. def.	n. def.		2.9	2.9	0	2.9	2.9	2.9	0	2.9	0	0	1.7	4.6	0	1.7	1.4	0	1.7	1.4	1	1	0	1	1	1	0	1	0	0
EG10830	>EG10830 recJ ssDNA 5-3 exonuclease involved in recombination	Integral Inner Membrane	B					n. def.	n. def.	2.08369	n. def.	n. def.	n. def.		n. def.	n. def.	n. def.	n. def.	n. def.	n. def.		0	0	0	2.9	0	0	0	0	0	0	0	0	5.2	0	0	0	0	0	0	0	0	1	0	0	0	0	0	0
EG10835	>EG10835 relA ATP:GTP 3-pyrophosphotransferase, ppGpp synthase I	Peripheral inner membrane protein facing the cytoplasm	F1	Yes	Yes	Yes		4.67141	0.00501887	8.4133	0.0121696	4.09662	0.00465268		2.78669	0.182027	0.845882	0.57394	2.35721	0.230592		3.9	6	6	5.2	6.7	5.4	5.2	10.8	6.7	5.6	4.3	2.8	4.3	2.8	1.5	4	4.3	1.3	2	4	4	3	4	3	3	6	4	4
EG10837	>EG10837 rep ATP-dependent DNA helicase Rep, involved in DNA replication	Nucleoid	N					n. def.	n. def.	n. def.	n. def.	n. def.	n. def.		n. def.	n. def.	n. def.	n. def.	n. def.	n. def.		0	0	0	0	0	0	0	1.9	0	0	0	0	0	0	0	1.9	0	0	0	0	0	0	0	0	0	1	0	0
EG10838	>EG10838 hldD ADP-L-glycero-D-manno-heptose-6-epimerase	Peripheral inner membrane protein facing the cytoplasm	F1	Yes	Yes	Yes		10.5733	0.00577387	4.82754	0.0194057	2.69667	0.00171946		0.808003	0.591531	0.766574	0.477612	0.619394	0.370963		29	33.9	30.3	16.1	29	25.2	33.9	25.5	38.1	25.2	32.9	27.7	26.8	31.6	29	31.3	28.7	31.6	7	8	7	4	7	6	8	6	9	6
EG10839	>EG10839 rfaH Transcription antitermination factor, LPS biosynthesis genes	Nucleoid	N					n. def.	n. def.	n. def.	n. def.	n. def.	n. def.		n. def.	n. def.	n. def.	n. def.	n. def.	n. def.		0	0	0	0	0	0	0	0	0	8	0	0	0	0	0	0	0	0	0	0	0	0	0	0	0	0	0	1
EG10840	>EG10840 wecA UDP-GlcNAc:undecaprenylphosphate GlcNAc-1-P transferase	Integral Inner Membrane	B					n. def.	n. def.	n. def.	n. def.	26.246	n. def.		1.13633	0.726742	0.85865	0.6663	0.975712	0.957948		2.7	2.7	2.7	2.7	2.7	2.7	2.7	2.7	2.7	2.7	2.7	2.7	2.7	2.7	2.7	2.7	2.7	2.7	1	1	1	1	1	1	1	1	1	1
EG10844	>EG10844 rhlB ATP-dependent RNA helicase	Nucleoid, Peripheral inner membrane protein facing the cytoplasm	N,F1	Yes	Yes	Yes		37.2928	0.000466063	45.4285	0.000160713	29.0787	2.81206e-05		1.21755	0.651761	0.707535	0.330341	0.861463	0.749411		28.7	31.8	31.8	22.3	29.9	32.8	29.9	34.4	29.9	38.2	31.6	31.6	29	22.6	25.4	21.6	21.1	24.2	9	10	10	7	9	10	9	10	9	12
EG10845	>EG10845 rho Transcription termination factor Rho	Peripheral inner membrane protein facing the cytoplasm	F1	Yes	Yes	Yes		72.2644	2.93654e-06	210.612	0.00197235	69.6095	0.00065538		1.23951	0.631434	0.797465	0.498483	0.988465	0.980314		45.8	49.9	49.9	45.3	46.8	49.9	49.9	44.9	46.8	47.7	44.9	42	41.1	42.7	40.3	40.3	41.1	41.1	19	20	20	17	19	20	20	18	19	20
EG10851	>EG10851 rimJ Ribosomal protein S5 N-acetyltransferase	Peripheral inner membrane protein facing the cytoplasm	F1					n. def.	n. def.	n. def.	n. def.	4.89209	n. def.		n. def.	n. def.	n. def.	n. def.	n. def.	n. def.		0	0	0	0	0	0	0	6.7	0	0	0	0	0	0	0	6.7	6.7	6.7	0	0	0	0	0	0	0	1	0	0
EG10854	>EG10854 rlpA Septal ring protein, suppressor of prc, minor lipoprotein	Outer Membrane Lipoprotein	I	Yes		Yes		LpxC only	LpxC only	n. def.	n. def.	LpxC only	LpxC only		1.89423	0.110745	1.06597	0.793005	2.0192	0.115276		10.5	6.4	6.4	3.9	6.4	10.5	10.5	10.5	6.4	3.9	3.9	3.9	3.9	3.9	3.9	3.9	3.9	3.9	3	2	2	1	2	3	3	3	2	1
EG10855	>EG10855 lptE LPS assembly OM complex LptDE, LPS-binding lipoprotein component	Outer Membrane Lipoprotein	I					n. def.	n. def.	n. def.	n. def.	n. def.	n. def.		0.609324	0.395726	1.46922	0.572775	0.895228	0.867721		14	18.1	6.2	10.4	6.2	10.4	18.1	14	6.2	0	0	0	0	0	0	6.2	0	0	2	3	1	2	1	2	3	2	1	0
EG10857	>EG10857 rnc RNase III		N, F1					n. def.	n. def.	n. def.	n. def.	n. def.	n. def.		n. def.	n. def.	n. def.	n. def.	n. def.	n. def.		5.8	5.8	0	0	5.8	0	0	5.8	5.8	3.5	0	0	0	0	0	0	0	0	1	1	0	0	1	0	0	1	1	1
EG10858	>EG10858 rnd RNase D, processes tRNA precursors	Cytoplasmic	A					n. def.	n. def.	n. def.	n. def.	n. def.	n. def.		n. def.	n. def.	n. def.	n. def.	n. def.	n. def.		5.3	3.2	0	3.5	3.5	0	0	0	0	2.9	0	0	3.5	0	3.5	3.5	0	5.3	1	1	0	1	1	0	0	0	0	1
EG10859	>EG10859 rne RNase E	Peripheral inner membrane protein facing the cytoplasm	F1	Yes	Yes	Yes		24.6636	0.00038234	27.4253	5.85492e-06	46.5745	0.000385404		1.51903	0.531314	0.849829	0.610712	1.29091	0.694221		26.6	30	29.9	21.1	23.8	27.8	28.3	26.2	26.4	14.9	13.8	14	11.5	17.3	19.7	17.7	17.1	15.1	17	19	18	14	14	18	18	15	16	11
EG10862	>EG10862 rnpA RNase P, C5 protein component	Cytoplasmic	A					0.5482	n. def.	n. def.	n. def.	n. def.	n. def.		n. def.	n. def.	n. def.	n. def.	n. def.	n. def.		0	9.2	0	0	0	0	11.8	0	0	22.7	0	22.7	0	9.2	22.7	13.4	9.2	0	0	1	0	0	0	0	1	0	0	2
EG10864	>EG10864 rplA 50S ribosomal subunit protein L1	Ribosomal	r	Yes	Yes	Yes		173.292	0.00512954	676.743	0.00707452	251.688	0.0367742		4.47744	0.12771	0.846268	0.554316	3.78911	0.146392		59	59	59	59	59	59	62	62	59	62	62	59	59	59	59	59	53.8	53.4	12	11	11	12	12	12	13	13	12	13
EG10865	>EG10865 rplB 50S ribosomal subunit protein L2	Ribosomal	r	Yes	Yes	Yes		10.1666	0.000792449	42.8005	0.000487446	64.471	0.0110047		2.97896	0.152724	0.730375	0.358165	2.17576	0.239101		28.6	34.8	34.8	34.8	34.8	34.8	34.8	30.8	26.7	38.8	29.7	29.7	34.8	23.4	23.4	19.4	23.4	29.7	6	7	7	7	7	7	7	6	6	9
EG10866	>EG10866 rplC 50S ribosomal subunit protein L3	Ribosomal	r	Yes	Yes	Yes		11.4821	0.00106944	34.741	8.61343e-06	42.1534	0.000161609		2.67719	0.161779	0.761576	0.390376	2.03889	0.252916		33.5	33.5	33.5	33.5	33.5	33.5	33.5	33.5	33.5	33.5	33.5	33.5	33.5	33.5	33.5	23	33.5	33.5	4	4	4	4	4	4	4	4	4	4
EG10867	>EG10867 rplD 50S ribosomal subunit protein L4	Ribosomal	r	Yes	Yes	Yes		40.0977	0.00048765	164.923	8.49457e-05	171.749	1.55291e-05		2.46905	0.154138	0.657993	0.244496	1.62462	0.34598		28.4	28.4	28.4	28.4	28.4	32.8	28.4	28.4	28.4	32.8	39.8	28.4	44.3	28.4	28.4	30.3	28.4	30.3	4	4	4	4	4	5	4	4	4	5
EG10868	>EG10868 rplE 50S ribosomal subunit protein L5	Ribosomal	r	Yes	Yes	Yes		81.4886	7.29698e-06	241.882	4.47502e-05	197.096	4.26612e-06		2.0633	0.230634	0.827961	0.537477	1.70833	0.338565		63.7	64.2	63.7	59.8	64.2	63.7	63.7	63.7	63.7	64.2	64.2	52	52	55.3	63.7	64.2	50.3	63.7	11	12	11	10	12	11	11	11	11	10
EG10869	>EG10869 rplF 50S ribosomal subunit protein L6	Ribosomal	r	Yes	Yes	Yes		16.9244	0.000240649	141.707	9.09393e-05	83.8978	1.37121e-05		3.95987	0.161059	0.862097	0.593771	3.41379	0.183287		33.9	33.9	33.9	33.9	33.9	27.7	33.9	33.9	33.9	40.7	33.9	33.9	33.9	24.9	33.9	33.9	33.9	39	6	6	6	6	6	5	6	6	6	7
EG10870	>EG10870 rplI 50S ribosomal subunit protein L9	Ribosomal	r	Yes	Yes	Yes		7.09964	0.00379545	44.3029	0.000470939	32.1557	0.000421986		3.32141	0.161111	0.774835	0.437147	2.57354	0.216541		58.4	63.8	63.8	63.8	63.8	63.8	63.8	63.8	63.8	69.1	63.8	63.8	63.8	69.1	69.1	63.8	74.5	63.8	8	9	9	9	9	9	9	9	9	10
EG10871	>EG10871 rplJ 50S ribosomal subunit protein L10	Ribosomal	r	Yes	Yes	Yes		28.6845	0.000309475	108.456	3.22651e-05	116.821	7.97205e-06		4.00953	0.158395	0.701842	0.28358	2.81405	0.217948		24.8	24.8	24.8	24.8	24.8	24.8	24.8	24.8	24.8	50.9	24.8	44.2	31.5	38.2	24.8	37.6	37.6	44.2	3	3	3	3	3	3	3	3	3	6
EG10872	>EG10872 rplK 50S ribosomal subunit protein L11	Ribosomal	r	Yes	Yes	Yes		43.592	0.000303639	264.801	0.000170171	107.458	0.000972336		2.74061	0.210221	0.797955	0.453622	2.18688	0.283515		31	31	31	31	31	31	36.6	36.6	31	31.7	36.6	37.3	36.6	36.6	36.6	36.6	26.1	31.7	4	4	4	4	4	4	5	5	4	4
EG10873	>EG10873 rplL 50S ribosomal subunit protein L7/L12	Ribosomal	r	Yes	Yes	Yes		20.577	0.000913599	144.169	1.73052e-05	98.0957	2.52209e-05		4.24868	0.164402	0.705541	0.275352	2.99762	0.217891		64.5	64.5	64.5	43.8	65.3	65.3	65.3	46.3	64.5	65.3	55.4	64.5	43.8	64.5	64.5	64.5	64.5	64.5	5	5	5	4	6	6	6	5	5	6
EG10874	>EG10874 rplM 50S ribosomal subunit protein L13	Ribosomal	r	Yes	Yes	Yes		16.9308	0.00152326	37.0607	2.53095e-05	44.6379	5.55647e-05		2.9324	0.145348	0.921328	0.762281	2.7017	0.164139		39.4	40.1	42.3	39.4	40.1	40.1	40.1	40.1	47.2	47.2	40.1	40.1	40.1	40.1	39.4	46.5	40.1	40.1	4	5	5	4	5	5	5	5	6	6
EG10875	>EG10875 rplN 50S ribosomal subunit protein L14	Ribosomal	r	Yes	Yes	Yes		185.39	0.000196409	203.519	1.09368e-05	226.686	3.06938e-05		2.59711	0.145892	1.15477	0.541159	2.99907	0.128577		35	35	35	35	35	35	27.6	35	35	34.1	35	35	35	35	35	35	34.1	35	5	5	5	5	5	5	4	5	5	4
EG10876	>EG10876 rplO 50S ribosomal subunit protein L15	Ribosomal	r	Yes	Yes	Yes		35.1877	6.97505e-05	44.6378	6.95779e-05	72.7795	2.78431e-05		2.119	0.221444	0.971169	0.89769	2.05791	0.237056		34.7	34.7	34.7	34.7	34.7	35.4	34.7	34.7	35.4	34.7	35.4	34.7	34.7	25	35.4	25.7	25	34.7	4	4	4	4	4	5	4	4	5	4
EG10877	>EG10877 rplP 50S ribosomal subunit protein L16	Ribosomal	r	Yes	Yes	Yes		15.8267	0.000114176	23.5959	2.80757e-05	25.0946	0.00271421		1.83568	0.213477	0.910432	0.710825	1.67126	0.277981		32.4	32.4	32.4	22.1	32.4	32.4	32.4	20.6	32.4	32.4	32.4	32.4	32.4	32.4	32.4	22.1	22.1	22.1	3	3	3	2	3	3	3	2	3	3
EG10878	>EG10878 rplQ 50S ribosomal subunit protein L17	Ribosomal	r	Yes	Yes	Yes		21.9051	0.00235542	49.8918	0.00237628	32.2279	0.0075011		2.00896	0.260705	0.939094	0.783646	1.88661	0.300451		26.8	26.8	15	26.8	26.8	26.8	26.8	26.8	26.8	15	26.8	26.8	15	8.7	26.8	26.8	26.8	26.8	4	4	3	4	4	4	4	4	4	3
EG10879	>EG10879 rplR 50S ribosomal subunit protein L18	Ribosomal	r					n. def.	n. def.	n. def.	n. def.	n. def.	n. def.		n. def.	n. def.	n. def.	n. def.	n. def.	n. def.		19.7	19.7	19.7	0	19.7	19.7	0	19.7	19.7	19.7	19.7	0	0	19.7	0	19.7	0	19.7	1	1	1	0	1	1	0	1	1	1
EG10880	>EG10880 rplS 50S ribosomal subunit protein L19	Ribosomal	r	Yes	Yes	Yes		67.5206	0.000298135	50.4685	2.30608e-05	73.5204	7.74352e-05		3.57389	0.132478	0.761942	0.39606	2.7231	0.18027		36.5	36.5	36.5	36.5	36.5	43.5	36.5	36.5	36.5	36.5	36.5	36.5	36.5	36.5	36.5	36.5	36.5	36.5	3	3	3	3	3	4	3	3	3	3
EG10881	>EG10881 rplT 50S ribosomal subunit protein L20	Ribosomal	r	Yes	Yes	Yes		33.9684	0.000306327	200.21	9.04988e-05	188.375	1.12823e-05		3.69433	0.128332	0.816027	0.506268	3.01467	0.159184		22.9	15.3	15.3	15.3	22.9	22.9	22.9	22.9	22.9	15.3	22.9	22.9	15.3	22.9	22.9	15.3	15.3	22.9	3	2	2	2	3	3	3	3	3	2
EG10882	>EG10882 rplV 50S ribosomal subunit protein L22	Ribosomal	r	Yes				70.4935	0.00384717	179.144	0.0815951	83.9354	0.233835		1.67034	0.257345	1.36345	0.253177	2.27743	0.150418		48.2	58.2	58.2	49.1	58.2	58.2	58.2	48.2	58.2	57.3	58.2	49.1	58.2	58.2	49.1	49.1	39.1	49.1	6	7	7	6	7	7	7	6	7	5
EG10883	>EG10883 rplW 50S ribosomal subunit protein L23	Ribosomal	r					12.618	0.00874144	10.3085	0.00034493	24.0012	0.00142774		2.40099	0.210387	1.49903	0.29555	3.59915	0.132902		27	27	15	27	15	15	15	15	15	27	15	27	27	27	27	27	27	27	2	2	1	2	1	1	1	1	1	2
EG10884	>EG10884 rplX 50S ribosomal subunit protein L24	Ribosomal	r		Yes	Yes		1.21237	0.450228	9.33587	0.0494531	2.77049	0.0432774		5.60634	0.271718	0.449689	0.186732	2.52111	0.411631		37.5	53.8	53.8	37.5	37.5	53.8	53.8	53.8	53.8	37.5	37.5	37.5	37.5	36.5	37.5	37.5	37.5	37.5	4	5	5	3	3	4	4	4	4	4
EG10885	>EG10885 rplY 50S ribosomal subunit protein L25	Ribosomal	r		Yes	Yes		1.09888	0.785081	6.83717	0.0139128	9.45278	0.0297472		3.18159	0.230866	0.646658	0.230122	2.0574	0.359313		51.1	51.1	51.1	60.6	51.1	51.1	60.6	60.6	51.1	56.4	60.6	60.6	47.9	42.6	60.6	60.6	60.6	42.6	5	5	5	6	5	5	6	6	5	5
EG10886	>EG10886 rpmB 50S ribosomal subunit protein L28	Ribosomal	r					5.90728	0.0105038	6.44109	0.104971	7.27894	0.0246477		5.12502	0.148282	1.21619	0.488945	6.23302	0.135622		12.8	12.8	12.8	12.8	12.8	12.8	12.8	12.8	12.8	12.8	12.8	12.8	12.8	12.8	12.8	12.8	12.8	14.1	1	1	1	1	1	1	1	1	1	1
EG10887	>EG10887 rpmC 50S ribosomal subunit protein L29	Ribosomal	r	Yes	Yes	Yes		3.02734	0.0592338	25.5597	0.000113633	12.8345	0.00271703		7.96949	0.196096	0.387071	0.146401	3.08476	0.304863		46	46	46	46	46	46	46	46	46	46	46	46	46	46	46	46	46	46	2	2	2	2	2	2	2	2	2	2
EG10888	>EG10888 rpmD 50S ribosomal subunit protein L30	Ribosomal	r	Yes	Yes	Yes		LpxC only	LpxC only	LpxC only	LpxC only	LpxC only	LpxC only		2.96969	0.194938	0.860673	0.65525	2.55593	0.234759		33.9	33.9	33.9	33.9	33.9	33.9	33.9	33.9	33.9	15.3	15.3	15.3	15.3	15.3	15.3	35.6	15.3	15.3	2	2	2	2	2	2	2	2	2	1
EG10890	>EG10890 rpmF 50S ribosomal subunit protein L32	Ribosomal	r					2.112	0.0617454	1.28145	0.262316	1.52301	0.155363		1.07579	0.820844	1.10555	0.506461	1.18934	0.606015		26.3	28.1	28.1	26.3	26.3	28.1	26.3	28.1	26.3	26.3	28.1	26.3	28.1	26.3	28.1	26.3	28.1	28.1	1	2	2	1	1	2	1	2	1	1
EG10891	>EG10891 rpmG 50S ribosomal subunit protein L33	Ribosomal	r					0.460151	0.23629	3.74399	0.0219099	4.26236	0.0161347		4.0815	0.211359	0.945348	0.846732	3.85844	0.221208		27.3	27.3	27.3	27.3	27.3	27.3	27.3	27.3	27.3	27.3	27.3	27.3	27.3	27.3	27.3	27.3	27.3	27.3	1	1	1	1	1	1	1	1	1	1
EG10892	>EG10892 rpmH 50S ribosomal subunit protein L34	Ribosomal	r					14.8891	n. def.	0.402252	n. def.	n. def.	n. def.		n. def.	n. def.	n. def.	n. def.	n. def.	n. def.		0	0	17.4	17.4	0	0	0	0	0	17.4	0	17.4	0	0	17.4	17.4	17.4	17.4	0	0	1	1	0	0	0	0	0	1
EG10893	>EG10893 rpoA RNA polymerase, alpha subunit	Peripheral inner membrane protein facing the cytoplasm	F1	Yes	Yes	Yes		24.294	2.05673e-05	73.4608	0.000395401	39.4266	0.00028675		1.06952	0.875873	0.739183	0.377564	0.790569	0.628349		30.4	30.4	30.4	17.6	32.8	30.4	26.7	29.2	34	45.6	26.1	37.4	28	36.2	33.7	37.4	32.8	41	8	8	8	5	9	8	7	7	9	12
EG10894	>EG10894 rpoB RNA polymerase, beta subunit	Peripheral inner membrane protein facing the cytoplasm	F1	Yes	Yes	Yes		54.0001	7.09545e-05	108.085	0.00206457	58.6997	1.23141e-05		0.925	0.851169	0.719493	0.298887	0.665531	0.396444		37.1	33.7	33.8	32.3	31.4	33.5	30.9	31.2	37.1	35.9	43.1	34.9	34.9	30.6	33.2	35.5	39.4	34.5	34	32	32	29	31	31	30	28	33	36
EG10895	>EG10895 rpoC RNA polymerase, beta subunit	Peripheral inner membrane protein facing the cytoplasm	F1	Yes	Yes	Yes		61.7428	2.76662e-06	18.9003	3.98621e-05	205.067	0.00308042		0.943663	0.878413	0.942617	0.785631	0.889513	0.781707		32.7	32	36.6	29.2	31	31.1	35	29.5	33.8	32.6	31.4	28.1	27.7	27.9	29.4	31.2	28.6	31.6	31	30	35	26	28	30	33	28	31	34
EG10896	>EG10896 rpoD RNA polymerase subunit, sigma 70, initiates transcription	Nucleoid, Peripheral inner membrane protein facing the cytoplasm	N,F1	Yes	Yes	Yes		69.9386	6.88176e-06	112.23	3.31207e-05	205.812	2.36009e-05		2.2438	0.222349	0.88327	0.68026	1.98188	0.289163		12.6	17.3	14.2	13.7	12.6	21.7	18.4	13.7	15.3	10.9	12.1	10.4	9.3	10.4	7.5	10.9	4.9	12.1	6	6	6	7	5	8	7	7	7	5
EG10898	>EG10898 rpoN RNA polymerase subunit, sigma 54	Nucleoid	N	Yes	Yes	Yes		LpxC only	LpxC only	LpxC only	LpxC only	LpxC only	LpxC only		1.25173	0.625205	0.740487	0.311754	0.926887	0.867877		6.7	6.7	6.7	6.7	6.7	6.7	6.7	6.9	6.7	6.7	3.6	3.6	3.6	3.6	3.6	3.6	3.6	3.6	2	2	2	2	2	2	2	3	2	2
EG10899	>EG10899 rpoZ RNA polymerase subunit, omega subunit	Peripheral inner membrane protein facing the cytoplasm	F1					2.84045	0.00226912	1.25299	0.641516	4.9542	0.244357		0.808836	0.671759	1.00314	0.993233	0.811379	0.52851		16.5	26.4	26.4	41.8	16.5	9.9	16.5	26.4	26.4	33	26.4	26.4	35.2	35.2	51.6	9.9	26.4	9.9	1	2	2	2	1	1	1	2	2	2
EG10900	>EG10900 rpsA 30S ribosomal subunit protein S1	Ribosomal	r	Yes	Yes	Yes		16.1954	0.000211425	66.4759	7.19277e-05	97.5423	3.04239e-05		1.62922	0.419418	0.699584	0.332542	1.13978	0.813609		40	38.1	38.1	40.6	38.1	38.1	42.7	38.1	42.7	43.3	44.5	46.7	44.5	36.6	42	41.8	35.2	44.5	21	20	20	18	20	20	22	20	21	21
EG10901	>EG10901 rpsB 30S ribosomal subunit protein S2	Ribosomal	r	Yes	Yes	Yes		145.86	3.63809e-05	263.722	3.48294e-06	266.12	0.000115872		2.82725	0.21585	0.769243	0.381386	2.17484	0.296315		43.6	47.7	44	43.6	48.5	48.5	48.5	48.5	48.5	48.5	43.6	34.4	43.6	43.6	54.8	44.8	43.6	40.7	8	9	8	8	10	10	10	10	10	9
EG10902	>EG10902 rpsC 30S ribosomal subunit protein S3	Ribosomal	r	Yes	Yes	Yes		163.086	6.48181e-05	302.807	4.78315e-06	325.297	4.08169e-06		1.30762	0.501764	0.863014	0.609446	1.12849	0.765469		35.6	42.5	42.5	35.6	42.5	42.5	35.6	42.5	42.5	42.5	42.5	42.5	35.6	42.5	42.5	35.2	35.6	35.6	6	7	7	6	7	7	6	7	7	7
EG10903	>EG10903 rpsD 30S ribosomal subunit protein S4	Ribosomal	r	Yes	Yes	Yes		32.1499	0.00042436	132.569	0.000139715	108.989	0.000646909		1.90109	0.293404	0.751097	0.369103	1.42791	0.508961		38.8	39.3	38.8	37.9	38.8	39.3	38.8	38.8	39.3	42.2	37.9	42.2	38.8	38.8	42.2	42.2	47.6	29.1	7	8	7	6	7	8	7	7	8	7
EG10904	>EG10904 rpsE 30S ribosomal subunit protein S5	Ribosomal	r	Yes	Yes	Yes		130.664	8.50899e-05	69.1581	3.87779e-05	176.171	0.00133884		1.5773	0.311831	1.24951	0.32222	1.97085	0.214283		37.1	36.5	36.5	37.1	46.7	46.7	46.7	57.5	46.7	46.7	57.5	46.7	57.5	46.1	46.1	46.1	46.7	47.3	4	4	4	4	5	5	5	6	5	5
EG10905	>EG10905 rpsF 30S ribosomal subunit protein S6	Ribosomal	r					11.9923	0.0122734	12.4159	0.000996039	3.24025	n. def.		1.44688	0.447842	0.728145	0.535771	1.05354	0.928038		17	17	17	17	17	17	17	17	17	23	17	17	17	17	0	0	0	17	1	1	1	1	1	1	1	1	1	2
EG10906	>EG10906 rpsG 30S ribosomal subunit protein S7, mutated stop codon	Ribosomal	r	Yes	Yes	Yes		32.4109	0.000207091	38.2948	2.29069e-06	39.7392	0.00113778		1.57867	0.301555	0.780201	0.400615	1.23168	0.619366		35.8	35.8	35.8	35.8	35.8	36.3	35.8	35.8	36.3	50.8	37.4	50.8	36.9	46.4	41.9	46.4	50.8	39.7	5	5	5	6	5	6	5	5	7	8
EG10907	>EG10907 rpsH 30S ribosomal subunit protein S8	Ribosomal	r	Yes	Yes	Yes		22.1399	0.00120228	60.0843	1.7945e-05	53.0508	0.000245195		2.42925	0.249431	0.703283	0.278351	1.70845	0.413456		43.8	43.8	43.8	43.8	43.8	43.8	43.8	43.8	43.8	33.1	43.8	43.8	43.8	33.1	43.8	43.8	33.1	33.1	7	7	7	5	6	6	6	6	6	5
EG10908	>EG10908 rpsI 30S ribosomal subunit protein S9	Ribosomal	r	Yes	Yes	Yes		27.0094	1.78471e-05	42.7212	0.000299659	25.4366	0.000390441		1.77354	0.215442	0.732595	0.347391	1.29928	0.520833		28.5	28.5	28.5	28.5	28.5	28.5	28.5	28.5	28.5	28.5	28.5	28.5	20	22.3	28.5	13.8	28.5	22.3	4	4	4	4	4	4	4	4	4	4
EG10909	>EG10909 rpsJ 30S ribosomal subunit protein S10	Ribosomal	r	Yes	Yes	Yes		145.166	1.46808e-05	492.963	1.47134e-05	476.896	2.35069e-06		3.24394	0.155057	0.795768	0.381065	2.58143	0.202619		44.7	58.3	44.7	55.3	58.3	58.3	41.7	58.3	58.3	55.3	41.7	55.3	41.7	41.7	55.3	41.7	55.3	55.3	5	6	5	5	6	6	4	6	6	5
EG10910	>EG10910 rpsK 30S ribosomal subunit protein S11	Ribosomal	r	Yes	Yes	Yes		38.12	8.24481e-05	58.6916	0.000709773	63.5368	0.000694247		1.59959	0.284188	0.73109	0.336857	1.16945	0.693978		22.5	40.3	22.5	22.5	39.5	40.3	22.5	39.5	40.3	22.5	22.5	40.3	22.5	22.5	22.5	22.5	9.3	22.5	3	4	3	3	3	4	3	3	4	3
EG10912	>EG10912 rpsM 30S ribosomal subunit protein S13	Ribosomal	r	Yes	Yes	Yes		16.736	0.00310528	31.2032	9.68931e-05	37.7098	0.000137974		1.57676	0.275752	0.762094	0.384178	1.20164	0.647594		46.6	46.6	46.6	46.6	46.6	46.6	46.6	46.6	34.7	41.5	41.5	41.5	48.3	41.5	41.5	41.5	34.7	41.5	5	5	5	5	5	5	5	5	4	5
EG10913	>EG10913 rpsN 30S ribosomal subunit protein S14	Ribosomal	r	Yes		Yes		28.5193	0.0018427	4.47291	0.000575014	12.0918	0.0125636		0.943734	0.849968	0.96966	0.906729	0.915101	0.821494		18.8	18.8	18.8	12.9	18.8	18.8	18.8	18.8	18.8	18.8	18.8	18.8	18.8	18.8	18.8	18.8	18.8	18.8	2	2	2	1	2	2	2	2	2	2
EG10914	>EG10914 rpsO 30S ribosomal subunit protein S15	Ribosomal	r					n. def.	n. def.	3.13685	n. def.	2.31474	n. def.		n. def.	n. def.	n. def.	n. def.	n. def.	n. def.		0	0	0	7.9	0	7.9	7.9	7.9	0	7.9	7.9	7.9	15.7	7.9	15.7	7.9	7.9	7.9	0	0	0	1	0	1	1	1	0	1
EG10915	>EG10915 rpsP 30S ribosomal subunit protein S16	Ribosomal	r	Yes	Yes	Yes		8.27495	0.00274411	60.7362	0.00290519	230.654	4.25758e-05		3.35201	0.151086	0.941098	0.799551	3.15458	0.164327		52.4	52.4	52.4	36.6	52.4	52.4	52.4	52.4	52.4	51.2	51.2	52.4	31.7	31.7	31.7	32.9	36.6	31.7	5	5	5	3	5	5	5	5	5	3
EG10916	>EG10916 rpsQ 30S ribosomal subunit protein S17	Ribosomal	r					5.16183	0.00468449	6.64255	0.0289404	4.40147	n. def.		1.1854	0.735603	1.09214	0.766778	1.29463	0.631858		9.5	9.5	9.5	9.5	9.5	9.5	9.5	9.5	9.5	9.5	0	9.5	0	9.5	9.5	0	0	9.5	1	1	1	1	1	1	1	1	1	1
EG10917	>EG10917 rpsR 30S ribosomal subunit protein S18	Ribosomal	r	Yes	Yes	Yes		17.9515	0.000220493	15.3251	0.0110041	23.3815	0.00048319		1.07347	0.833007	0.83422	0.50682	0.895511	0.769429		29.3	29.3	29.3	29.3	29.3	29.3	29.3	29.3	29.3	29.3	29.3	29.3	29.3	29.3	29.3	29.3	29.3	37.3	2	2	2	2	2	2	2	2	2	2
EG10918	>EG10918 rpsS 30S ribosomal subunit protein S19	Ribosomal	r		Yes	Yes		3.44528	0.0577521	LpxC only	LpxC only	LpxC only	LpxC only		2.37731	0.262089	0.795757	0.466507	1.89176	0.363196		10.9	28.3	28.3	27.2	28.3	28.3	27.2	28.3	28.3	10.9	27.2	27.2	27.2	10.9	10.9	27.2	10.9	10.9	1	3	3	2	3	3	2	3	3	1
EG10919	>EG10919 rpsT 30S ribosomal subunit protein S20	Ribosomal	r					7.27062	0.00981929	3.1707	2.0116e-06	4.56544	0.0108124		0.909517	0.817983	1.24466	0.355156	1.13204	0.804538		12.6	12.6	12.6	12.6	12.6	12.6	12.6	12.6	12.6	24.1	12.6	24.1	12.6	12.6	12.6	12.6	12.6	24.1	1	1	1	1	1	1	1	1	1	2
EG10920	>EG10920 rpsU 30S ribosomal subunit protein S21	Ribosomal	r	Yes		Yes		8.67062	0.0215966	7.08163	n. def.	LpxC only	LpxC only		n. def.	n. def.	n. def.	n. def.	1.09668	0.868273		16.9	16.9	16.9	0	16.9	16.9	16.9	16.9	16.9	31	16.9	16.9	16.9	16.9	16.9	16.9	16.9	16.9	2	2	2	0	2	2	2	2	2	2
EG10921	>EG10921 ftnA Ferritin, major cytoplasmic iron storage protein	Cytoplasmic	A			Yes		1.92543	0.0990466	1.94713	0.231465	3.03653	0.0336337		2.0953	0.142134	1.03522	0.8838	2.16908	0.13072		27.9	33.3	33.3	33.3	27.9	33.3	33.3	33.3	33.3	33.3	27.3	27.3	33.3	33.3	33.3	21.8	33.3	27.9	3	4	4	4	3	4	4	4	4	4
EG10922	>EG10922 coaA Pantothenate kinase	Cytoplasmic	A					n. def.	n. def.	n. def.	n. def.	n. def.	n. def.		n. def.	n. def.	n. def.	n. def.	n. def.	n. def.		0	0	0	5.4	0	0	0	0	0	4.7	4.7	7.3	4.7	4.7	4.7	0	4.7	0	0	0	0	1	0	0	0	0	0	1
EG10923	>EG10923 ruvA Holliday junction recognition factor, recruits RuvB	Nucleoid	N					1.7717	0.0969365	0.672603	0.00568373	0.656249	0.300862		0.668717	0.278754	0.577058	0.450034	0.385889	0.30383		6.4	6.4	6.4	12.3	12.3	6.4	6.4	16.3	12.3	22.2	22.2	22.2	12.3	6.4	16.3	16.3	16.3	12.3	1	1	1	2	2	1	1	2	2	3
EG10924	>EG10924 ruvB DNA helicase driving branch migration during recombination	Nucleoid	N	Yes	Yes	Yes		LpxC only	LpxC only	28.3902	0.000290288	26.074	0.000141498		1.50831	0.400128	0.603321	0.318957	0.909992	0.857981		13.1	22	22	21.1	23.8	29.8	17	23.2	29.8	18.2	12.5	20.5	18.2	8	18.2	22.3	8	12.2	3	5	5	5	5	7	4	5	7	4
EG10926	>EG10926 sbcB Exonuclease I	Cytoplasmic	A					n. def.	n. def.	n. def.	n. def.	5.61913	n. def.		n. def.	n. def.	n. def.	n. def.	n. def.	n. def.		4.8	0	0	0	0	0	0	2.7	0	0	0	0	0	0	0	0	2.5	0	1	0	0	0	0	0	0	1	0	0
EG10927	>EG10927 sbcC DNA hairpin dsDNA 3-exonuclease SbcCD, Mn(2+), ATP-dependent	Nucleoid	N					n. def.	n. def.	n. def.	n. def.	n. def.	n. def.		n. def.	n. def.	n. def.	n. def.	n. def.	n. def.		0	0	0	2.3	1.4	0	0	0	1.4	1.3	0	0	0	0	0	0	0	0	0	0	0	2	1	0	0	0	1	1
EG10929	>EG10929 sbp Sulfate-binding protein, periplasmic	Periplasmic	G					0.62767	n. def.	0.745922	0.586095	0.816165	n. def.		n. def.	n. def.	0.514036	0.0375505	n. def.	n. def.		4	4	9.1	4	9.1	9.1	4	4	9.1	9.1	9.1	9.1	9.1	9.1	9.1	9.1	9.1	9.1	1	1	2	1	2	2	1	1	2	2
EG10930;EG12756	>EG10930 sdaA L-Serine deaminase I	Peripheral inner membrane protein facing the cytoplasm	F1	Yes	Yes	Yes		54.6964	7.47655e-05	38.6305	0.000261438	57.7554	0.000317719		1.26545	0.617875	1.15247	0.589568	1.4584	0.501985		11.2	11.2	14.1	13.2	16.3	11.5	13.4	14.1	18.1	5.9	11.2	7.9	8.1	7.9	11.2	10.1	7.9	6.8	4	4	5	5	5	3	4	5	5	2
EG10931	>EG10931 sdhA Succinate dehydrogenase (SQR) flavoprotein subunit	Peripheral inner membrane protein facing the cytoplasm	F1	Yes	Yes	Yes		172.785	0.000566791	170.797	2.65573e-06	265.174	0.000644001		1.81552	0.263177	1.13609	0.729983	2.06259	0.249759		17.2	22.4	22.4	16	19.7	22.4	19.9	24	22.4	19.2	13.3	16.8	15.6	14.1	13.3	16	13.6	16	7	9	9	6	8	9	8	10	9	8
EG10932	>EG10932 sdhB Succinate dehydrogenase (SQR) iron-sulfur protein	Peripheral inner membrane protein facing the cytoplasm	F1	Yes	Yes	Yes		86.4043	0.0180537	230.182	0.00397838	103.355	0.000469875		1.93564	0.232926	1.17528	0.637385	2.27492	0.206407		24.4	36.1	36.1	36.1	36.1	36.1	36.1	36.1	29.8	21.8	21.8	26.9	16.4	16.4	21.4	16.4	21.4	21.8	5	7	7	7	7	7	7	7	6	4
EG10933	>EG10933 sdhC Succinate dehydrogenase (SQR) cytochrome b556	Integral Inner Membrane	B	Yes	Yes	Yes		LpxC only	LpxC only	LpxC only	LpxC only	LpxC only	LpxC only		1.91638	0.248009	1.19725	0.538221	2.2944	0.195082		18.6	18.6	18.6	18.6	18.6	18.6	18.6	31.8	31.8	9.3	9.3	9.3	9.3	9.3	9.3	9.3	9.3	9.3	2	2	2	2	2	2	2	3	3	1
EG10936	>EG10936 secA Preprotein translocase secAYEG receptor/ATPase subunit	Peripheral inner membrane protein facing the cytoplasm	F1	Yes	Yes	Yes		881.787	0.0140479	42.1718	5.50766e-06	46.8	5.49961e-06		1.5799	0.378178	0.785049	0.408516	1.2403	0.665176		43.1	42	41	36.8	43.7	50.8	38.2	46.1	48.4	30.6	24.2	26.4	32.5	27.3	28.4	28.9	33.1	32.4	27	27	28	24	28	30	24	28	29	19
EG10937	>EG10937 secB Protein export chaperone	Peripheral inner membrane protein facing the cytoplasm	F1					16.3908	0.0329239	14.1209	0.000119541	14.3226	0.000101114		1.07474	0.868161	0.678786	0.278217	0.729517	0.514804		9.7	9.7	9.7	9.7	9.7	9.7	9.7	9.7	9.7	9.7	22.6	22.6	9.7	0	9.7	22.6	9.7	9.7	1	1	1	1	1	1	1	1	1	1
EG10938	>EG10938 secD SecDFyajC inner membrane secretion protein complex subunit	Integral Inner Membrane	B	Yes	Yes	Yes		60.8942	0.000196809	158.835	8.50031e-06	116.774	0.0146724		0.999497	0.998997	0.835055	0.517887	0.834636	0.689594		29.9	32	30.4	26	28.5	26	29.1	30.4	26.8	22	17.9	17.9	18.7	20	20.8	20.8	15.8	18.2	15	17	16	13	14	14	15	15	14	11
EG10939	>EG10939 secE SecYEG inner membrane translocon core subunit	Integral Inner Membrane	B					48.9624	n. def.	79.2592	0.000498772	101.665	0.000501774		1.30171	0.568871	0.876023	0.69653	1.14033	0.799726		12.6	7.1	7.1	12.6	7.1	7.1	7.1	7.1	7.1	12.6	5.5	7.1	5.5	12.6	12.6	0	5.5	12.6	2	1	1	2	1	1	1	1	1	2
EG10940	>EG10940 secF SecDFyajC inner membrane secretion protein complex subunit	Integral Inner Membrane	B					1.27323	0.275683	3.1668	n. def.	0.864552	n. def.		n. def.	n. def.	n. def.	n. def.	n. def.	n. def.		5.9	14.2	14.2	0	5.9	0	5.9	0	0	5.9	5.9	5.9	5.9	5.9	5.9	12.1	5.9	5.9	1	3	3	0	1	0	1	0	0	1
EG10941	>EG10941 selA Selenocysteine synthase	Cytoplasmic	A					2.48141	n. def.	0.834242	n. def.	394.337	n. def.		n. def.	n. def.	n. def.	n. def.	n. def.	n. def.		0	0	2.6	1.9	5.6	0	0	0	2.6	11.4	11.4	11.4	7.3	9.1	13.8	14.5	9.7	11.4	0	0	1	1	2	0	0	0	1	5
EG10942	>EG10942 selB Elongation factor promoting selenocysteine incorporation	Cytoplasmic	A					2.19759	n. def.	2.58491	n. def.	5.32313	0.00616919		n. def.	n. def.	n. def.	n. def.	n. def.	n. def.		0	4.2	4.1	2	0	0	3.4	2	1.8	7.2	10.7	11.4	7.8	5.7	7.3	4.7	4.2	7	0	2	2	1	0	0	2	1	1	4
EG10943	>EG10943 selD Selenophosphate synthase, ATP-dependent	Cytoplasmic	A	Yes		Yes		8.67942	0.0100281	5.53062	0.133731	14.2138	0.00293302		0.614411	0.448813	2.08285	0.300492	1.27972	0.584793		11	25.6	11	6.1	10.4	11.8	20.5	25.6	20.7	6.1	6.1	10.4	3.5	7.2	7.2	6.1	3.5	14.1	3	5	3	2	3	3	5	5	4	2
EG10944	>EG10944 serA D-3-Phosphoglycerate dehydrogenase	Cytoplasmic	A	Yes				8.60351	0.0345995	1.8515	0.391126	3.8038	0.0576857		0.338081	0.0102164	1.09182	0.826369	0.369124	0.184583		8.8	8.8	5.6	8.8	14.6	8.8	5.6	14.6	15.4	9.5	15.4	9.5	8.8	5.6	12.7	18.5	15.4	12.7	3	3	2	3	4	3	2	4	4	3
EG10945	>EG10945 serB Phosphoserine phosphatase	Cytoplasmic	A	Yes	Yes	Yes		54.7818	0.00169658	28.3117	0.000185782	14.6211	0.000491649		0.875224	0.73257	0.580113	0.1373	0.507728	0.169951		27.3	37	20.8	25.2	13.4	16.5	13.4	9	17.1	18.3	24.2	20.2	26.1	14	16.1	13.7	21.1	16.1	6	8	5	5	3	4	3	2	4	5
EG10946	>EG10946 serC Phosphoserine aminotransferase	Cytoplasmic	A					4.45955	0.350572	5.62996	0.226825	0.238805	0.189787		4.69304	0.395387	0.218009	0.177439	1.02313	0.981869		31.5	35.9	27.3	29.3	35.4	35.1	22.7	32	35.4	34.8	27.9	32.3	26.8	29.3	31.5	35.1	23.8	36.2	8	10	8	8	9	10	6	9	9	10
EG10947	>EG10947 serS Serine--tRNA ligase	Peripheral inner membrane protein facing the cytoplasm	F1	Yes	Yes			6.67338	0.00841063	6.01848	0.004747	7.19479	0.0570009		0.912847	0.803287	0.960625	0.894272	0.876904	0.778059		17.7	18.8	17.7	19.5	20.2	16.7	17.7	17.7	15.3	20.2	22.8	22.8	16.3	23.7	22.1	14.2	18.6	20	6	7	6	7	7	6	6	6	5	7
EG10948	>EG10948 maeA Malic enzyme, NAD-dependent	Cytoplasmic	A					4.62411	0.0988825	7.51917	n. def.	26.0733	n. def.		n. def.	n. def.	n. def.	n. def.	0.922893	0.895386		5.3	4.6	6.4	5.3	5.3	0	7.8	3.2	7.8	1.4	5.3	5.3	6.9	6.9	1.6	5.3	5.3	4.8	2	2	3	2	2	0	3	1	3	1
EG10949	>EG10949 sfsA Overexpression increases maltose utilization	Cytoplasmic	A					5.10764	n. def.	n. def.	n. def.	3.81893	n. def.		n. def.	n. def.	n. def.	n. def.	n. def.	n. def.		0	0	4.7	0	0	0	4.7	0	0	4.7	4.7	4.7	4.7	4.7	4.7	4.7	4.7	4.7	0	0	1	0	0	0	1	0	0	1
EG10950	>EG10950 slt Soluble lytic murein transglycosylase Slt70, major autolysin, periplasmic	Periplasmic	G					0.182587	n. def.	n. def.	n. def.	n. def.	n. def.		n. def.	n. def.	n. def.	n. def.	n. def.	n. def.		0	0	2.8	0	0	0	0	0	0	2.5	2.5	2.5	2.5	5.4	0	4	0	2.5	0	0	1	0	0	0	0	0	0	1
EG10951	>EG10951 ytjB Function unknown, membrane protein	Integral Inner Membrane	B					n. def.	n. def.	n. def.	n. def.	n. def.	n. def.		n. def.	n. def.	n. def.	n. def.	n. def.	n. def.		0	0	0	0	0	0	0	0	7.5	0	0	0	0	0	0	0	0	0	0	0	0	0	0	0	0	0	1	0
EG10952	>EG10952 bamE Lipoprotein stabilizer of BamABCDE OM biogenesis complex	Outer Membrane Lipoprotein	I					n. def.	n. def.	n. def.	n. def.	n. def.	n. def.		n. def.	n. def.	n. def.	n. def.	n. def.	n. def.		17.7	17.7	0	0	0	0	17.7	0	17.7	0	0	0	0	0	0	0	0	17.7	1	1	0	0	0	0	1	0	1	0
EG10953	>EG10953 sodA Superoxide dismutase, Mn	Periplasmic	G					0.955872	0.989554	1.77645	0.297787	2.08196	0.109283		2.21608	0.355042	1.10033	0.813211	2.43843	0.323029		9.7	26.2	26.2	14.1	14.1	26.2	14.1	14.1	26.2	26.2	26.2	26.2	19.4	26.2	26.2	20.9	20.9	26.2	1	4	4	2	2	4	2	2	4	4
EG10954	>EG10954 sodB Superoxide dismutase, Fe	Periplasmic	G					2.26932	0.0550787	13.3562	0.198003	1.53752	0.261389		2.46717	0.275924	0.566074	0.253367	1.3966	0.573545		23.3	23.3	15	17.6	7.3	23.3	13	23.3	30.6	32.6	26.9	32.6	32.6	32.6	32.6	32.6	32.6	26.9	3	3	2	2	1	3	2	3	4	5
EG10956	>EG10956 sohB Multicopy suppressor of htrA(degP)	Integral Inner Membrane	B	Yes		Yes		76.4658	0.000227894	64.669	1.34141e-05	LpxC only	LpxC only		1.34434	0.502252	0.724617	0.586967	0.974129	0.966214		9.2	7.4	11.2	3.7	11.2	7.4	7.4	20.6	11.2	11.2	5.7	7.4	5.4	3.7	10.3	3.7	2	5.4	2	2	3	1	3	2	2	5	3	3
EG10959	>EG10959 speA Biosynthetic decarboxylase	Periplasmic	G	Yes	Yes	Yes		27.3728	8.83601e-05	23.9558	2.58177e-05	15.3306	0.000407165		0.898233	0.798248	0.450949	0.147495	0.405057	0.150824		15.3	18.1	13.5	10.2	13.2	13.2	11.4	13.2	13.2	11.4	15.3	14.4	15.3	10.3	15.3	9.6	12.5	14.3	8	9	7	5	7	7	6	7	7	6
EG10960	>EG10960 speB Agmatinase	Cytoplasmic	A					1.8682	0.0992118	1.32593	0.954067	1.1346	n. def.		1.7121	0.176703	n. def.	n. def.	n. def.	n. def.		8.5	11.1	11.1	3.3	8.5	8.5	3.3	8.5	5.2	14.7	11.1	8.5	11.8	5.9	5.9	5.9	11.1	11.1	2	3	3	1	2	2	1	2	1	3
EG10961	>EG10961 speC Ornithine decarboxylase	Cytoplasmic	A					n. def.	n. def.	2.41069	0.0399473	n. def.	n. def.		n. def.	n. def.	n. def.	n. def.	n. def.	n. def.		0	0	0	1.3	1.3	1.3	2.4	0	0	7.6	7.6	5.9	6.5	4.8	4.8	5.2	2.4	4.2	0	0	0	1	1	1	2	0	0	5
EG10962	>EG10962 speD S-adenosylmethionine decarboxylase, spermidine biosynthesis	Cytoplasmic	A	Yes				2.45139	0.0345718	2.05664	n. def.	1.38532	0.177861		n. def.	n. def.	n. def.	n. def.	1.44123	0.540751		9.1	16.3	9.1	0	9.1	9.1	3.4	5.7	10.6	17.4	9.1	9.1	9.1	9.1	24.6	9.1	9.1	16.3	2	3	2	0	2	2	1	1	2	3
EG10963	>EG10963 speE Spermidine synthase	Cytoplasmic	A					1.24685	0.586666	2.04589	0.148871	2.27184	0.285278		2.3309	0.152191	1.00294	0.993165	2.33775	0.158072		3.5	8	17	8	8.3	3.5	3.5	12.8	17.4	14.2	19.1	23.3	13.5	13.5	8	13.5	13.5	18.4	1	2	3	2	2	1	1	3	3	3
EG10965	>EG10965 gmk Guanylate kinase	Cytoplasmic	A	Yes	Yes			4.30799	0.00108684	3.3454	0.0274743	1.58885	0.109632		0.840412	0.616687	0.65708	0.0525065	0.552218	0.0991486		19.8	19.8	19.8	16.4	19.8	12.1	19.8	19.8	19.8	24.2	24.2	24.2	24.2	24.2	24.2	24.2	24.2	24.2	3	3	3	3	3	2	3	3	3	4
EG10966	>EG10966 spoT ppGpp 3-pyrophosphohydrolase and ppGpp synthase II	Cytoplasmic	A	Yes	Yes			13.0675	0.000115536	19.4816	0.000735776	7.82668	0.477823		1.12343	0.785367	0.889281	0.719174	0.999043	0.998325		6.1	6.1	7.4	3.8	9.1	7.8	7.8	4.4	7.8	0	4	6.1	4	4	6.1	3.7	6.1	1.7	3	3	5	2	6	5	5	2	4	0
EG10967	>EG10967 trmH tRNA mG18 2-O-methyltransferase, SAM-dependent	Cytoplasmic	A					1.11513	n. def.	n. def.	n. def.	n. def.	n. def.		n. def.	n. def.	n. def.	n. def.	n. def.	n. def.		5.2	0	5.2	0	5.2	5.2	0	5.2	5.2	5.2	5.2	0	0	0	0	0	0	0	1	0	1	0	1	1	0	1	1	1
EG10968	>EG10968 sppA Protease IV, signal peptide peptidase	Integral Inner Membrane	B	Yes	Yes			66.0598	0.000408929	LpxC only	LpxC only	28.2892	0.00392538		0.959492	0.913392	0.648188	0.464957	0.621931	0.482231		4.4	8.3	8.3	6	6	3.6	4.4	2.1	5.8	4.5	4.5	4.5	2.1	2.1	2.1	4.5	3.6	4.5	2	4	4	3	3	2	2	1	3	2
EG10970	>EG10970 srlB D-glucitol (sorbitol)-specific enzyme III of the phosphotransferase system	Peripheral inner membrane protein facing the cytoplasm	F1					n. def.	n. def.	n. def.	n. def.	n. def.	n. def.		n. def.	n. def.	n. def.	n. def.	n. def.	n. def.		0	0	0	0	0	0	12.2	12.2	20.3	0	0	0	0	0	0	0	0	0	0	0	0	0	0	0	1	1	2	0
EG10974	>EG10974 srlR Regulatory gene for srl operon	Nucleoid	N					n. def.	n. def.	n. def.	n. def.	n. def.	n. def.		n. def.	n. def.	n. def.	n. def.	n. def.	n. def.		0	0	0	0	0	0	0	0	0	4.7	4.7	0	0	4.7	0	0	0	0	0	0	0	0	0	0	0	0	0	1
EG10975	>EG10975 srmB ATP-dependent RNA helicase, 50S ribosomal subunit biogenesis	Peripheral inner membrane protein facing the cytoplasm	F1	Yes	Yes	Yes		LpxC only	LpxC only	LpxC only	LpxC only	LpxC only	LpxC only		2.00693	0.242098	0.632727	0.304506	1.26984	0.624933		8.8	5.2	12.6	10.6	9.9	9.9	9.2	12.6	7.9	2.7	1.8	1.8	4.5	1.8	4.5	5.9	1.8	4.5	3	2	5	4	4	4	4	5	3	1
EG10976	>EG10976 ssb Single-stranded DNA-binding protein	Cytoplasmic	A	Yes				2.29477	0.0223693	0.994913	0.971773	1.39779	0.223557		0.715045	0.340095	0.696469	0.386996	0.498007	0.233181		19.7	30.3	19.7	13.5	13.5	19.7	13.5	13.5	13.5	20.2	13.5	20.2	13.5	20.2	13.5	20.2	13.5	13.5	3	4	3	2	2	3	2	2	2	4
EG10977	>EG10977 sspA Stringent starvation protein A, phage P1 late gene activator	Cytoplasmic	A					1.42448	0.546122	1.5173	0.777301	1.69942	0.492579		0.364906	0.321859	2.82786	0.325367	1.0319	0.968392		35.8	32.1	32.1	25.5	25.5	44.3	25.5	15.1	25.5	32.1	32.1	38.7	32.1	32.1	32.1	32.1	27.8	42.9	6	5	5	4	4	7	4	3	4	5
EG10978	>EG10978 sspB Specificity-enhancing factor for ClpXP protease, binds ssrA-tagged proteins	Peripheral inner membrane protein facing the cytoplasm	F1					16.8825	0.000482308	36.9364	8.97458e-05	24.5732	n. def.		2.04312	0.289954	0.711021	0.410008	1.4527	0.543411		7.9	7.9	7.9	7.9	7.9	7.9	7.9	7.9	7.9	7.9	7.9	7.9	7.9	7.9	7.9	0	7.9	7.9	1	1	1	1	1	1	1	1	1	1
EG10979	>EG10979 sucA 2-oxoglutarate dehydrogenase, E1 component	Peripheral inner membrane protein facing the cytoplasm	F1	Yes	Yes	Yes		85.0271	0.000396123	12.6161	0.00110879	10.4662	0.000949215		0.678053	0.22985	0.822031	0.62784	0.557381	0.314376		24.1	27.8	29.2	20.7	28.1	27.5	27.5	29.2	28.1	26.9	22.3	29.6	24.9	17	22.2	19.8	23.6	26.7	16	17	18	14	17	17	17	18	17	17
EG10980	>EG10980 sucB 2-oxoglutarate dehydrogenase, E2 component	Peripheral inner membrane protein facing the cytoplasm	F1	Yes	Yes	Yes		96.5126	7.09834e-07	293.284	0.000134485	132.989	4.05249e-06		1.03151	0.929691	1.08873	0.791344	1.12304	0.809164		35.1	40.2	35.1	24.7	35.1	35.1	25.9	40.2	40.2	34.8	34.8	32.1	29.9	14.8	38	22.7	32.8	27.7	10	11	10	7	10	10	8	11	11	9
EG10981	>EG10981 sucC Succinyl CoA synthase beta-subunit	Peripheral inner membrane protein facing the cytoplasm	F1	Yes	Yes	Yes		78.0498	7.50219e-05	209.454	0.00244141	169.843	0.000263728		0.710934	0.269674	0.972333	0.930195	0.691264	0.443692		43.6	43.6	39.7	40.5	38.9	33	40.5	39.4	36.9	42.3	37.4	37.1	37.1	34	37.1	37.1	30.4	37.1	13	13	12	12	11	11	12	13	12	12
EG10982	>EG10982 sucD Succinyl CoA synthase alpha-subunit	Peripheral inner membrane protein facing the cytoplasm	F1	Yes	Yes	Yes		20.769	0.000277502	16.3396	0.000294953	23.6237	0.00081649		0.48725	0.0373934	0.97864	0.942455	0.476843	0.175875		31.5	31.5	31.5	22.5	31.5	22.5	22.5	31.5	22.5	22.5	31.5	31.5	31.5	19	31.5	31.5	31.5	31.5	6	6	6	5	6	5	5	6	5	5
EG10983	>EG10983 suhB Inositol-1-monophosphatase	Peripheral inner membrane protein facing the cytoplasm	F1	Yes	Yes	Yes		27.1652	1.69187e-05	19.1414	0.0158598	8.30288	0.046018		1.38278	0.501316	0.676988	0.209949	0.936128	0.883458		23.6	23.6	22.1	18	13.5	22.1	18	17.6	17.6	29.2	37.8	15	8.6	13.9	12.7	7.9	13.9	9.4	5	5	5	4	3	5	4	4	4	5
EG10985	>EG10985 surA Periplasmic OM porin chaperone, has PPIase activity	Periplasmic	G					1.66519	0.11728	3.35051	0.294304	1.79187	0.613973		0.809031	0.51208	0.850056	0.768807	0.687722	0.581409		12.1	13.8	10.3	7.2	5.8	12.9	7.2	7.5	19.6	14.5	11.4	21.5	13.3	7.7	15.9	15	7.7	15	3	3	4	2	2	3	2	2	5	6
EG10993	>EG10993 tdh Threonine dehydrogenase	Cytoplasmic	A					7.01025	n. def.	0.532325	n. def.	6.23629	0.231024		n. def.	n. def.	0.881722	0.596126	n. def.	n. def.		0	5.3	5.3	2.3	12.3	5.3	5.3	5.3	12.3	7.6	7.6	14.7	7.6	2.3	5.6	5.3	2.3	2.3	0	1	1	1	2	1	1	1	2	2
EG10994	>EG10994 tdk Deoxythymidine kinase	Cytoplasmic	A					0.52929	n. def.	3.09773	n. def.	0.850861	n. def.		n. def.	n. def.	n. def.	n. def.	n. def.	n. def.		6.8	6.8	0	6.8	6.8	6.8	0	6.8	6.8	14.6	23.4	23.4	17.1	6.8	22.4	17.1	23.4	23.4	1	1	0	1	1	1	0	1	1	2
EG10995	>EG10995 tesB Acyl-CoA thioesterase II	Cytoplasmic	A					n. def.	n. def.	0.565742	n. def.	n. def.	n. def.		n. def.	n. def.	n. def.	n. def.	n. def.	n. def.		0	0	0	0	3.5	0	3.5	0	3.5	3.5	9.1	3.5	3.5	3.5	9.1	3.5	0	3.5	0	0	0	0	1	0	1	0	1	1
EG10996	>EG10996 tgt tRNA-guanine transglycosylase	Cytoplasmic	A			Yes		1.7469	n. def.	2.40973	n. def.	5.42282	0.0162695		n. def.	n. def.	n. def.	n. def.	n. def.	n. def.		2.9	0	7.2	2.9	7.2	12.8	8.5	12.8	8.5	8.5	8.5	12.8	17.1	12.8	12.8	17.1	7.2	7.2	1	0	2	1	2	3	2	3	2	2
EG10997	>EG10997 mnmE GTPase required for 5-methylaminomethyl-2-thiouridine modification at tRNA U34	Peripheral inner membrane protein facing the cytoplasm	F1	Yes		Yes		5.1246	0.0180924	n. def.	n. def.	5.96924	0.0319467		2.1453	0.288429	0.770348	0.500555	1.65263	0.437341		9.7	11.5	9.7	1.5	9.7	11.5	7.9	9.7	9.7	12.3	9.7	9.7	7.9	6.2	9.7	1.5	6.2	9	3	4	3	1	3	4	3	3	3	4
EG10998	>EG10998 thrA Aspartokinase I and homoserine dehydrogenase I, bifunctional	Peripheral inner membrane protein facing the cytoplasm	F1	Yes	Yes	Yes		14.5896	2.25795e-05	14.197	0.0158975	3.59829	0.00135125		0.783574	0.479006	0.619921	0.276302	0.485754	0.198628		16.7	28.7	24.5	18.3	17.9	21.7	21.3	21.7	21.3	27.8	23.2	21.3	21.7	22.7	23.3	22.4	13.8	20.7	10	16	14	11	10	12	12	12	12	16
EG10999	>EG10999 thrB Homoserine kinase	Cytoplasmic	A					n. def.	n. def.	n. def.	n. def.	n. def.	n. def.		n. def.	n. def.	n. def.	n. def.	n. def.	n. def.		0	0	0	0	0	0	0	0	0	3.5	0	0	0	0	0	3.5	3.5	3.5	0	0	0	0	0	0	0	0	0	1
EG11000	>EG11000 thrC Threonine synthase	Cytoplasmic	A	Yes	Yes			4.4937	0.0173361	2.60641	0.0013631	1.65236	0.0383149		1.42463	0.373526	0.74596	0.327223	1.06271	0.878319		31.5	32.5	40.7	31.3	26.4	37.1	36	30.6	36.4	41.6	40	40.2	37.9	31.8	31.5	30.1	36	36	9	9	11	8	7	10	10	8	10	12
EG11001	>EG11001 thrS Threonine--tRNA ligase, autogenously regulated	Peripheral inner membrane protein facing the cytoplasm	F1	Yes	Yes	Yes		36.5627	0.000133662	13.6097	0.000988695	13.377	8.1369e-05		1.05096	0.90273	0.857472	0.666615	0.901165	0.837475		8.1	10.7	14.5	8.1	12.6	12.6	12.6	12.6	12.6	8.7	14.6	16.5	10	10	16.5	8.1	12.6	10.4	5	5	7	5	6	6	6	6	6	5
EG11002	>EG11002 thyA Thymidylate synthase	Cytoplasmic	A	Yes	Yes	Yes		7.04936	0.000214374	12.8236	0.000103512	8.09349	3.94338e-05		0.748399	0.432348	0.564672	0.154003	0.4226	0.120335		20.8	20.8	20.8	9.8	20.8	20.8	14.8	15.9	20.8	15.9	18.9	15.9	20.8	15.9	20.8	15.9	9.8	11	4	4	4	2	4	4	3	3	4	3
EG11003	>EG11003 tig Trigger factor, protein folding chaperone	Peripheral inner membrane protein facing the cytoplasm	F1	Yes	Yes	Yes		11.8807	0.000743415	25.6367	0.000586664	50.0484	0.0211887		2.3861	0.253489	0.633773	0.238811	1.51225	0.509111		49.8	54.6	51.6	52.3	52.3	51.6	52.5	47.7	50	54.4	52.5	52.1	49.8	47.5	48.8	49.1	47.2	55.1	17	20	18	17	18	18	18	16	17	21
EG11005	>EG11005 tnaA Tryptophanase, also has cysteine desulfhydrase activity	Cytoplasmic	A	Yes		Yes		LpxC only	LpxC only	n. def.	n. def.	LpxC only	LpxC only		1.52166	0.507301	0.262638	0.419246	0.399645	0.497841		9.1	16.3	7	2.3	4.9	8.9	10.8	7	16.3	4.2	0	0	0	0	0	0	0	0	4	7	3	1	2	4	5	3	7	2
EG11006	>EG11006 tnaB Tryptophan:H+ symport permease, low affinity	Integral Inner Membrane	B					n. def.	n. def.	n. def.	n. def.	n. def.	n. def.		n. def.	n. def.	n. def.	n. def.	n. def.	n. def.		3.4	0	3.4	0	0	0	0	0	0	0	0	0	0	0	0	0	0	0	1	0	1	0	0	0	0	0	0	0
EG11007	>EG11007 tolA Tolerance to group A colicins, single-stranded filamentous DNA phage	Integral Inner Membrane	B	Yes	Yes			LpxC only	LpxC only	LpxC only	LpxC only	n. def.	n. def.		1.91746	0.177199	1.13009	0.510039	2.16691	0.148767		7.1	7.1	7.1	7.1	7.1	7.1	3.3	7.1	7.1	0	0	0	0	0	0	0	0	0	2	2	2	2	2	2	1	2	2	0
EG11008	>EG11008 tolB Uptake of group A colicins, mutants are tolerant to colicins E1-3, A, and K	Periplasmic	G	Yes	Yes	Yes		74.1673	1.51986e-05	4.63892	0.0129677	11.6872	0.012129		0.70316	0.317746	0.844037	0.420061	0.593493	0.19		11.4	18.6	14.9	9.5	9.1	5.1	9.1	7.2	13.3	17	8.8	15.3	15.1	11.2	3.7	15.1	5.8	15.1	4	6	5	3	3	2	3	2	4	5
EG11009	>EG11009 tolC Outer membrane factor (OMF) of tripartite efflux pumps	Outer Membrane b-barrel protein	H	Yes	Yes	Yes		44.2365	0.000290192	29.0292	0.00193079	22.2934	6.4231e-05		1.79423	0.303203	0.958886	0.877781	1.72046	0.356592		36.5	38.1	29.2	27	32.9	32.9	34.3	34.3	34.3	20.3	15.8	18.3	8.3	6.7	16.6	14.2	10.1	16.2	11	12	10	9	10	10	10	10	10	7
EG11010	>EG11010 tolQ Tolerance to group A colicins and ssDNA filamentous phage	Integral Inner Membrane	B	Yes				LpxC only	LpxC only	16.2363	0.00457017	32.2869	0.000777443		1.56776	0.322622	0.961394	0.906505	1.50724	0.421484		14.3	14.3	14.3	6.5	14.3	14.3	6.5	14.3	14.3	0	6.5	6.5	6.5	6.5	6.5	0	6.5	6.5	2	2	2	1	2	2	1	2	2	0
EG11011	>EG11011 tolR Colicin import	Integral Inner Membrane	B	Yes	Yes	Yes		74.6691	5.56718e-07	75.568	1.37719e-05	LpxC only	LpxC only		1.39037	0.446973	1.09131	0.731486	1.51732	0.4102		23.2	16.9	23.2	23.2	23.2	23.2	23.2	23.2	23.2	16.9	15.5	16.9	23.2	23.2	16.9	16.9	16.9	7.7	3	2	3	3	3	3	3	3	3	2
EG11013	>EG11013 topA Topoisomerase I	Nucleoid	N	Yes	Yes	Yes		8.17219	0.000131135	4.58379	0.000506144	5.83104	0.00180684		0.845158	0.599508	0.878734	0.749059	0.742669	0.552113		16.5	17.9	18.2	9.8	14	14	12.9	7.5	9.7	14.7	12.5	8.2	12	11.3	11.3	7.6	8.3	11.7	11	12	12	6	9	9	8	5	7	10
EG11014	>EG11014 topB Topoisomerase III	Nucleoid	N					n. def.	n. def.	n. def.	n. def.	n. def.	n. def.		n. def.	n. def.	n. def.	n. def.	n. def.	n. def.		0	0	1.8	0	0	1.8	1.8	1.8	1.8	0	0	0	0	0	0	0	0	0	0	0	1	0	0	1	1	1	1	0
EG11015	>EG11015 tpiA Triosephosphate isomerase	Peripheral inner membrane protein facing the cytoplasm	F1					1.37792	0.0905229	2.69065	0.199682	0.99449	0.984412		2.48156	0.25214	0.512992	0.205838	1.27302	0.650199		22.7	22.7	26.3	9	38.8	26.3	26.3	26.3	22.7	35.3	38.8	38.8	38.8	34.5	29	34.5	38.8	38.8	4	4	5	2	6	5	5	5	4	5
EG11017	>EG11017 treA Trehalase, periplasmic	Periplasmic	G					671.906	n. def.	n. def.	n. def.	n. def.	n. def.		n. def.	n. def.	n. def.	n. def.	n. def.	n. def.		3.5	0	0	0	3.5	0	0	0	0	1.9	1.9	0	0	0	0	0	0	0	1	0	0	0	1	0	0	0	0	1
EG11019	>EG11019 trkA Major constitutive K+ uptake permeases TrkAG and TrkAH	Peripheral inner membrane protein facing the cytoplasm	F1	Yes	Yes			8.09764	0.0152099	7.24636	0.000211535	3.56962	0.0184286		0.957784	0.899056	0.772565	0.500351	0.73995	0.527145		12.7	12.7	8.7	10.3	10.3	12.9	6.3	8.7	3.7	9.6	10.3	8.7	12.4	6.3	6.3	6.3	6.3	6.3	4	4	3	3	3	4	2	3	1	3
EG11022	>EG11022 trmA tRNA m(5)U54 methyltransferase, SAM-dependent	Cytoplasmic	A					0.7068	n. def.	0.629079	n. def.	1.05328	n. def.		n. def.	n. def.	n. def.	n. def.	n. def.	n. def.		0	3	3	3	3	3	0	3	3	3	7.9	7.9	10.9	3	7.9	12.6	7.7	12.6	0	1	1	1	1	1	0	1	1	1
EG11023	>EG11023 trmD tRNA m(1)G37 methyltransferase, SAM-dependent	Cytoplasmic	A					3.50492	n. def.	n. def.	n. def.	0.824254	n. def.		n. def.	n. def.	n. def.	n. def.	n. def.	n. def.		0	5.9	5.9	0	0	5.9	5.9	0	0	5.9	5.9	5.9	5.9	5.9	5.9	5.9	5.9	5.9	0	1	1	0	0	1	1	0	0	2
EG11024	>EG11024 trpA Tryptophan synthase, alpha subunit	Cytoplasmic	A					n. def.	n. def.	n. def.	n. def.	n. def.	n. def.		n. def.	n. def.	n. def.	n. def.	n. def.	n. def.		6.7	0	7.8	0	10.8	14.2	18.3	14.2	14.2	18.3	18.3	18.3	18.3	7.5	14.2	18.3	18.3	14.2	1	0	1	0	2	2	3	2	2	3
EG11025	>EG11025 trpB Tryptophan synthase, beta subunit	Cytoplasmic	A					4.03787	n. def.	2.98184	0.000655451	2.08554	0.129452		n. def.	n. def.	0.73264	0.0108653	n. def.	n. def.		0	6.5	13.6	3	3	3	3	7.1	7.1	13.6	13.6	13.6	12.8	16.9	16.9	10.3	7.1	10.3	0	1	3	1	1	1	1	2	2	3
EG11030	>EG11030 trpS Tryptophan--tRNA ligase	Cytoplasmic	A	Yes	Yes	Yes		18.5946	0.00455155	23.7202	0.0293873	14.1695	0.000966185		1.29215	0.642425	0.644934	0.254704	0.833352	0.727224		11.7	16.8	16.8	16.5	13.5	13.5	16.8	16.8	13.5	16.8	13.2	13.5	10.8	14.4	10.8	18.3	14.4	18.9	5	6	6	5	5	4	6	6	5	6
EG11031	>EG11031 trxA Thioredoxin 1	Peripheral inner membrane protein facing the cytoplasm	F1	Yes	Yes	Yes		8.01895	0.0069538	10.1078	0.00203138	9.06648	0.00032161		0.839615	0.648856	0.805407	0.55606	0.676231	0.462191		47.7	44	36.7	55	44	55	47.7	47.7	44	36.7	36.7	44	36.7	44	55	47.7	44	44	4	4	3	5	4	5	4	4	4	3
EG11032	>EG11032 trxB Thioredoxin reductase, NADP+, FAD-binding	Periplasmic	G					1.28547	0.977698	3.66587	0.277705	4.05072	0.306752		1.97548	0.215106	0.794186	0.689014	1.5689	0.46132		16.2	24	31.2	12.5	34.9	36.4	14.6	24	31.2	46.4	36.1	36.4	39.3	27.7	36.1	36.4	36.4	24.9	4	4	6	3	6	6	3	4	6	9
EG11033	>EG11033 tsf EF-Ts, Elongation Factor-Translation, stable	Peripheral inner membrane protein facing the cytoplasm	F1	Yes	Yes	Yes		15.2708	0.0022	20.6139	0.00388626	40.6872	0.00134389		1.25222	0.654432	0.778799	0.451138	0.975232	0.961121		35.7	26.9	26.9	30	32.9	32.9	26.9	32.9	32.9	48.4	42.4	39.6	33.6	33.6	33.6	33.6	42.4	24	7	5	5	6	6	6	5	6	6	12
EG11035	>EG11035 tsx Outer membrane channel for nucleosides	Outer Membrane b-barrel protein	H			Yes		41.5005	4.75266e-05	n. def.	n. def.	LpxC only	LpxC only		1.41675	0.476094	0.869808	0.649242	1.2323	0.682982		8.2	4.1	8.2	4.1	8.2	12.9	8.2	8.2	12.9	4.1	8.8	4.1	0	0	0	0	0	0	2	1	2	1	2	3	2	2	3	1
EG11037;EG11036	>EG11037 tufB EF-Tu, Elongation Factor-Translation, unstable;>EG11036 tufA EF-Tu, Elongation Factor-Translation, unstable	Peripheral inner membrane protein facing the cytoplasm	F1	Yes	Yes	Yes		17.1669	0.000428574	69.1938	0.000645191	44.2027	3.92953e-05		1.41857	0.523915	0.769749	0.396381	1.09195	0.857847		54.3	54.3	54.3	54.3	54.3	58.9	57.1	54.3	54.3	61.9	58.9	59.6	59.6	57.1	59.6	57.1	51	57.1	14	14	14	14	14	16	15	14	14	18
EG11039	>EG11039 tyrA Tyrosine synthesis: chorismate mutase/prephenate dehydrogenase	Cytoplasmic	A		Yes	Yes		13.6834	0.0654486	17.3529	0.016906	32.2329	5.58664e-06		2.12556	0.253311	0.806937	0.603202	1.71519	0.388246		21.7	14.5	12.1	13.9	30.6	19	17.7	35.1	26.5	27.1	21.7	20.9	36.5	16.6	19.6	37.3	31.1	35.4	7	4	5	5	9	5	7	9	8	8
EG11040	>EG11040 tyrB Tyrosine aminotransferase	Cytoplasmic	A	Yes	Yes			19.522	0.0165271	13.004	0.0116133	10.475	0.177806		1.35708	0.714035	1.54193	0.178671	2.09252	0.478526		17.6	22.4	22.4	17.6	19.6	22.4	25.9	19.6	28.2	16.6	15.9	18.1	21.9	24.7	18.1	19.6	19.6	15.9	5	7	7	5	6	7	7	6	8	5
EG11042	>EG11042 tyrR TyrR regulon repressor or activator	Nucleoid	N	Yes		Yes		98.2281	0.00100581	4.47974	0.0547532	3.55866	0.00180296		1.39033	0.51311	0.931803	0.823025	1.29551	0.625544		8	11.7	7.4	9.6	7.8	11.1	9.6	6.2	9.6	9.7	13.3	3.3	6	11.1	9.6	7.4	3.5	5.3	4	5	4	5	4	6	5	3	5	4
EG11043	>EG11043 tyrS Tyrosine--tRNA ligase	Peripheral inner membrane protein facing the cytoplasm	F1	Yes	Yes	Yes		124.896	0.00163032	63.2133	1.0579e-05	58.7252	0.000661435		1.58506	0.411731	0.746837	0.338785	1.18378	0.745026		21.7	28.5	25.7	22.2	22.2	28.5	25	25	25.7	33.7	25.7	34	19.6	23.1	19.3	18.9	17	22.2	7	10	8	7	8	10	9	8	9	11
EG11045	>EG11045 udp Uridine phosphorylase	Cytoplasmic	A					1.88462	0.0111805	1.49716	n. def.	0.726846	0.423642		n. def.	n. def.	n. def.	n. def.	1.03032	0.961541		29.2	33.6	26.9	4	33.6	26.9	33.6	33.6	33.6	31.2	33.6	26.9	33.6	24.1	24.5	33.6	24.5	26.9	4	5	4	1	5	4	5	5	5	5
EG11047	>EG11047 ugpB sn-Glycerol-3-phosphate transport system, periplasmic binding protein	Periplasmic	G					n. def.	n. def.	n. def.	n. def.	n. def.	n. def.		n. def.	n. def.	n. def.	n. def.	n. def.	n. def.		0	0	0	0	0	0	0	0	0	4.6	3.2	2.7	0	0	0	0	0	0	0	0	0	0	0	0	0	0	0	2
EG11048	>EG11048 ugpC sn-Glycerol-3-phosphate transport system, ABC family permease	Peripheral inner membrane protein facing the cytoplasm	F1					n. def.	n. def.	n. def.	n. def.	n. def.	n. def.		0.858251	0.721692	n. def.	n. def.	n. def.	n. def.		4.8	10.7	10.7	7.3	4.8	4.8	8.1	7.3	0	0	0	0	0	0	4.8	0	4.8	4.8	1	3	3	2	1	1	2	2	0	0
EG11050	>EG11050 ugpQ Glycerophosphodiester phosphodiesterase	Cytoplasmic	A					3.59165	0.0122197	2.24519	n. def.	3.02079	0.0343565		1.33213	0.479921	0.960287	0.882856	1.27923	0.582951		9.7	4.5	9.7	5.3	9.7	9.7	5.3	9.7	9.7	9.7	9.7	5.3	9.7	5.3	9.7	9.7	9.7	9.7	2	1	2	1	2	2	1	2	2	2
EG11054	>EG11054 uhpT Hexose phosphate permease	Integral Inner Membrane	B					5.10592	n. def.	n. def.	n. def.	n. def.	n. def.		n. def.	n. def.	n. def.	n. def.	n. def.	n. def.		0	5.2	2.8	0	0	0	0	0	0	0	2.8	2.8	2.8	2.8	2.8	2.8	0	2.8	0	2	1	0	0	0	0	0	0	0
EG11058	>EG11058 ung Uracil-DNA glycosylase	Cytoplasmic	A					n. def.	n. def.	n. def.	n. def.	n. def.	n. def.		n. def.	n. def.	n. def.	n. def.	n. def.	n. def.		0	0	0	0	0	0	0	0	0	7	0	0	0	0	0	0	0	10	0	0	0	0	0	0	0	0	0	2
EG11059	>EG11059 usg Aspartate-semialdehyde dehydrogenase paralog, function unknown	Cytoplasmic	A	Yes	Yes	Yes		31.6373	0.000914608	21.1124	0.000151404	24.3529	0.000149755		1.80634	0.364963	0.86063	0.657152	1.55459	0.493675		15.7	10.4	6.8	15.7	6.8	10.4	10.4	6.8	10.4	10.4	6.8	6.8	6.8	10.4	15.7	15.7	10.4	15.7	4	3	2	4	2	3	3	2	3	3
EG11060	>EG11060 ushA UDP-glucose hydrolase, 5-nucleotidase, CDP-alcohol hydrolase	Periplasmic	G					n. def.	n. def.	n. def.	n. def.	n. def.	n. def.		n. def.	n. def.	n. def.	n. def.	n. def.	n. def.		0	0	0	0	0	0	0	0	0	0	4.7	4.7	4.5	0	4	6	0	12.4	0	0	0	0	0	0	0	0	0	0
EG11061	>EG11061 uvrA Excision nuclease subunit A	Peripheral inner membrane protein facing the cytoplasm	F1	Yes	Yes	Yes		4.96166	0.000872654	4.21271	6.00735e-05	6.22237	9.35953e-07		1.18976	0.706663	0.840967	0.504962	1.00055	0.999084		7.8	9.9	11.3	4.7	11.3	6.4	7.9	6.6	6	9.5	6.9	9	6	8.2	7.1	5.5	5.5	7.1	7	8	9	4	9	5	6	5	4	8
EG11062	>EG11062 uvrB Excision nuclease subunit B, ATPase I and helicase II	Nucleoid	N	Yes		Yes		9.16668	0.00125894	9.98275	0.33984	9.64003	0.0499052		1.62775	0.368655	0.890099	0.715248	1.44886	0.503181		12.5	10	12.5	11	11	12.5	12.5	12.5	12.5	10	7.6	7.6	7.6	6.1	3.6	3.1	7.6	3.7	6	5	6	5	5	6	6	6	6	5
EG11064	>EG11064 uvrD ATP-dependent 3-5 DNA helicase II	Nucleoid	N	Yes				LpxC only	LpxC only	11.9903	n. def.	n. def.	n. def.		n. def.	n. def.	n. def.	n. def.	n. def.	n. def.		3.5	3.5	3.5	0	1.8	0	0	3.6	0	2.9	1.5	1.5	1.9	1.7	1.5	0	1.8	5.1	2	2	2	0	1	0	0	2	0	2
EG11066	>EG11066 uxuA D-Mannonate dehydratase (hydrolase)	Cytoplasmic	A					n. def.	n. def.	n. def.	n. def.	n. def.	n. def.		n. def.	n. def.	n. def.	n. def.	n. def.	n. def.		0	0	0	0	0	0	0	0	0	4.8	7.9	4.8	7.9	3	4.8	7.9	7.9	4.8	0	0	0	0	0	0	0	0	0	1
EG11067	>EG11067 valS Valine--tRNA ligase	Cytoplasmic	A	Yes	Yes	Yes		4.55541	0.00847563	5.63619	0.000356907	19.3536	0.0216877		1.32959	0.531415	0.727978	0.326722	0.967914	0.94305		22.3	21.7	24.7	14.7	25.4	27.1	20.3	25.9	22.1	21	24.3	23.8	23.8	17.6	18	19.2	19	20.8	15	14	17	10	16	17	15	16	15	16
EG11069	>EG11069 xerC Tyrosine recombinase XerCD resolves chromosome dimers	Nucleoid	N					n. def.	n. def.	n. def.	n. def.	n. def.	n. def.		n. def.	n. def.	n. def.	n. def.	n. def.	n. def.		4.7	4.7	0	3.4	0	4.7	0	0	0	0	0	0	0	3.4	0	0	0	0	1	1	0	1	0	1	0	0	0	0
EG11070	>EG11070 dsbC Disulfide bond isomerase, periplasmic	Periplasmic	G					n. def.	n. def.	n. def.	n. def.	0.568199	n. def.		n. def.	n. def.	n. def.	n. def.	n. def.	n. def.		0	0	0	0	0	0	6.8	0	0	5.5	0	0	5.5	0	0	8.9	6.8	8.9	0	0	0	0	0	0	1	0	0	1
EG11071	>EG11071 xerD Tyrosine recombinase XerCD resolves chromosome dimers	Nucleoid	N					n. def.	n. def.	n. def.	n. def.	n. def.	n. def.		n. def.	n. def.	n. def.	n. def.	n. def.	n. def.		4.7	0	0	4.7	4.7	4.7	4.7	4.7	0	0	4.7	4.7	4.7	0	4.7	4.7	0	4.7	1	0	0	1	1	1	1	1	0	0
EG11072	>EG11072 xseA Exonuclease VII, large subunit	Nucleoid	N					30.6594	n. def.	12.8083	0.00707288	12.0639	n. def.		n. def.	n. def.	0.778313	0.365628	n. def.	n. def.		2.9	13.4	0	2.9	2.9	2.9	2.9	2.9	2.9	2.9	2.9	4.8	7.9	2.6	2.9	2.6	2.9	0	1	4	0	1	1	1	1	1	1	1
EG11073	>EG11073 xthA Exodeoxyribonuclease III and AP endodeoxyribonuclease VI	Nucleoid	N			Yes		2.60756	n. def.	n. def.	n. def.	LpxC only	LpxC only		n. def.	n. def.	n. def.	n. def.	n. def.	n. def.		0	10.4	9.7	0	3.7	0	9.7	9.7	8.6	8.6	10.8	10.8	0	7.1	7.1	4.5	4.5	10.8	0	2	2	0	1	0	2	2	2	2
EG11074	>EG11074 xylA D-Xylose isomerase	Cytoplasmic	A					n. def.	n. def.	n. def.	n. def.	n. def.	n. def.		n. def.	n. def.	n. def.	n. def.	n. def.	n. def.		0	0	0	0	0	0	0	0	0	0	0	0	0	8.6	0	8.6	3.4	0	0	0	0	0	0	0	0	0	0	0
EG11079	>EG11079 ribF Riboflavin kinase and FAD synthase, riboflavin biosynthesis	Cytoplasmic	A	Yes				13.5004	0.00341886	10.9871	0.00126749	12.0085	4.90055e-06		1.15777	0.712869	0.783262	0.388808	0.906835	0.819674		10.2	7.3	10.2	6.7	3.8	3.8	3.8	7.3	3.8	6.4	9.9	6.4	7.3	3.8	0	9.9	9.9	6.4	3	2	3	2	1	1	1	2	1	2
EG11080	>EG11080 fkpB FKBP-type peptidyl-prolyl cis-trans isomerase	Cytoplasmic	A					4.7257	0.0310111	3.95976	0.00293831	4.74275	n. def.		1.43162	0.505841	n. def.	n. def.	n. def.	n. def.		12.1	12.1	12.1	12.1	12.1	12.1	0	12.1	12.1	12.1	12.1	12.1	12.1	12.1	12.1	12.1	12.1	12.1	1	1	1	1	1	1	0	1	1	1
EG11081	>EG11081 ispH 4-hydroxy-3-methylbut-2-enyl diphosphate reductase	Cytoplasmic	A	Yes	Yes			7.96869	0.000909665	2.11504	0.0258927	1.62391	0.0575872		0.781218	0.601366	0.622715	0.266188	0.486476	0.229781		18.7	13.9	18.7	7.9	18.7	13.9	12.7	18.7	13.9	13.9	13.9	13.9	16.8	9.2	9.2	10.8	6	9.2	4	3	4	2	4	3	3	4	3	3
EG11083	>EG11083 rapA RNA polymerase-associated, ATP-dependent RNA translocase	Cytoplasmic	A	Yes	Yes	Yes		167.602	5.00399e-05	273.552	7.32881e-06	483.309	1.70022e-05		1.50322	0.441648	0.812814	0.469277	1.22184	0.695699		14	20.1	19.5	11.9	18.7	19.6	19.5	17.5	18.5	9.6	7.5	8.7	5.3	4	4	5.3	5.1	7.3	11	14	14	10	13	14	14	13	14	7
EG11085	>EG11085 rsmH 16S rRNA m(4)C1402 methyltransferase, SAM-dependent	Peripheral inner membrane protein facing the cytoplasm	F1	Yes				LpxC only	LpxC only	n. def.	n. def.	22.1768	n. def.		n. def.	n. def.	n. def.	n. def.	n. def.	n. def.		7.7	12.5	7.7	0	0	0	4.8	10.9	5.1	14.1	10.5	9.3	14.1	4.2	12.8	9.3	12.8	7.7	2	3	2	0	0	0	1	2	1	3
EG11088	>EG11088 pdhR Pyruvate dehydrogenase operon (pdhR-aceEF-lpd) repressor	Nucleoid	N					1.82294	n. def.	1.35739	n. def.	1.43561	n. def.		n. def.	n. def.	n. def.	n. def.	n. def.	n. def.		0	5.5	0	0	5.5	5.5	0	5.5	0	0	5.5	5.5	5.5	5.5	5.5	0	5.5	5.5	0	1	0	0	1	1	0	1	0	0
EG11090	>EG11090 mtn 5-Methylthioadenosine nucleosidase	Cytoplasmic	A					1.04405	0.910203	1.99004	n. def.	1.64774	n. def.		n. def.	n. def.	n. def.	n. def.	n. def.	n. def.		9.9	9.9	9.9	0	9.9	15.1	9.9	16.4	9.9	21.6	16.4	21.6	21.6	15.1	6.5	6.5	5.2	6.5	1	1	1	0	1	2	1	2	1	3
EG11091	>EG11091 frsA Fermentation-respiration switch protein	Cytoplasmic	A	Yes				LpxC only	LpxC only	4.75505	n. def.	3.6631	n. def.		n. def.	n. def.	n. def.	n. def.	0.517179	0.25115		6	8.7	6	0	2.7	2.7	2.7	2.7	6	0	2.7	2.7	2.7	2.7	2.7	0	2.7	0	2	3	2	0	1	1	1	1	2	0
EG11092	>EG11092 crl Sigma factor-binding protein, stimulates RNAP holoenzyme formation	Nucleoid	N	Yes	Yes	Yes		111.523	6.02268e-06	42.0149	0.000105694	59.8257	9.51998e-05		0.593198	0.095919	0.834774	0.521803	0.495186	0.146184		23.3	33.1	33.1	13.5	22.6	32.3	23.3	23.3	32.3	41.4	25.6	6.8	22.6	15.8	22.6	15.8	22.6	13.5	4	5	5	2	3	4	3	3	4	5
EG11094	>EG11094 sbcD DNA hairpin dsDNA 3-exonuclease SbcCD, Mn(2+), ATP-dependent	Cytoplasmic	A					n. def.	n. def.	n. def.	n. def.	n. def.	n. def.		n. def.	n. def.	n. def.	n. def.	n. def.	n. def.		0	0	0	0	0	4	4	4	0	4	4	6.8	0	0	4	0	0	4	0	0	0	0	0	1	1	1	0	1
EG11096	>EG11096 yajC SecDFyajC membrane secretion complex subunit	Integral Inner Membrane	B	Yes		Yes		LpxC only	LpxC only	n. def.	n. def.	LpxC only	LpxC only		1.74081	0.259595	0.902341	0.724643	1.5708	0.374008		26.4	27.3	27.3	8.2	27.3	26.4	27.3	26.4	26.4	26.4	18.2	0	18.2	18.2	0	0	0	0	2	3	3	1	3	2	3	2	2	2
EG11097	>EG11097 yajD Function unknown, HNH family	Cytoplasmic	A					n. def.	n. def.	n. def.	n. def.	n. def.	n. def.		n. def.	n. def.	n. def.	n. def.	n. def.	n. def.		0	0	0	0	0	0	0	0	0	0	0	0	16.5	0	7	0	0	16.5	0	0	0	0	0	0	0	0	0	0
EG11098	>EG11098 xseB Exonuclease VII, small subunit	Nucleoid	N					n. def.	n. def.	n. def.	n. def.	n. def.	n. def.		1.04832	0.893063	0.876698	0.701184	0.919062	0.855905		21.2	21.2	21.2	21.2	21.2	21.2	21.2	21.2	21.2	21.2	21.2	21.2	21.2	21.2	21.2	21.2	21.2	21.2	1	1	1	1	1	1	1	1	1	1
EG11100	>EG11100 ybaB DNA-binding protein, function unknown	Cytoplasmic	A					14.8238	n. def.	4.69245	n. def.	4.98539	0.110532		n. def.	n. def.	0.936717	0.900243	n. def.	n. def.		0	18.3	18.3	18.3	18.3	18.3	18.3	18.3	18.3	18.3	18.3	18.3	18.3	18.3	18.3	18.3	18.3	18.3	0	1	1	1	1	1	1	1	1	1
EG11102	>EG11102 gsk Inosine-guanosine kinase	Cytoplasmic	A					24.6837	0.00139985	9.50145	0.00138862	15.044	0.00443448		0.813279	0.632739	0.540202	0.143902	0.439335	0.134289		9.4	2.8	2.8	2.8	2.8	2.8	2.8	2.8	2.8	6.2	6.2	10.8	6.2	2.8	0	2.8	2.8	6	3	1	1	1	1	1	1	1	1	2
EG11110	>EG11110 ybgC Acyl-CoA thioesterase, involved in phospholipid metabolism	Peripheral inner membrane protein facing the cytoplasm	F1					n. def.	n. def.	n. def.	n. def.	n. def.	n. def.		n. def.	n. def.	n. def.	n. def.	n. def.	n. def.		0	0	0	0	0	0	0	0	0	0	7.5	0	7.5	0	7.5	7.5	0	7.5	0	0	0	0	0	0	0	0	0	0
EG11116	>EG11116 yceA Predicted rhodanese, function unknown	Cytoplasmic	A	Yes				LpxC only	LpxC only	115.423	n. def.	46.713	n. def.		n. def.	n. def.	n. def.	n. def.	n. def.	n. def.		10.6	10.6	10.6	0	6.6	6.6	0	6.6	6.6	0	4	0	0	4	4	4	0	0	2	2	2	0	1	1	0	1	1	0
EG11117	>EG11117 yceB Novel verified lipoprotein, DUF1439 family, function unknown	Outer Membrane Lipoprotein	I	Yes	Yes	Yes		8.5448	0.00069284	LpxC only	LpxC only	23.9208	0.00114876		2.41121	0.108724	0.977988	0.938795	2.35813	0.129953		18.8	33.9	18.8	21.5	33.9	18.8	26.9	13.4	18.8	13.4	33.9	25.8	13.4	7	7	7	19.4	22.6	2	4	2	3	4	2	3	2	2	2
EG11118	>EG11118 rluC 23S rRNA pseudouridine(955,2504,2580) synthase	Cytoplasmic	A					n. def.	n. def.	n. def.	n. def.	n. def.	n. def.		n. def.	n. def.	n. def.	n. def.	n. def.	n. def.		2.5	0	2.5	0	2.5	0	0	2.5	0	2.2	4.7	7.8	2.2	5.3	2.2	2.2	2.2	4.7	1	0	1	0	1	0	0	1	0	1
EG11119	>EG11119 yceD Function unknown, DUF177 family	Cytoplasmic	A					6.93435	0.0012798	23.7745	0.000231184	13.2693	0.000119771		2.06762	0.299496	0.698221	0.284232	1.44365	0.537371		5.2	5.2	13.3	13.3	5.2	5.2	5.2	13.3	5.2	5.2	5.2	5.2	5.2	5.2	5.2	5.2	5.2	5.2	1	1	2	2	1	1	1	2	1	1
EG11121	>EG11121 yciA Acyl-CoA esterase, role unknown	Cytoplasmic	A					73.8911	n. def.	9.38094	n. def.	25.5939	n. def.		1.29455	0.625719	0.614954	0.169428	0.796092	0.628668		10.6	10.6	10.6	10.6	10.6	10.6	10.6	10.6	10.6	10.6	10.6	0	10.6	10.6	10.6	10.6	0	10.6	1	1	1	1	1	1	1	1	1	1
EG11132	>EG11132 ppsR PEP synthase regulatory protein PSRP	Cytoplasmic	A					n. def.	n. def.	n. def.	n. def.	n. def.	n. def.		1.22201	0.525259	0.610832	0.121466	0.746441	0.409267		5.1	5.1	5.1	5.1	5.1	5.1	5.1	5.1	5.1	0	0	3.6	0	0	3.6	3.6	3.6	0	1	1	1	1	1	1	1	1	1	0
EG11134	>EG11134 ydjA Predicted nitroreductase, function unknown, binds FMN	Cytoplasmic	A					0.752363	0.44681	0.903644	0.808626	0.695767	0.545702		1.21907	0.600318	1.21414	0.769426	1.48012	0.548646		23.5	30.6	30.6	23.5	30.6	39.9	39.9	20.2	14.8	18	27.3	21.9	30.6	21.3	36.1	18	45.4	18	3	4	4	3	4	5	5	3	2	3
EG11135	>EG11135 pncA Pyrazinamidase/nicotinamidase	Cytoplasmic	A					n. def.	n. def.	n. def.	n. def.	n. def.	n. def.		n. def.	n. def.	n. def.	n. def.	n. def.	n. def.		5.6	5.6	5.6	0	0	5.6	0	0	0	9.4	5.6	5.6	5.6	5.6	0	0	5.6	0	1	1	1	0	0	1	0	0	0	2
EG11137	>EG11137 yebC Function unknown, expressed protein, UPF0082 family	Cytoplasmic	A					2.87897	n. def.	4.98743	n. def.	8.40169	n. def.		2.31274	0.34725	n. def.	n. def.	n. def.	n. def.		5.3	5.3	5.3	5.3	5.3	5.3	5.3	0	0	0	5.3	5.3	5.3	5.3	5.3	5.3	5.3	5.3	1	1	1	1	1	1	1	0	0	0
EG11139	>EG11139 yecA UPF0149 family protein, function unknown,	Cytoplasmic	A					n. def.	n. def.	n. def.	n. def.	n. def.	n. def.		n. def.	n. def.	n. def.	n. def.	n. def.	n. def.		6.8	6.8	6.8	0	0	0	0	0	0	0	0	0	0	0	0	0	0	6.3	1	1	1	0	0	0	0	0	0	0
EG11143	>EG11143 ubiG SAM:OMHMB methyltransferase	Cytoplasmic	A					n. def.	n. def.	9.1844	n. def.	2.30623	n. def.		n. def.	n. def.	n. def.	n. def.	n. def.	n. def.		0	7.1	0	0	0	7.1	0	0	7.1	0	0	0	7.9	0	0	7.9	0	7.9	0	1	0	0	0	1	0	0	1	0
EG11151	>EG11151 raiA Protein Y, associated with 30S ribosomal subunit	Peripheral inner membrane protein facing the cytoplasm	F1					0.523462	n. def.	n. def.	n. def.	n. def.	n. def.		n. def.	n. def.	n. def.	n. def.	n. def.	n. def.		0	12.4	12.4	0	0	0	0	0	12.4	30.1	30.1	17.7	22.1	17.7	30.1	17.7	17.7	22.1	0	1	1	0	0	0	0	0	1	3
EG11153	>EG11153 rimM Factor required for 16S RNA processing	Peripheral inner membrane protein facing the cytoplasm	F1			Yes		2.16332	0.2582	2.19405	n. def.	4.45848	0.0178522		2.53451	0.461316	0.49687	0.23334	1.25932	0.802303		14.3	19.8	21.4	8.2	14.3	25.8	14.3	14.3	33	40.1	40.1	34.6	23.1	14.3	28.6	23.1	28.6	30.2	2	2	3	1	2	3	2	2	4	5
EG11160	>EG11160 mscS Mechanosensitive channel protein, intermediate conductance	Integral Inner Membrane	B	Yes		Yes		14.995	0.00115923	16.6715	0.00122457	46.9533	0.000122986		1.71254	0.259592	1.22683	0.559604	2.10099	0.181297		15	17.1	16.4	15	4.9	15.4	20.3	22.7	32.9	17.1	22.4	16.4	26.9	15	26.6	21.7	14.3	21.7	3	3	3	3	1	3	4	4	6	3
EG11164	>EG11164 ygiB DUF1190 family protein, function unknown	Peripheral inner membrane protein facing the cytoplasm	F1					n. def.	n. def.	n. def.	n. def.	n. def.	n. def.		n. def.	n. def.	n. def.	n. def.	n. def.	n. def.		0	0	0	0	0	0	7.6	0	0	0	0	0	0	7.6	0	0	0	0	0	0	0	0	0	0	1	0	0	0
EG11165	>EG11165 ygiC ATP-Grasp family ATPase, function unknown	Cytoplasmic	A					4.8006	0.0701311	5.89035	n. def.	4.31182	0.0110367		n. def.	n. def.	n. def.	n. def.	1.15871	0.78519		6.5	6.5	6.5	0	8.5	8.5	2.3	12.7	15	9.6	7.3	17.6	17.6	7.3	14	7.3	5.4	5.4	2	2	2	0	3	3	1	3	4	3
EG11171	>EG11171 tsaD tRNA(NNU) t(6)A37 threonylcarbamoyladenosine modification	Cytoplasmic	A		Yes	Yes		6.38852	0.0596639	4.67984	0.0122224	2.43392	0.00683713		1.84147	0.334243	0.669973	0.249796	1.23374	0.70233		17.5	17.5	14.8	18.7	14.8	17.5	10.4	13.4	13.4	7.7	7.7	11.9	7.7	6.5	3.6	3	7.7	7.7	5	5	4	5	4	5	3	4	4	2
EG11176	>EG11176 garR Tartronate semialdehyde reductase, glycerate- or galactarate-inducible	Cytoplasmic	A					12.6993	n. def.	n. def.	n. def.	n. def.	n. def.		n. def.	n. def.	n. def.	n. def.	n. def.	n. def.		0	6.5	0	0	0	0	0	0	0	0	0	6.5	0	0	0	0	0	0	0	1	0	0	0	0	0	0	0	0
EG11177	>EG11177 truB tRNA pseudouridine(55) synthase	Cytoplasmic	A	Yes				LpxC only	LpxC only	35.4848	n. def.	3.06177	n. def.		n. def.	n. def.	n. def.	n. def.	n. def.	n. def.		7	8	7	0	3.5	0	3.5	11.5	0	2.9	2.5	8.3	2.5	2.5	3.8	3.8	3.8	8.3	2	2	2	0	1	0	1	3	0	1
EG11178	>EG11178 rbfA Ribosome binding factor required for efficient processing of 16s rRNA	Peripheral inner membrane protein facing the cytoplasm	F1	Yes	Yes	Yes		96.7725	6.53433e-05	178.582	0.000244013	77.354	3.10275e-05		2.0939	0.285808	0.798037	0.469601	1.67101	0.422722		31.6	56.4	56.4	31.6	45.1	56.4	56.4	56.4	45.1	31.6	45.1	45.1	45.1	56.4	56.4	45.1	56.4	56.4	4	6	6	4	5	6	6	6	5	4
EG11179	>EG11179 rimP Factor required for maturation of 30S ribosomal subunits	Peripheral inner membrane protein facing the cytoplasm	F1	Yes		Yes		8.60704	0.00366996	14.1558	n. def.	8.54803	0.00382583		n. def.	n. def.	n. def.	n. def.	1.21924	0.733775		28.7	28.7	12	12	14	12	14	21.3	21.3	21.3	28.7	28.7	28.7	21.3	21.3	28.7	21.3	28.7	4	4	2	2	2	2	2	3	3	3
EG11180	>EG11180 mscL Mechanosensitive channel protein, high conductance	Integral Inner Membrane	B					n. def.	n. def.	n. def.	n. def.	n. def.	n. def.		n. def.	n. def.	n. def.	n. def.	n. def.	n. def.		14.7	0	0	0	6.6	6.6	6.6	6.6	0	0	0	0	6.6	0	0	0	0	0	1	0	0	0	1	1	1	1	0	0
EG11183	>EG11183 damX Cell division protein, binds septal ring	Integral Inner Membrane	B			Yes		n. def.	n. def.	n. def.	n. def.	LpxC only	LpxC only		1.39486	0.251037	1.17184	0.551221	1.63455	0.191283		4.2	11.9	8.2	4.2	8.2	11	13.8	8.2	17.5	4.2	4.2	4.2	4.2	4.2	4.2	0	0	0	1	3	2	1	2	3	4	2	4	1
EG11189	>EG11189 waaC LPS heptosyltransferase I	Peripheral inner membrane protein facing the cytoplasm	F1					n. def.	n. def.	n. def.	n. def.	n. def.	n. def.		n. def.	n. def.	n. def.	n. def.	n. def.	n. def.		0	0	0	7.8	0	0	0	7.8	0	0	0	0	0	0	0	0	0	0	0	0	0	1	0	0	0	1	0	0
EG11191	>EG11191 slmA DNA-binding anti-FtsZ division inhibitor, dimeric	Nucleoid	N	Yes		Yes		LpxC only	LpxC only	37.1209	n. def.	LpxC only	LpxC only		2.35188	0.180222	1.06462	0.777105	2.50385	0.174199		11.6	11.6	11.6	7.1	11.6	11.6	11.6	11.6	11.6	11.6	4.5	4.5	0	0	7.1	0	4.5	7.1	2	2	2	1	2	2	2	2	2	2
EG11192	>EG11192 yicC Function unknown, UPF0701 family	Cytoplasmic	A	Yes	Yes	Yes		30.6249	0.00127141	10.0243	0.00405771	10.0404	0.000305884		0.631553	0.170742	0.743358	0.443994	0.46947	0.196363		19.5	25.4	25.4	10.1	22	16.4	22	22	17.1	12.5	23.7	5.6	23.7	17.4	17.1	24.7	22.3	26.1	4	6	6	2	5	4	5	5	4	3
EG11194	>EG11194 xanP Xanthine permease	Integral Inner Membrane	B					n. def.	n. def.	n. def.	n. def.	n. def.	n. def.		n. def.	n. def.	n. def.	n. def.	n. def.	n. def.		0	0	0	0	0	0	0	0	0	5.2	5.2	0	5.2	0	5.2	5.2	5.2	0	0	0	0	0	0	0	0	0	0	1
EG11195	>EG11195 yidA Erythrose 4-P and mannose 1-P phosphatase	Cytoplasmic	A					0.836164	n. def.	n. def.	n. def.	n. def.	n. def.		n. def.	n. def.	n. def.	n. def.	n. def.	n. def.		4.8	0	0	4.8	0	0	0	0	0	19.6	19.6	13	19.6	6.7	11.5	19.6	19.6	11.5	1	0	0	1	0	0	0	0	0	3
EG11197	>EG11197 yidC Membrane protein insertase	Integral Inner Membrane	B	Yes	Yes	Yes		20.9386	0.00017014	24.4176	0.000188311	19.0418	0.0015808		1.33866	0.55135	0.89534	0.691476	1.19856	0.725486		24.3	27.7	34.3	28.8	29.2	34.3	29.2	27.7	34.3	14.1	19.2	19.2	23.9	21.2	26.3	25	22.1	17.5	9	9	11	9	10	11	10	9	11	5
EG11198	>EG11198 glmU Bifunctional glucosamine-1-phosphate acetyltransferase and N-acetylglucosamine-1-phosphate uridylyltransferase, hexameric	Peripheral inner membrane protein facing the cytoplasm	F1		Yes	Yes		4.97255	n. def.	LpxC only	LpxC only	LpxC only	LpxC only		n. def.	n. def.	0.835361	0.455219	n. def.	n. def.		3.1	10.1	10.1	10.1	10.1	10.1	7	7	10.1	9.4	5	10.1	8.1	8.1	8.1	10.1	10.1	3.1	1	3	3	3	3	3	2	2	3	3
EG11199	>EG11199 mioC Required for biotin synthase activity in vitro	Cytoplasmic	A					1.73061	0.07835	1.51179	n. def.	2.10065	0.0568051		n. def.	n. def.	n. def.	n. def.	1.9183	0.309303		16.3	16.3	16.3	0	16.3	16.3	16.3	16.3	16.3	16.3	16.3	16.3	16.3	16.3	16.3	16.3	16.3	16.3	1	1	1	0	1	1	1	1	1	1
EG11201	>EG11201 yigA Function unknown, DUF484 family	Cytoplasmic	A					22.5	n. def.	16.4058	0.00403176	7.57379	n. def.		1.18316	0.709294	n. def.	n. def.	n. def.	n. def.		3	3	6.4	3	3	3	3	3	3	0	0	3	0	6.4	3	6.4	6.4	3	1	1	2	1	1	1	1	1	1	0
EG11202	>EG11202 yigB FMN phosphatase	Cytoplasmic	A					n. def.	n. def.	n. def.	n. def.	n. def.	n. def.		n. def.	n. def.	n. def.	n. def.	n. def.	n. def.		0	0	0	0	0	0	0	0	0	5	3.8	0	10.1	0	0	0	9.7	10.9	0	0	0	0	0	0	0	0	0	1
EG11203	>EG11203 yihA GTP-binding protein required for normal cell division	Peripheral inner membrane protein facing the cytoplasm	F1					25.8448	2.04574e-05	3.39344	n. def.	2.80067	n. def.		n. def.	n. def.	n. def.	n. def.	n. def.	n. def.		7.1	13.3	6.2	6.2	0	6.2	0	0	7.1	6.2	6.7	6.7	8.1	0	15.2	13.8	7.1	6.7	1	2	1	1	0	1	0	0	1	1
EG11204	>EG11204 murI Glutamate racemase, D-glutamate synthesis	Cytoplasmic	A					3.67992	n. def.	11.2663	n. def.	6.7937	n. def.		n. def.	n. def.	n. def.	n. def.	n. def.	n. def.		0	3.9	4.2	0	0	3.9	4.2	0	0	6.7	3.9	3.9	3.9	3.9	3.9	3.9	3.9	8.1	0	1	1	0	0	1	1	0	0	2
EG11205	>EG11205 murB UDP-N-acetylenolpyruvoylglucosamine reductase, FAD-binding	Cytoplasmic	A					n. def.	n. def.	n. def.	n. def.	n. def.	n. def.		n. def.	n. def.	n. def.	n. def.	n. def.	n. def.		0	0	0	0	0	0	0	0	0	6.4	6.4	10.2	3.8	6.4	2.6	6.4	2.6	0	0	0	0	0	0	0	0	0	0	2
EG11212	>EG11212 nsrR Nitric oxide-sensitive repressor	Nucleoid	N					n. def.	n. def.	n. def.	n. def.	n. def.	n. def.		n. def.	n. def.	n. def.	n. def.	n. def.	n. def.		0	0	0	0	0	0	0	0	0	10.6	0	0	0	0	10.6	19.1	8.5	19.1	0	0	0	0	0	0	0	0	0	1
EG11217	>EG11217 creA Predicted secreted protein, function unknown	Periplasmic	G					2.68646	n. def.	6.0361	n. def.	5.43937	n. def.		n. def.	n. def.	n. def.	n. def.	n. def.	n. def.		0	7.6	15.3	7.6	7.6	7.6	7.6	7.6	0	7.6	15.3	0	7.6	15.3	7.6	0	7.6	7.6	0	1	2	1	1	1	1	1	0	1
EG11221	>EG11221 zwf Glucose-6-phosphate 1-dehydrogenase	Cytoplasmic	A	Yes	Yes	Yes		26.8268	0.00919862	7.81255	0.013215	9.48913	0.0254179		1.005	0.991726	0.549146	0.193058	0.551892	0.297315		12.2	17.1	21.2	11.6	14.3	15.7	14.3	14.3	14.3	21.4	23	25.1	20.4	21.4	19.3	22.2	13.6	19.6	5	7	9	6	6	7	6	6	6	9
EG11223	>EG11223 argH Argininosuccinate lyase	Peripheral inner membrane protein facing the cytoplasm	F1			Yes		7.32018	0.0684491	2.20002	0.256863	7.99468	0.00681036		0.496818	0.349898	1.18687	0.752924	0.589657	0.202834		8.8	23	12.5	8.8	15.1	19.7	15.3	19	24.7	22.1	24.1	30.6	25.2	25.4	16	22.1	19	25.4	3	7	4	3	5	6	6	5	7	7
EG11225	>EG11225 dcuA C4-dicarboxylate transporter, anaerobic	Integral Inner Membrane	B					6.48043	n. def.	n. def.	n. def.	0.994175	n. def.		n. def.	n. def.	n. def.	n. def.	n. def.	n. def.		2.3	0	0	0	0	0	0	0	2.3	2.1	2.1	2.1	0	2.1	2.1	0	0	2.1	1	0	0	0	0	0	0	0	1	1
EG11226	>EG11226 leuA alpha-Isopropylmalate synthase	Cytoplasmic	A	Yes	Yes	Yes		5.39869	0.0258765	4.78643	0.00716065	3.00627	0.00644641		2.07349	0.234812	0.412296	0.0982805	0.854892	0.741975		4.8	8.4	7.1	4.8	4.8	4.8	8.4	6.5	10.7	13.4	11.5	8.4	13.8	7.8	8.4	10.7	13.8	16.8	2	3	3	2	2	2	3	2	4	5
EG11235	>EG11235 rhlE ATP-dependent RNA helicase, in RNA degradasome	Peripheral inner membrane protein facing the cytoplasm	F1					0.655251	0.270313	0.592773	0.18447	n. def.	n. def.		0.960453	0.933639	n. def.	n. def.	n. def.	n. def.		9	10.8	8.8	5.1	8.1	3.3	2.2	5.5	3.3	4.8	5.1	8.6	7.9	4.8	5.9	0	2.9	2.9	3	4	3	2	3	1	1	2	1	2
EG11236	>EG11236 yahA c-di-GMP-specific phosphodiesterase, PDE-A	Nucleoid	N					2.74503	0.0543967	1.67492	n. def.	4.53368	0.0284183		n. def.	n. def.	n. def.	n. def.	2.09619	0.216916		3	3	3	0	3	3	3	3	3	5.8	11	8.8	0	0	3	3	3	3	1	1	1	0	1	1	1	1	1	2
EG11244	>EG11244 yggE Oxidative stress defense, DUF541 family, mechanism unknown	Periplasmic	G					1.30655	0.505574	0.248005	0.048213	0.0848712	0.0267283		0.540193	0.287332	0.203308	0.310885	0.109826	0.264377		16.7	16.7	16.7	5.3	10.6	10.6	16.7	10.6	16.7	16.7	16.7	10.6	10.6	10.6	10.6	10.6	10.6	16.7	3	3	3	1	2	2	3	2	3	3
EG11246	>EG11246 uspE Stress-induced protein	Cytoplasmic	A	Yes				LpxC only	LpxC only	n. def.	n. def.	n. def.	n. def.		n. def.	n. def.	n. def.	n. def.	0.715163	0.481078		10.1	14.9	11.1	0	6.3	6.3	6.3	10.1	10.1	6.3	0	3.8	6.3	0	3.8	3.8	0	0	2	3	2	0	1	1	1	2	2	1
EG11247	>EG11247 rlmD 23S rRNA m(5)U1939 methyltransferase, SAM-dependent	Cytoplasmic	A					n. def.	n. def.	n. def.	n. def.	n. def.	n. def.		n. def.	n. def.	n. def.	n. def.	n. def.	n. def.		0	0	0	0	0	0	0	0	0	2.1	0	0	0	0	4.6	0	0	0	0	0	0	0	0	0	0	0	0	1
EG11251	>EG11251 ychA Salmonella sirB1 ortholog, function unknown	Cytoplasmic	A	Yes				LpxC only	LpxC only	n. def.	n. def.	n. def.	n. def.		n. def.	n. def.	n. def.	n. def.	n. def.	n. def.		15.2	12.6	19	0	0	0	0	0	0	0	0	0	0	0	0	0	0	0	3	3	4	0	0	0	0	0	0	0
EG11252	>EG11252 mukE Chromosome condensin MukBEF, MukE localization factor	Nucleoid, Peripheral inner membrane protein facing the cytoplasm	N,F1	Yes	Yes	Yes		LpxC only	LpxC only	LpxC only	LpxC only	LpxC only	LpxC only		1.73785	0.32796	0.791056	0.484052	1.37474	0.559343		25.6	15.4	15.4	20.9	20.5	20.5	10.7	20.5	15.4	7.7	7.7	7.7	7.7	7.7	12.8	7.7	12.8	7.7	5	3	3	4	4	4	2	4	3	1
EG11254	>EG11254 rlmH 23S rRNA m(3)Psi1915 pseudouridine methyltransferase	Cytoplasmic	A					17.7121	n. def.	n. def.	n. def.	n. def.	n. def.		n. def.	n. def.	n. def.	n. def.	n. def.	n. def.		5.8	0	0	0	0	0	0	0	0	11.6	5.8	5.8	14.2	20	14.2	14.2	14.2	5.8	1	0	0	0	0	0	0	0	0	2
EG11255	>EG11255 rsfS Ribosomal silencing factor	Cytoplasmic	A					1.62681	0.217727	1.1755	0.148669	0.89457	0.647969		2.55495	0.211614	0.474493	0.0942229	1.21231	0.719495		21.9	33.3	33.3	13.3	33.3	33.3	21.9	24.8	33.3	20	8.6	33.3	33.3	8.6	21.9	21.9	33.3	13.3	2	3	3	1	3	3	2	2	3	2
EG11259	>EG11259 rnr Exoribonuclease R, RNase R	Peripheral inner membrane protein facing the cytoplasm	F1	Yes		Yes		10.1321	0.0339008	6.04085	0.00171956	5.2066	0.00494925		1.33369	0.546272	0.898976	0.718441	1.19896	0.713009		7.1	7.1	9.6	2	5.5	5.2	5.2	9.6	7.1	7	9	9.7	3.6	6.8	5.7	7	3.7	1.4	4	4	5	1	3	3	3	5	4	4
EG11261	>EG11261 nfsA Nitroreductase A	Cytoplasmic	A			Yes		2.22567	0.151503	6.01994	0.0731937	3.51455	0.00575503		1.71159	0.316093	0.596326	0.184793	1.02067	0.962105		20	20	14.2	7.1	20	14.2	14.2	20	20	25	25	25	25	25	14.2	19.2	19.2	19.2	3	3	2	1	3	2	2	3	3	5
EG11265	>EG11265 cmk Cytidylate kinase	Cytoplasmic	A	Yes	Yes			11.2911	0.000253193	LpxC only	LpxC only	7.62338	0.010067		0.931987	0.848615	0.842474	0.696666	0.785175	0.661704		21.1	22.5	22.5	13.2	15.4	15.4	23.3	7.5	23.3	18.9	22.5	30.4	30.4	15.4	22.5	15.4	15	22.5	4	4	4	2	3	3	4	1	4	3
EG11266	>EG11266 waaH LPS(HepIII)-glucuronic acid glycosyltransferase	Cytoplasmic	A					n. def.	n. def.	n. def.	n. def.	n. def.	n. def.		n. def.	n. def.	n. def.	n. def.	n. def.	n. def.		4.4	8.1	4.4	0	0	0	0	0	0	2.9	0	0	0	0	0	0	0	0	1	2	1	0	0	0	0	0	0	1
EG11268	>EG11268 fmt Methionyl-tRNA formyltransferase	Cytoplasmic	A	Yes				4.55266	0.0164571	2.21931	0.147941	0.938101	0.946165		1.10341	0.862548	0.419455	0.113094	0.462829	0.115548		15.2	19	15.2	8.3	15.2	15.2	12.1	15.2	8.3	18.4	25.4	25.4	14.6	14.6	14.6	18.4	17.8	14.6	3	4	3	2	3	3	3	3	2	4
EG11281	>EG11281 mutL Methyl-directed mismatch repair	Nucleoid	N			Yes		45.7076	n. def.	7.48012	n. def.	LpxC only	LpxC only		n. def.	n. def.	n. def.	n. def.	n. def.	n. def.		0	4.7	2.3	0	4.6	3.9	9.6	5.9	8.3	2.3	2.3	2.3	2.3	2.3	0	2.3	2.3	2.3	0	2	1	0	2	1	3	2	3	1
EG11284	>EG11284 fabZ 3R-hydroxymyristoyl acyl carrier protein (ACP) dehydratase	Peripheral inner membrane protein facing the cytoplasm	F1	Yes	Yes			5.03475	0.00743494	LpxC only	LpxC only	0.49822	0.0791467		1.06518	0.892169	1.1726	0.63067	1.24903	0.694902		15.9	27.2	27.2	15.9	15.9	15.9	15.9	39.7	39.7	27.2	10.6	28.5	10.6	10.6	10.6	10.6	27.2	15.9	2	3	3	2	2	2	2	4	4	3
EG11286	>EG11286 argE Acetylornithine deacetylase	Peripheral inner membrane protein facing the cytoplasm	F1	Yes	Yes	Yes		8.83404	0.00010108	12.1462	0.00110467	8.73289	0.00142843		0.728857	0.446697	0.675523	0.0427906	0.49236	0.0850377		6.3	6.3	6.3	6.3	6.3	6.3	6.3	6.3	6.3	6.3	6.3	6.3	6.3	6.3	6.3	6.3	6.3	6.3	2	2	2	2	2	2	2	2	2	2
EG11288	>EG11288 mak Cryptic manno(fructo)kinase	Cytoplasmic	A					n. def.	n. def.	n. def.	n. def.	n. def.	n. def.		n. def.	n. def.	n. def.	n. def.	n. def.	n. def.		0	0	0	0	0	0	0	0	5	7.9	0	8.3	8.3	8.3	0	0	3.3	3.3	0	0	0	0	0	0	0	0	1	2
EG11291	>EG11291 loiP Phe-Phe periplasmic metalloprotease, OM lipoprotein	Outer Membrane Lipoprotein	I					n. def.	n. def.	0.347605	n. def.	n. def.	n. def.		2.14096	0.177942	0.954935	0.908367	2.04448	0.234897		9.5	9.5	9.5	9.5	9.5	9.5	9.5	9.5	9.5	0	0	0	4.8	0	0	0	0	0	1	1	1	1	1	1	1	1	1	0
EG11293	>EG11293 lolB OM lipoprotein required for localization of lipoproteins	Outer Membrane Lipoprotein	I	Yes	Yes	Yes		LpxC only	LpxC only	LpxC only	LpxC only	LpxC only	LpxC only		2.18488	0.402444	1.03688	0.898969	2.26544	0.397802		32.9	33.8	23.7	27.1	31.9	33.8	39.6	27.1	31.9	0	5.8	5.8	5.8	5.8	5.8	0	0	5.8	4	4	3	3	4	4	5	3	4	0
EG11295	>EG11295 wzzE Enterobacterial common antigen ECA chain length determination	Integral Inner Membrane	B	Yes	Yes	Yes		10.2356	0.000113079	10.3329	1.1808e-05	7.65872	9.41303e-05		1.22422	0.661549	0.756464	0.389811	0.926077	0.87334		24.1	18.7	19.8	14.4	14.4	18.7	14.4	8.9	18.7	8.9	8.9	14.4	9.5	8.9	8.9	8.9	8.9	18.7	5	4	4	3	3	4	3	2	4	2
EG11296	>EG11296 radA Sensitivity to gamma and UV radiation	Peripheral inner membrane protein facing the cytoplasm	F1	Yes	Yes	Yes		LpxC only	LpxC only	LpxC only	LpxC only	LpxC only	LpxC only		1.53953	0.373989	0.877466	0.718737	1.35088	0.570239		14.6	26.3	16.7	19.8	12.2	17	14.6	19.3	21.3	9.6	4.8	4.8	4.8	4.8	7.2	4.8	4.8	7.4	5	9	6	7	4	6	5	7	7	3
EG11297	>EG11297 dsbA Thiol:disulfide interchange protein, periplasmic	Periplasmic	G					2.40275	n. def.	0.592839	n. def.	5.17142	n. def.		n. def.	n. def.	n. def.	n. def.	n. def.	n. def.		5.3	0	15.4	0	0	9.6	0	9.6	0	23.6	30.3	25	34.1	17.8	42.3	22.1	30.3	17.8	1	0	3	0	0	2	0	2	0	4
EG11298	>EG11298 yhdE Maf-like protein, function unknown	Cytoplasmic	A					n. def.	n. def.	n. def.	n. def.	n. def.	n. def.		n. def.	n. def.	n. def.	n. def.	n. def.	n. def.		0	0	0	0	0	0	0	0	9.6	0	0	9.6	9.6	9.6	0	9.6	9.6	9.6	0	0	0	0	0	0	0	0	1	0
EG11299	>EG11299 rng Endoribonuclease G involved in 16S rRNA processing	Cytoplasmic	A			Yes		3.30177	n. def.	0.235029	n. def.	3.2036	0.0396516		1.19942	0.678418	0.712934	0.277979	0.855108	0.718196		2.2	2.2	5.1	2.2	9	9	9	6.1	8.2	9.4	2.2	5.1	2.2	4.7	2.2	6.1	9.4	2.2	1	1	2	1	3	3	3	2	3	3
EG11305	>EG11305 tatE Protein translocase, Sec-independent	Integral Inner Membrane	B					n. def.	n. def.	n. def.	n. def.	n. def.	n. def.		n. def.	n. def.	n. def.	n. def.	n. def.	n. def.		16.4	16.4	0	16.4	16.4	16.4	0	16.4	16.4	0	0	0	0	0	0	0	0	0	1	1	0	1	1	1	0	1	1	0
EG11306	>EG11306 lipA Lipoyl synthase, iron-sulfur protein	Cytoplasmic	A	Yes	Yes	Yes		78.0751	5.28928e-05	89.0034	0.000337449	62.144	0.015697		1.37305	0.559748	0.726633	0.257408	0.997706	0.996323		32.7	26.8	26.8	18.7	25.5	22.7	18.7	25.2	19.9	8.4	15.9	11.8	8.4	11.8	8.4	11.8	17.8	8.4	8	7	8	5	7	6	5	7	6	3
EG11311	>EG11311 dusB tRNA-dihydrouridine synthase B	Cytoplasmic	A					n. def.	n. def.	n. def.	n. def.	n. def.	n. def.		n. def.	n. def.	n. def.	n. def.	n. def.	n. def.		5.3	5.3	0	0	0	0	0	0	0	0	0	0	0	0	0	0	0	0	1	1	0	0	0	0	0	0	0	0
EG11314	>EG11314 purB Adenylosuccinate lyase, purine synthesis	Peripheral inner membrane protein facing the cytoplasm	F1	Yes				7.13522	0.00256782	51.4799	0.0605204	10.0859	0.167738		1.66997	0.502487	0.766837	0.48524	1.2806	0.730666		23.5	19.3	19.1	21.5	22.1	26.1	24.8	21.1	19.7	25.7	25.9	26.8	15.6	20.4	21.1	28.9	20.6	25.4	8	7	7	7	8	9	9	7	7	9
EG11315	>EG11315 acuI Putative acryloyl-CoA reductase	Cytoplasmic	A	Yes				5.358	0.00093442	2.69529	0.00410696	1.82533	n. def.		0.803558	0.539148	n. def.	n. def.	n. def.	n. def.		8.3	11.4	8.3	20.1	4	4	15.4	8.6	0	19.1	19.1	23.8	23.8	19.1	20.7	19.1	16.4	23.8	2	2	2	4	1	1	3	2	0	4
EG11317	>EG11317 fabD Malonyl-CoA-acyl carrier protein transacylase	Cytoplasmic	A					0.974275	0.6697	0.605288	0.407314	1.21931	n. def.		2.41568	0.455759	n. def.	n. def.	n. def.	n. def.		13.9	11	11	13.9	12.6	12	12	19.1	17.5	29.1	36.2	20.7	36.2	29.1	36.2	23.6	30.7	20.4	2	2	2	2	2	2	2	3	3	5
EG11318	>EG11318 fabG beta-Ketoacyl-ACP reductase	Peripheral inner membrane protein facing the cytoplasm	F1	Yes	Yes	Yes		153.604	0.00134069	62.6643	0.000479079	88.411	0.00259855		1.32797	0.488776	0.805112	0.493183	1.06916	0.878387		34	34	34	26.2	34	34	34	34	34	19.7	27	22.5	27	19.7	34	22.5	27	22.5	5	5	5	4	5	5	5	5	5	3
EG11319	>EG11319 galU Glucose-1-P uridylyltransferase	Cytoplasmic	A	Yes	Yes	Yes		47.201	0.00135849	13.4211	0.000576545	10.5907	0.00231418		1.05001	0.912183	0.646475	0.257522	0.678803	0.43755		14.9	29.1	19.2	14.9	14.9	19.2	19.2	14.9	25.8	22.5	22.5	18.2	18.2	22.5	18.2	18.2	11.3	18.2	3	6	4	3	3	4	4	3	5	5
EG11320	>EG11320 nrdR Nrd regulon repressor	Nucleoid	N					n. def.	n. def.	n. def.	n. def.	n. def.	n. def.		n. def.	n. def.	n. def.	n. def.	n. def.	n. def.		0	0	0	0	0	0	0	0	8.7	0	8.7	0	8.7	8.7	8.7	0	8.7	8.7	0	0	0	0	0	0	0	0	1	0
EG11321	>EG11321 ribD Bifunctional enzyme for second and third steps in riboflavin biosynthesis	Cytoplasmic	A					7.33601	0.0139822	n. def.	n. def.	n. def.	n. def.		0.740015	0.482927	0.701609	0.473961	0.519201	0.300704		4.1	4.1	4.1	4.1	4.1	4.1	4.1	4.1	4.1	0	4.1	4.1	4.1	4.1	4.1	4.1	4.1	4.1	1	1	1	1	1	1	1	1	1	0
EG11322	>EG11322 ribE Lumazine (6,7-dimethyl-8-ribityllumazine) synthase	Peripheral inner membrane protein facing the cytoplasm	F1	Yes	Yes			6.37794	0.0131921	4.058	0.000276643	2.9732	0.0721276		1.03795	0.906704	0.741424	0.288708	0.769564	0.482953		39.1	26.9	26.9	26.9	26.9	26.9	26.9	26.9	30.1	30.1	26.9	39.1	26.9	17.9	17.9	17.9	26.9	26.9	4	3	3	3	3	3	3	3	3	3
EG11323	>EG11323 ygfB UPF0149 family protein, function unknown	Cytoplasmic	A					7.45311	n. def.	n. def.	n. def.	n. def.	n. def.		1.58346	0.40507	n. def.	n. def.	n. def.	n. def.		6.8	6.8	6.8	6.8	6.8	6.8	6.8	0	6.8	6.8	0	0	0	0	0	0	0	0	1	1	1	1	1	1	1	0	1	1
EG11325	>EG11325 acnA Aconitase A, stationary phase induced	Cytoplasmic	A			Yes		3.05619	0.894112	1.23203	0.0883537	2.49262	0.0348917		1.03631	0.92057	0.673343	0.436141	0.697791	0.529738		5.4	6.7	6.7	8.9	5.6	4.3	7.3	10.4	7.3	8.2	11.7	10.3	6.5	10.5	8.6	12.3	11	10.8	3	4	4	5	3	2	4	5	4	5
EG11326	>EG11326 codA Cytosine/isoguanine deaminase	Cytoplasmic	A					0.596205	0.659252	0.490118	n. def.	0.774353	0.57166		n. def.	n. def.	n. def.	n. def.	1.17028	0.812457		7	7.7	16.9	3.3	7.7	11.5	7	11.5	11.5	7	11.5	16.9	16.9	7.7	11.5	16.9	11.5	11.5	2	2	4	1	2	3	2	3	3	2
EG11328	>EG11328 fdx Ferredoxin, an iron-sulfur protein	Cytoplasmic	A					4.92088	n. def.	0.978067	0.808942	0.106517	n. def.		n. def.	n. def.	n. def.	n. def.	n. def.	n. def.		0	10.8	0	10.8	10.8	10.8	10.8	0	0	10.8	10.8	10.8	27.9	10.8	10.8	27.9	10.8	10.8	0	1	0	1	1	1	1	0	0	1
EG11329	>EG11329 gabD Succinate semialdehyde dehydrogenase, NADP-dependent	Peripheral inner membrane protein facing the cytoplasm	F1					n. def.	n. def.	n. def.	n. def.	3.06608	n. def.		n. def.	n. def.	n. def.	n. def.	n. def.	n. def.		0	0	0	0	0	0	0	0	2.5	4.8	2.5	2.9	0	2.5	0	0	0	2.5	0	0	0	0	0	0	0	0	1	2
EG11331	>EG11331 ribA GTP cyclohydrolase II, riboflavin biosynthesis	Cytoplasmic	A					n. def.	n. def.	n. def.	n. def.	n. def.	n. def.		n. def.	n. def.	n. def.	n. def.	n. def.	n. def.		0	0	0	0	0	0	0	0	0	7.7	0	0	0	0	0	0	0	0	0	0	0	0	0	0	0	0	0	2
EG11332	>EG11332 upp Uracil phosphoribosyltransferase	Cytoplasmic	A	Yes	Yes	Yes		48.9056	0.000447585	57.0351	0.000687871	46.3136	2.27408e-05		1.73119	0.326266	0.690498	0.299905	1.19538	0.721969		48.6	40.4	39.9	39.9	39.9	40.4	39.9	48.1	39.9	41.8	34.1	41.8	34.1	48.1	48.1	34.1	34.1	48.1	8	7	6	6	6	7	6	7	6	6
EG11333	>EG11333 visC Putative FAD-dependent oxidoreductase, function unknown	Inner Membrane Lipoprotein	E					2.49662	n. def.	n. def.	n. def.	1.50601	n. def.		n. def.	n. def.	n. def.	n. def.	n. def.	n. def.		0	3.5	2.5	0	0	0	2.2	0	4.5	2.5	0	2.2	0	4.8	2.5	0	0	2.2	0	1	1	0	0	0	1	0	2	1
EG11335	>EG11335 nadR NMN adenylyltransferase/ribosylnicotinamide kinase/repressor	Nucleoid, Peripheral inner membrane protein facing the cytoplasm	N,F1					n. def.	n. def.	n. def.	n. def.	n. def.	n. def.		n. def.	n. def.	n. def.	n. def.	n. def.	n. def.		0	0	0	2	2	0	0	2	0	4.4	2	2	2	0	2.4	2	2	0	0	0	0	1	1	0	0	1	0	2
EG11340	>EG11340 waaP Lipopolysaccharide kinase	Peripheral inner membrane protein facing the cytoplasm	F1					n. def.	n. def.	n. def.	n. def.	n. def.	n. def.		n. def.	n. def.	n. def.	n. def.	1.52268	0.341441		3	3	3	0	3	3	3	3	3	0	0	0	3	3	0	0	0	0	1	1	1	0	1	1	1	1	1	0
EG11344	>EG11344 mnmA tRNA(Gln,Lys,Glu) U34 2-thiouridylase	Cytoplasmic	A					3.62681	0.00873097	7.35408	0.576077	2.1394	n. def.		2.01134	0.285796	n. def.	n. def.	n. def.	n. def.		3.3	3.3	3	3	3	3.3	3	0	3.3	3	9.2	9.2	12.5	12.5	9	3.3	3.3	6	2	2	1	1	1	2	1	0	2	1
EG11345	>EG11345 hflD Downregulates lambda lysogenization	Peripheral inner membrane protein facing the cytoplasm	F1	Yes	Yes	Yes		LpxC only	LpxC only	144.853	0.000421535	118.059	0.000149894		0.975095	0.947218	1.04306	0.89014	1.01708	0.972757		29.6	29.6	29.6	20.2	25.8	29.6	29.6	25.8	25.8	23.9	29.6	29.6	29.6	29.6	29.6	29.6	29.6	29.6	5	5	5	3	4	5	5	4	4	4
EG11354	>EG11354 emrA EmrAB-TolC multidrug resistance pump	Integral Inner Membrane	B	Yes	Yes	Yes		43.4528	5.94762e-05	19.7829	0.0078759	LpxC only	LpxC only		1.19701	0.677431	1.03997	0.875581	1.24484	0.655705		11.8	10.3	10.3	8.2	12.8	12.8	12.8	8.2	15.9	13.8	13.8	10	10.8	10.8	17.4	8.2	13.8	11.3	3	3	3	2	4	4	4	2	5	4
EG11358	>EG11358 murA UDP-N-acetylglucosamine enoylpyruvyl transferase	Cytoplasmic	A	Yes	Yes	Yes		45.3852	0.000280997	18.8748	8.49472e-08	11.7138	4.8412e-06		1.58675	0.39698	0.572184	0.163829	0.907911	0.841676		15.5	15.5	15.5	11.5	15.5	18.4	12.4	15.5	18.4	14.1	11.5	11.5	14.3	14.3	11.2	14.3	14.3	14.3	5	5	5	4	5	6	4	5	6	4
EG11361	>EG11361 asmA Suppressor of OmpF assembly mutants	Integral Inner Membrane	B	Yes	Yes	Yes		33.1641	2.74363e-05	LpxC only	LpxC only	63.0188	0.0343511		1.48915	0.455459	0.855686	0.704019	1.27424	0.67962		9.1	10.7	8.8	10.7	10.7	7.1	8.4	7.1	8.8	4.9	4.5	4.5	2.3	2.3	4.5	4.5	2.3	4.5	4	5	4	5	5	3	4	3	4	2
EG11363	>EG11363 amiB N-acetylmuramyl-L-alanine amidase, periplasmic	Periplasmic	G					n. def.	n. def.	n. def.	n. def.	n. def.	n. def.		n. def.	n. def.	n. def.	n. def.	n. def.	n. def.		2.2	2.5	2.2	2.2	2.2	2.2	2.2	2.2	0	2.5	0	0	0	0	0	0	0	0	1	1	1	1	1	1	1	1	0	1
EG11366	>EG11366 rob Right oriC-binding transcriptional activator, AraC family	Nucleoid	N					8.72033	0.00101125	4.85015	n. def.	6.80589	0.000123109		n. def.	n. def.	n. def.	n. def.	1.18413	0.736197		3.5	3.5	6.9	0	0	3.5	3.5	3.5	6.9	6.9	6.9	6.9	3.5	6.9	3.5	3.5	6.9	6.9	1	1	2	0	0	1	1	1	2	2
EG11367	>EG11367 barA Sensor histidine protein kinase, pleiotropic	Integral Inner Membrane	B					n. def.	n. def.	1.58734	n. def.	2.97439	n. def.		n. def.	n. def.	n. def.	n. def.	n. def.	n. def.		0	0	3.3	0	0	2.1	2.1	3.3	3.3	0	1.2	0	0	0	1.2	1.7	0	0	0	0	2	0	0	1	1	2	2	0
EG11368	>EG11368 menB 1,4-Dihydroxy-2-naphthoyl-CoA (DHNA-CoA) synthase	Cytoplasmic	A					3.81068	0.30662	0.238671	n. def.	1.50354	0.472615		n. def.	n. def.	n. def.	n. def.	0.398495	0.159883		5.6	5.6	5.6	10.2	0	5.6	5.6	5.6	5.6	18.6	5.6	3.5	6.7	0	12.3	6.7	15.8	12.3	1	1	1	2	0	1	1	1	1	4
EG11369	>EG11369 ubiC Chorismate--pyruvate lyase	Cytoplasmic	A					n. def.	n. def.	n. def.	n. def.	n. def.	n. def.		n. def.	n. def.	n. def.	n. def.	n. def.	n. def.		0	21.2	0	0	0	0	0	10.3	0	21.2	10.3	10.3	0	0	0	10.3	0	0	0	2	0	0	0	0	0	1	0	2
EG11371	>EG11371 pgpC Phosphatidylglycerophosphatase C, membrane bound	Integral Inner Membrane	B	Yes				LpxC only	LpxC only	17.768	n. def.	n. def.	n. def.		1.24022	0.565085	0.716953	0.392422	0.889179	0.79373		10.4	15.2	10.4	10.4	4.7	4.7	4.7	4.7	10.4	5.7	5.7	5.7	0	10.4	4.7	0	4.7	0	2	3	2	2	1	1	1	1	2	1
EG11375	>EG11375 folE GTP cyclohydrolase I	Cytoplasmic	A					1.9037	0.540452	1.10134	0.668614	1.42281	0.432413		1.44445	0.556206	1.46203	0.243028	2.11183	0.312048		20.3	13.1	20.3	20.3	20.3	20.3	13.1	13.1	20.3	26.6	19.4	26.6	20.3	26.6	20.3	19.4	26.6	26.6	3	2	3	3	3	3	2	2	3	4
EG11376	>EG11376 ftsP Septal ring component that protects the divisome from stress	Periplasmic	G					n. def.	n. def.	n. def.	n. def.	n. def.	n. def.		n. def.	n. def.	n. def.	n. def.	n. def.	n. def.		0	0	0	2.6	0	0	0	0	0	2.6	5.1	5.1	5.1	2.6	2.6	5.1	5.1	5.1	0	0	0	1	0	0	0	0	0	1
EG11377	>EG11377 plsC 1-Acyl-n-glycerol-3-phosphate acyltransferase	Integral Inner Membrane	B					n. def.	n. def.	n. def.	n. def.	n. def.	n. def.		n. def.	n. def.	0.022047	0.375721	n. def.	n. def.		0	0	8.2	3.3	4.5	3.3	4.9	7.8	7.8	0	0	0	0	0	0	0	0	3.3	0	0	2	1	1	1	1	2	2	0
EG11383	>EG11383 elbB Involved in isoprenoid biosynthesis	Cytoplasmic	A					1.70381	n. def.	0.897001	n. def.	1.3199	n. def.		n. def.	n. def.	n. def.	n. def.	n. def.	n. def.		15.7	3.2	3.2	0	3.2	15.7	15.7	15.7	3.2	15.7	15.7	15.7	15.7	15.7	3.2	3.2	15.7	13.4	2	1	1	0	1	2	2	2	1	2
EG11384	>EG11384 ahpC Alkyl hydroperoxide reductase, subunit C	Peripheral inner membrane protein facing the cytoplasm	F1	Yes	Yes			4.15349	0.047844	16.4195	0.0488072	7.16187	0.180847		1.87225	0.288483	0.634717	0.346493	1.18835	0.756745		36.9	34.8	36.9	15	24.6	49.2	49.2	29.4	41.7	44.4	36.4	43.9	41.7	42.2	36.4	17.6	36.4	29.9	5	4	4	2	3	6	6	4	5	6
EG11385	>EG11385 ahpF Alkyl hydroperoxide reductase, subunit F	Peripheral inner membrane protein facing the cytoplasm	F1			Yes		1.988	0.122632	1.84588	0.83738	8.18241	0.044601		2.14195	0.214941	0.773005	0.466018	1.65574	0.373056		20.9	25.3	17.9	12.3	19	25.3	11.5	17.9	23.4	27.1	27.8	22.1	27.6	19.4	20.7	11.7	23.8	17.7	7	8	6	4	6	8	4	6	7	9
EG11390	>EG11390 uspA Global regulatory gene for stress response	Peripheral inner membrane protein facing the cytoplasm	F1					11.3397	0.13302	11.8864	n. def.	5.99746	0.0456908		n. def.	n. def.	n. def.	n. def.	1.37469	0.55474		9	36.1	36.1	0	9	36.1	9	54.9	36.1	9	27.8	27.8	9	27.8	36.1	9	27.8	9	1	2	2	0	1	2	1	3	2	1
EG11391	>EG11391 osmY Osmotically induced periplasmic protein, function unknown	Periplasmic, Extra-cellular	G,X					1.13457	n. def.	2.60106	0.155222	1.12285	n. def.		n. def.	n. def.	n. def.	n. def.	n. def.	n. def.		10.4	9.5	9.5	15.9	20.4	9.5	9.5	20.4	9.5	15.9	15.9	26.9	31.8	14.4	9.5	5	25.4	14.4	1	1	1	2	2	1	1	2	1	2
EG11392	>EG11392 nhaB Na+/H+ antiporter 2, weakly pH-dependent	Integral Inner Membrane	B					n. def.	n. def.	n. def.	n. def.	n. def.	n. def.		n. def.	n. def.	n. def.	n. def.	n. def.	n. def.		0	0	0	0	0	0	0	0	0	1.4	0	0	0	0	0	0	0	0	0	0	0	0	0	0	0	0	0	1
EG11393	>EG11393 dsbB Disulfide oxidoreductase, membrane-spanning protein	Integral Inner Membrane	B					n. def.	n. def.	n. def.	n. def.	n. def.	n. def.		n. def.	n. def.	n. def.	n. def.	n. def.	n. def.		0	0	0	0	0	0	0	0	5.1	5.1	5.1	5.1	0	0	0	0	0	0	0	0	0	0	0	0	0	0	1	1
EG11394	>EG11394 fabR Transcriptional repressor of fabA and fabB	Nucleoid	N	Yes	Yes	Yes		LpxC only	LpxC only	LpxC only	LpxC only	LpxC only	LpxC only		1.44705	0.394631	0.684207	0.166224	0.990081	0.978453		10.2	10.2	10.2	10.2	10.2	10.2	15.3	15.3	15.3	0	5.1	0	5.1	5.1	0	11.6	0	0	2	2	2	2	2	2	3	3	3	0
EG11396	>EG11396 ubiD 3-octaprenyl-4-hydroxybenzoate carboxylyase	Peripheral inner membrane protein facing the cytoplasm	F1	Yes	Yes			4.91766	0.000581586	3.14102	0.0478011	1.85216	0.000580371		1.17201	0.743618	0.813019	0.363028	0.952863	0.915959		10.3	13.7	8.7	13.7	6.2	8.7	13.7	2.8	8.7	15.1	16.1	16.1	13.7	12.7	16.1	13.7	13.7	13.7	3	4	3	4	2	3	4	1	3	5
EG11402	>EG11402 treC Trehalose-6-phosphate hydrolase, osmoprotectant	Peripheral inner membrane protein facing the cytoplasm	F1	Yes				LpxC only	LpxC only	n. def.	n. def.	n. def.	n. def.		n. def.	n. def.	n. def.	n. def.	n. def.	n. def.		4.4	4.4	4.4	0	0	0	0	0	0	0	0	0	0	0	0	0	0	0	2	2	2	0	0	0	0	0	0	0
EG11403	>EG11403 ppx Exopolyphosphatase	Peripheral inner membrane protein facing the cytoplasm	F1	Yes	Yes	Yes		29.9942	0.000126876	31.8165	0.0198738	32.3562	0.000283882		1.7394	0.253517	0.913474	0.750295	1.58889	0.355126		11.1	19.1	17	11.1	17	13.6	17.9	17.5	19.1	13.1	15.2	14.2	11.1	8.4	15.2	16	15.2	15.2	4	7	6	4	7	5	7	7	7	5
EG11404	>EG11404 ychF Catalase inhibitor protein	Cytoplasmic	A	Yes	Yes	Yes		21.5236	0.000116556	17.278	0.00110104	19.5712	2.08932e-05		1.49075	0.490325	0.771533	0.442536	1.15017	0.803953		28.4	28.4	28.4	20.4	24	20.4	24	20.4	20.4	20.7	24	24	28.4	20.7	20.4	20.4	20.4	20.4	8	8	8	6	7	6	7	6	6	6
EG11405	>EG11405 cydD Glutathione, cysteine export permease/ATP-binding protein	Integral Inner Membrane	B	Yes		Yes		LpxC only	LpxC only	3.97998	n. def.	4.60102	0.00890323		1.44937	0.460126	0.951169	0.931029	1.3786	0.544902		6.5	9.5	3.9	4.4	2.6	4.9	6.5	4.4	9.5	2.6	4.4	2.6	2.6	3.7	4.4	3.1	5.6	4.4	3	4	2	2	1	2	3	2	4	1
EG11406	>EG11406 ribC Riboflavin synthase	Cytoplasmic	A					2.7897	0.0874429	0.756162	0.0653799	1.40413	0.468882		0.646328	0.30726	0.863012	0.769322	0.557789	0.407058		18.8	13.6	13.6	10.3	13.6	18.8	18.8	18.8	13.6	17.4	27.7	27.7	27.7	27.7	22.5	27.7	27.7	27.7	3	2	2	2	2	3	3	3	2	2
EG11407	>EG11407 dadA D-amino acid dehydrogenase	Peripheral inner membrane protein facing the cytoplasm	F1	Yes	Yes	Yes		129.025	0.000155404	134.306	0.00631158	231.7	2.62411e-05		1.74107	0.266344	1.23008	0.589726	2.14165	0.213946		25.2	31.9	27.8	25.2	23.1	20.1	16	22.2	33.6	6.9	12.7	13.2	13.4	16.4	19	19	19	17.4	7	8	7	7	6	5	4	6	9	2
EG11408	>EG11408 dadX Alanine racemase	Peripheral inner membrane protein facing the cytoplasm	F1					n. def.	n. def.	n. def.	n. def.	n. def.	n. def.		n. def.	n. def.	n. def.	n. def.	n. def.	n. def.		0	0	0	0	0	0	0	0	3.9	2.2	6.5	8.7	3.9	2.5	6.5	0	6.2	8.7	0	0	0	0	0	0	0	0	1	1
EG11409	>EG11409 lpxK Lipid A 4 kinase	Integral Inner Membrane	B					n. def.	n. def.	n. def.	n. def.	n. def.	n. def.		n. def.	n. def.	n. def.	n. def.	n. def.	n. def.		0	0	0	8.2	8.2	0	0	8.2	0	0	0	0	0	0	0	0	0	0	0	0	0	1	1	0	0	1	0	0
EG11410	>EG11410 yjgA Ribosome-associated protein, UPF0307 family, function unknown	Peripheral inner membrane protein facing the cytoplasm	F1					1.31562	0.887852	1.18779	0.499771	1.93068	0.129372		3.68844	0.0100273	1.03511	0.920116	3.81795	0.0116769		4.4	4.4	9.8	4.4	4.4	9.8	4.4	9.8	4.4	3.8	0	8.2	8.2	8.2	8.2	8.2	4.4	8.2	1	1	2	1	1	2	1	2	1	1
EG11411	>EG11411 glnD Bifunctional uridylyltransferase/uridylyl-removing enzyme	Cytoplasmic	A			Yes		n. def.	n. def.	n. def.	n. def.	LpxC only	LpxC only		n. def.	n. def.	1.01647	0.969094	n. def.	n. def.		0	2.2	3	1.1	4.6	7.6	5.8	4	6.9	0	0	0	0	0	0	0	0	0	0	2	2	1	3	5	4	3	5	0
EG11412	>EG11412 holA DNA polymerase III, delta subunit	Nucleoid	N					n. def.	n. def.	n. def.	n. def.	0.589313	n. def.		n. def.	n. def.	n. def.	n. def.	n. def.	n. def.		6.1	0	6.1	0	6.1	0	4.7	0	0	3.2	3.2	3.2	3.2	3.2	3.2	3.2	9.3	3.2	1	0	1	0	1	0	1	0	0	1
EG11414	>EG11414 holD DNA polymerase, psi subunit, clamp loader complex subunit	Nucleoid	N					n. def.	n. def.	n. def.	n. def.	n. def.	n. def.		n. def.	n. def.	n. def.	n. def.	n. def.	n. def.		0	0	0	0	0	0	0	0	0	0	0	0	0	0	0	0	0	11.7	0	0	0	0	0	0	0	0	0	0
EG11415	>EG11415 dps Stress-induced Fe-binding and storage protein	Nucleoid, Peripheral inner membrane protein facing the cytoplasm	N,F1	Yes	Yes			2.16198	0.0228047	4.44148	1.40322e-05	2.08609	n. def.		2.19822	0.215257	n. def.	n. def.	n. def.	n. def.		18.6	26.3	18.6	18.6	18.6	18.6	26.3	18.6	10.8	26.3	34.1	26.3	26.3	34.1	26.3	18.6	26.3	26.3	2	3	2	2	2	2	3	2	1	3
EG11418	>EG11418 dcd dCTP deaminase	Cytoplasmic	A					1.52902	n. def.	0.956137	0.82983	n. def.	n. def.		n. def.	n. def.	1.07544	0.865207	n. def.	n. def.		5.7	0	5.7	5.7	5.7	5.7	5.7	5.7	12.4	5.7	12.4	12.4	12.4	12.4	12.4	5.7	12.4	12.4	1	0	1	1	1	1	1	1	2	1
EG11422	>EG11422 inaA Protein induced by acid, function unknown	Cytoplasmic	A					n. def.	n. def.	n. def.	n. def.	n. def.	n. def.		n. def.	n. def.	n. def.	n. def.	n. def.	n. def.		6.5	6.5	6.5	6.5	0	6.5	0	0	0	0	0	0	0	0	0	0	0	0	1	1	1	1	0	1	0	0	0	0
EG11427	>EG11427 tktA Transketolase A	Peripheral inner membrane protein facing the cytoplasm	F1					0.912273	0.753744	1.3361	0.457744	1.36421	0.399296		1.78396	0.585237	0.936428	0.915434	1.67055	0.633485		11.9	17.6	19.3	9	24.7	14.9	20.1	22.8	24.6	13	15.1	17.9	13.1	9.7	14.2	17	13.3	23.2	5	7	8	5	9	6	7	9	9	6
EG11428	>EG11428 sthA Soluble pyridine nucleotide transhydrogenase	Peripheral inner membrane protein facing the cytoplasm	F1	Yes	Yes	Yes		13.5114	0.00207573	60.5616	0.0024891	26.0064	0.00186575		4.31183	0.13501	0.574344	0.229492	2.47648	0.236428		12.2	16.3	19.5	19.5	19.5	22.7	16.3	26	26.6	12.2	16.3	19.5	19.5	12.2	19.5	13.9	15.5	13.9	3	4	5	5	5	6	4	7	6	3
EG11430	>EG11430 roxA 50S ribosomal protein L16 Arg81 hydroxylase	Cytoplasmic	A					2.63502	n. def.	5.29292	n. def.	n. def.	n. def.		n. def.	n. def.	n. def.	n. def.	n. def.	n. def.		0	0	3.5	0	3.5	0	0	0	3.5	3.5	3.5	3.5	3.5	0	3.5	3.5	3.5	0	0	0	1	0	1	0	0	0	1	1
EG11433	>EG11433 msrA Methionine sulfoxide reductase A	Cytoplasmic	A					n. def.	n. def.	4.71167	n. def.	n. def.	n. def.		n. def.	n. def.	n. def.	n. def.	n. def.	n. def.		0	7.1	0	0	5.7	0	0	0	0	5.7	5.7	5.7	5.7	5.7	5.7	5.7	5.7	5.7	0	1	0	0	1	0	0	0	0	1
EG11437	>EG11437 plsX Probable phosphate acyltransferase	Peripheral inner membrane protein facing the cytoplasm	F1					n. def.	n. def.	n. def.	n. def.	n. def.	n. def.		n. def.	n. def.	n. def.	n. def.	n. def.	n. def.		4.5	0	0	0	0	0	0	0	9.8	0	0	0	0	0	0	0	0	0	1	0	0	0	0	0	0	0	2	0
EG11438	>EG11438 yceF Maf-like protein, function unknown	Cytoplasmic	A					3.46904	n. def.	n. def.	n. def.	2.75544	n. def.		n. def.	n. def.	n. def.	n. def.	n. def.	n. def.		0	0	5.7	0	0	0	5.7	0	0	10.8	10.8	10.8	0	5.7	5.2	10.8	11.9	17	0	0	1	0	0	0	1	0	0	2
EG11440	>EG11440 def Peptide deformylase	Peripheral inner membrane protein facing the cytoplasm	F1					3.48133	0.411247	14.4528	0.0644119	10.6178	0.00527561		2.0587	0.380204	0.546711	0.203263	1.12551	0.857804		28.4	13.6	13.6	13.6	22.5	21.9	6.5	22.5	13.6	30.8	36.7	22.5	36.7	12.4	14.8	12.4	35.5	14.8	4	2	2	2	3	3	1	3	2	3
EG11441	>EG11441 prlC Oligopeptidase A, zinc metalloprotease	Peripheral inner membrane protein facing the cytoplasm	F1	Yes	Yes	Yes		19.0161	0.0389429	10.369	0.000526374	7.98238	0.00233042		1.70912	0.349642	0.590721	0.24043	1.00962	0.985216		14.9	18.7	25.3	13.1	20.1	20	20.9	11.3	20	29.4	27.8	27.4	22.5	23.1	25	12.4	18.8	22.4	8	10	12	7	10	11	11	7	11	15
EG11442	>EG11442 gcvT Aminomethyltransferase, tetrahydrofolate dependent	Peripheral inner membrane protein facing the cytoplasm	F1					3.03824	0.0852464	1.70891	0.33069	2.10388	n. def.		0.622755	0.289318	n. def.	n. def.	n. def.	n. def.		10.7	6.3	10.7	6.3	10.7	14.6	6.3	10.7	19.8	17	16.5	19.8	16.2	15.9	6.3	6.3	6.3	10.7	3	2	3	2	3	3	2	3	4	4
EG11443	>EG11443 rpiA Ribose-5-phosphate isomerase A, alkali-inducible	Cytoplasmic	A					0.854731	0.634794	0.94911	0.523833	1.45637	0.0266754		1.63316	0.471052	0.922823	0.778281	1.50712	0.548178		11.9	11.9	5.5	11.9	11.9	11.9	11.9	11.9	11.9	11.9	11.9	11.9	11.9	11.9	27.9	11.9	27.9	5.5	2	2	1	2	2	2	2	2	2	2
EG11447	>EG11447 csrA Global regulator of carbon source metabolism	Cytoplasmic	A					2.378	n. def.	1.12169	0.799567	0.16902	0.00154542		n. def.	n. def.	0.965673	0.835227	n. def.	n. def.		31.1	31.1	31.1	31.1	31.1	31.1	31.1	31.1	31.1	31.1	31.1	31.1	31.1	31.1	31.1	31.1	31.1	31.1	1	1	1	1	1	1	1	1	1	1
EG11448	>EG11448 acs Acetyl CoA synthase, acetate-scavenging enzyme, improves carbon starvation survival	Peripheral inner membrane protein facing the cytoplasm	F1					n. def.	n. def.	n. def.	n. def.	n. def.	n. def.		n. def.	n. def.	n. def.	n. def.	n. def.	n. def.		0	0	0	0	0	0	0	0	0	0	0	0	0	0	0	1.5	1.7	0	0	0	0	0	0	0	0	0	0	0
EG11449	>EG11449 hdfR Transcriptional regulator of the flhDC operon, hns-dependent	Nucleoid	N					10.7042	0.139293	n. def.	n. def.	2.54432	n. def.		n. def.	n. def.	n. def.	n. def.	n. def.	n. def.		5.7	5.7	5.7	0	0	0	0	5.7	5.7	5.4	5.7	5.7	5.7	5.7	0	5.7	5.7	5.7	1	1	1	0	0	0	0	1	1	1
EG11450	>EG11450 yifE Function unknown, expressed protein, UPF0438 family	Peripheral inner membrane protein facing the cytoplasm	F1					n. def.	n. def.	n. def.	n. def.	0.481976	n. def.		1.04145	0.926832	0.581327	0.2842	0.605424	0.296813		10.7	10.7	10.7	19.6	10.7	10.7	10.7	10.7	31.2	0	0	0	0	0	0	0	0	10.7	1	1	1	1	1	1	1	1	2	0
EG11451	>EG11451 wecB UDP-GlcNAc-2-epimerase	Cytoplasmic	A					4.42234	n. def.	n. def.	n. def.	n. def.	n. def.		n. def.	n. def.	n. def.	n. def.	n. def.	n. def.		2.9	0	0	0	0	0	0	0	0	10.4	9	9	9	9	6.9	2.9	5.1	2.9	1	0	0	0	0	0	0	0	0	3
EG11452	>EG11452 wecC UDP-ManNAcA dehydrogenase	Outer Membrane b-barrel protein	H	Yes				LpxC only	LpxC only	2.78697	n. def.	n. def.	n. def.		0.6918	0.369291	0.926319	0.833093	0.640828	0.427551		11.9	11.9	8.3	2.9	8.3	8.3	8.3	3.6	8.3	6.4	10.5	0	11.9	6.4	3.6	3.6	6.4	8.3	3	3	2	1	2	2	2	1	2	2
EG11454	>EG11454 rffH Glucose-1-phosphate thymidylyltransferase	Cytoplasmic	A					n. def.	n. def.	n. def.	n. def.	n. def.	n. def.		n. def.	n. def.	n. def.	n. def.	n. def.	n. def.		0	0	0	0	0	0	0	0	0	7.5	3.8	3.8	5.5	0	0	0	0	0	0	0	0	0	0	0	0	0	0	2
EG11456	>EG11456 wecE Lipid III biosynthesis	Cytoplasmic	A	Yes		Yes		84.524	0.0284794	11.6813	0.682272	94.6152	0.00402721		1.49027	0.473939	0.715188	0.261184	1.06583	0.898767		9.8	20.7	12.2	9.8	14.1	14.1	14.1	16.5	14.1	16.5	6.4	10.6	10.9	10.6	9.8	6.4	2.1	6.4	3	5	3	3	4	4	4	4	4	4
EG11458	>EG11458 wecG UDP-ManNAcA transferase	Peripheral inner membrane protein facing the cytoplasm	F1			Yes		n. def.	n. def.	n. def.	n. def.	LpxC only	LpxC only		2.216	0.357249	0.477128	0.103577	1.05732	0.924858		3.7	7.7	11.4	3.7	8.1	11.4	11.4	8.1	11.4	0	0	0	0	0	0	3.7	0	3.7	1	2	3	1	2	3	3	2	3	0
EG11463	>EG11463 corA Mg2+ (and other divalent metals) uptake transporter	Integral Inner Membrane	B	Yes		Yes		11.3225	0.000972459	17.1026	n. def.	LpxC only	LpxC only		1.34938	0.465241	0.944323	0.848557	1.27425	0.603901		9.5	22.8	14.2	7.3	14.2	12	14.2	14.2	22.8	8.2	4.7	8.2	0	0	4.7	4.7	4.7	4.7	2	4	3	1	3	2	3	3	4	2
EG11467	>EG11467 yigI Function unknown, 4HBT family of thioesterases	Peripheral inner membrane protein facing the cytoplasm	F1					31.709	0.000389759	15.2316	0.00679971	13.5141	0.0440755		0.626678	0.154169	0.704438	0.388557	0.441456	0.175567		12.9	7.1	12.9	12.9	7.1	7.1	12.9	7.1	7.1	12.9	12.9	18.1	18.1	12.9	12.9	11	12.9	12.9	2	1	2	2	1	1	2	1	1	2
EG11470	>EG11470 yigL Pyridoxal phosphate (PLP) phosphatase	Cytoplasmic	A					8.46102	0.00390199	n. def.	n. def.	2.60144	n. def.		n. def.	n. def.	n. def.	n. def.	n. def.	n. def.		8.3	8.3	8.3	0	0	0	8.3	0	0	12	12	8.3	12	3.8	12	8.3	0	0	1	1	1	0	0	0	1	0	0	2
EG11473	>EG11473 ubiE Ubiquinone/menaquinone biosynthesis methyltransferase	Cytoplasmic	A	Yes	Yes	Yes		56.36	2.94442e-05	66.1673	4.58055e-05	173.5	0.00361466		1.57314	0.431396	0.80542	0.611507	1.26704	0.689595		36.7	21.9	26.7	15.5	36.7	27.5	15.5	35.9	42.2	25.1	30.3	25.1	20.3	20.3	25.1	30.3	25.5	36.7	6	4	5	3	6	5	3	6	7	4
EG11474	>EG11474 yigP Function unknown, SCP2 family	Cytoplasmic	A					15.2473	n. def.	n. def.	n. def.	n. def.	n. def.		n. def.	n. def.	n. def.	n. def.	n. def.	n. def.		0	10	10	0	0	10	0	0	0	10	10	10	10	10	0	0	0	0	0	1	1	0	0	1	0	0	0	1
EG11476	>EG11476 ubiB Required for octaprenylphenol hydroxylation, the first step of ubiquinone synthesis	Integral Inner Membrane	B	Yes	Yes	Yes		22.7018	0.0212252	36.9941	3.44849e-05	28.2705	0.0198463		1.28332	0.527368	0.820694	0.37204	1.05322	0.894075		6	11.5	13.9	9.2	8.4	10.8	8.2	8.4	10.1	6.4	1.8	6	1.8	6.4	5.9	3.7	4.2	8.4	3	5	6	4	4	5	4	4	5	3
EG11478	>EG11478 tatA Protein translocase, Sec-independent	Integral Inner Membrane	B					193.809	n. def.	115.769	n. def.	n. def.	n. def.		1.23762	0.656393	0.993677	0.983187	1.22979	0.700816		14.6	14.6	14.6	14.6	14.6	14.6	14.6	14.6	14.6	14.6	14.6	14.6	14.6	14.6	14.6	14.6	14.6	0	1	1	1	1	1	1	1	1	1	1
EG11479	>EG11479 tatC Protein translocase, Sec-independent	Integral Inner Membrane	B					n. def.	n. def.	n. def.	n. def.	12.9842	0.000122983		1.37885	0.520429	1.05724	0.834195	1.45778	0.498331		6.2	6.2	6.2	6.2	6.2	6.2	6.2	6.2	6.2	0	0	0	0	0	0	6.2	0	6.2	1	1	1	1	1	1	1	1	1	0
EG11481	>EG11481 tatD Quality control of Tat-exported FeS proteins	Cytoplasmic	A					n. def.	n. def.	n. def.	n. def.	n. def.	n. def.		n. def.	n. def.	n. def.	n. def.	n. def.	n. def.		0	0	0	0	0	0	0	0	0	8.8	7.7	8.8	0	3.8	5	5	5	0	0	0	0	0	0	0	0	0	0	2
EG11485	>EG11485 hemG Protoporphyrinogen oxidase	Peripheral inner membrane protein facing the cytoplasm	F1	Yes	Yes	Yes		12.4649	0.000384229	18.8057	0.00143932	18.3138	1.31795e-06		2.07734	0.167688	1.09111	0.698326	2.26661	0.158591		30.4	30.4	30.4	23.8	30.4	24.3	32.6	30.4	32.6	10.5	16.6	16.6	12.2	16.6	10.5	6.1	12.2	10.5	5	5	5	4	5	4	5	5	5	2
EG11487	>EG11487 pdxH Pyridoxine/pyridoxamine phosphate (PNP/PMP) oxidase	Peripheral inner membrane protein facing the cytoplasm	F1					11.0717	n. def.	4.56965	n. def.	3.73115	n. def.		n. def.	n. def.	n. def.	n. def.	n. def.	n. def.		0	12.8	12.8	5.5	5.5	5.5	5.5	0	0	16.5	12.8	18.8	5.5	12.8	7.3	0	5.5	5.5	0	2	2	1	1	1	1	0	0	3
EG11492	>EG11492 qorA Quinone oxidoreductase A, NADPH dependent	Cytoplasmic	A					1.16024	n. def.	1.27743	n. def.	1.68313	n. def.		n. def.	n. def.	n. def.	n. def.	n. def.	n. def.		0	3.7	0	0	3.7	0	0	3.7	3.7	10.7	10.7	7	0	3.7	7	3.7	7	3.7	0	1	0	0	1	0	0	1	1	2
EG11494	>EG11494 yceG Septation protein, ampicillin sensitivity	Integral Inner Membrane	B					n. def.	n. def.	n. def.	n. def.	n. def.	n. def.		n. def.	n. def.	n. def.	n. def.	n. def.	n. def.		7.9	0	10.6	4.1	7.9	3.8	0	7.4	13.2	0	0	0	4.1	0	0	2.6	0	0	2	0	3	1	2	1	0	2	4	0
EG11497;CON__Q9N2I2	>EG11497 prmA 50S subunit L11 protein lysine methyltransferase	Cytoplasmic	A	Yes	Yes			20.761	0.0499877	13.2611	0.0323113	0.227032	0.154898		0.852082	0.702444	0.203316	0.150094	0.173242	0.142595		15	12.3	7.5	7.5	7.5	9.9	10.2	5.1	12.6	12.3	2.4	7.2	10.2	2.4	7.5	7.2	2.4	12.3	4	3	2	2	2	2	3	1	3	3
EG11500	>EG11500 holB DNA polymerase III, delta subunit	Nucleoid	N					n. def.	n. def.	n. def.	n. def.	n. def.	n. def.		1.57586	0.311364	1.03206	0.913252	1.62639	0.333125		3	3	9.3	3	3	3	3	3	14.1	0	3	3	3	3	3	3	3	3	1	1	2	1	1	1	1	1	3	0
EG11502	>EG11502 rcsF Lipoprotein that signals increased capsule synthesis	Outer Membrane Lipoprotein	I					n. def.	n. def.	n. def.	n. def.	n. def.	n. def.		n. def.	n. def.	n. def.	n. def.	n. def.	n. def.		0	0	0	0	0	10.4	0	10.4	0	10.4	0	0	0	0	0	0	0	0	0	0	0	0	0	1	0	1	0	1
EG11503	>EG11503 tsaA tRNA-Thr(GGU) m(6)t(6)A37 methyltransferase, SAM-dependent	Cytoplasmic	A					n. def.	n. def.	n. def.	n. def.	n. def.	n. def.		n. def.	n. def.	n. def.	n. def.	n. def.	n. def.		0	0	0	0	0	0	0	0	0	6	0	0	0	0	0	6	6	0	0	0	0	0	0	0	0	0	0	1
EG11504	>EG11504 metQ Periplasmic methionine binding lipoprotein	Inner Membrane Lipoprotein	E	Yes	Yes	Yes		90.5425	0.00105166	41.1851	7.05737e-06	39.855	1.83153e-05		1.56646	0.374854	0.893142	0.705943	1.39907	0.523231		56.1	66.1	59.8	40.2	59	56.5	58.3	66.1	49.4	55.4	40.2	55.4	47.2	49.1	47.2	47.2	47.2	47.2	10	13	12	8	12	12	11	13	11	10
EG11506	>EG11506 ftsH ATP-dependent membrane protease, complexed with HflCK	Integral Inner Membrane	B	Yes	Yes	Yes		53.5505	1.87337e-05	172.675	1.24815e-07	128.666	0.000534238		1.13995	0.748087	0.877269	0.677888	1.00005	0.999921		33.5	34	29.3	23.1	32.8	31.7	29.8	28.3	31.7	24.5	21.1	29.7	25.6	20.8	25.3	24.4	23.6	25.3	18	18	17	13	16	17	16	16	17	12
EG11507	>EG11507 rlmE 23S rRNA U2552 2-O-ribose methyltransferase, SAM-dependent	Peripheral inner membrane protein facing the cytoplasm	F1					n. def.	n. def.	9.90612	0.00148837	8.58149	0.0720469		2.25866	0.216648	0.584714	0.200423	1.32067	0.601483		5.7	5.7	5.7	5.7	5.7	11.5	5.7	11.5	5.7	10	5.7	5.7	5.7	11.5	11.5	5.7	11.5	11.5	1	1	1	1	1	2	1	2	1	2
EG11510	>EG11510 ppk Polyphosphate kinase, reversible	Peripheral inner membrane protein facing the cytoplasm	F1		Yes	Yes		3.09684	n. def.	2.86752	0.0141957	4.59691	0.00526448		n. def.	n. def.	2.0194	0.0195765	n. def.	n. def.		0	6.4	2.3	6.4	4.1	4.7	3.9	6.2	3.9	11.5	15.1	11.9	12.9	5.5	11.5	7.6	11.5	9	0	3	1	3	2	2	2	3	2	6
EG11511	>EG11511 mog Molybdochelatase incorporating molybdenum into molybdopterin	Cytoplasmic	A					n. def.	n. def.	3.24741	n. def.	1.19129	n. def.		n. def.	n. def.	n. def.	n. def.	n. def.	n. def.		0	0	0	6.2	0	6.2	6.2	0	0	6.7	6.7	6.7	0	6.7	6.7	6.7	6.7	20	0	0	0	1	0	1	1	0	0	1
EG11517	>EG11517 glpX Fructose 1,6 bisphosphatase	Cytoplasmic	A	Yes		Yes		LpxC only	LpxC only	17.0374	0.00570125	8.67945	0.00178137		1.64283	0.287747	0.670449	0.215222	1.10143	0.819517		12.5	12.2	12.5	8.6	8.6	4.2	8.6	8.6	12.5	6.5	4.2	4.2	4.2	8.6	4.2	8.6	0	8.6	3	3	3	2	2	1	2	2	3	2
EG11518	>EG11518 fpr Ferredoxin NADP+ reductase	Cytoplasmic	A					n. def.	n. def.	1.62554	n. def.	n. def.	n. def.		n. def.	n. def.	n. def.	n. def.	n. def.	n. def.		0	0	0	6.5	0	0	0	0	0	7.3	9.7	16.1	16.1	0	16.1	6.5	9.7	0	0	0	0	1	0	0	0	0	0	2
EG11527	>EG11527 narP Two-component regulator protein for nitrate/nitrite response	Nucleoid	N					n. def.	n. def.	12.6181	n. def.	4.90472	0.00261046		n. def.	n. def.	n. def.	n. def.	n. def.	n. def.		0	0	0	13	5.6	0	10.7	5.6	5.6	5.6	5.6	5.6	13	13	18.6	13	18.6	13	0	0	0	2	1	0	2	1	1	1
EG11528	>EG11528 fabI Enoyl-ACP reductase, NADH dependent	Peripheral inner membrane protein facing the cytoplasm	F1	Yes	Yes	Yes		19.7085	0.00537165	6.50599	0.00534493	7.75052	0.00157572		0.821685	0.638586	0.653035	0.241775	0.536589	0.227535		41.2	41.2	37.4	21.8	37.4	35.9	21.8	37	31.3	27.5	33.6	29	28.6	38.5	32.4	29.4	17.6	44.3	7	7	6	4	6	7	4	6	5	5
EG11529	>EG11529 ftsN Cell division and growth	Integral Inner Membrane	B					2.59667	n. def.	18.1245	n. def.	35.6092	n. def.		n. def.	n. def.	1.49795	0.186662	n. def.	n. def.		3.4	3.4	3.4	3.4	3.4	3.4	3.4	3.4	3.4	6.9	3.4	3.4	0	3.4	3.4	3.4	3.4	3.4	1	1	1	1	1	1	1	1	1	2
EG11530	>EG11530 fadD Acyl-CoA synthase	Peripheral inner membrane protein facing the cytoplasm	F1					n. def.	n. def.	n. def.	n. def.	n. def.	n. def.		n. def.	n. def.	n. def.	n. def.	n. def.	n. def.		0	2.3	2.3	0	2.3	2.3	2.3	11.9	9.4	0	0	2.3	0	0	0	0	0	0	0	1	1	0	1	1	1	4	3	0
EG11531	>EG11531 cfa Cyclopropane fatty acid synthase	Peripheral inner membrane protein facing the cytoplasm	F1		Yes	Yes		19.0245	n. def.	73.6202	0.0010403	25.5324	5.79949e-05		n. def.	n. def.	1.00136	0.996978	n. def.	n. def.		0	9.9	7.1	6	10.2	12.8	9.9	17.8	22.5	6.8	0	6.8	0	6.8	7.3	6.8	5.8	6.8	0	3	2	2	3	4	3	5	7	2
EG11534	>EG11534 ibpA Chaperone, heat-inducible protein of HSP20 family	Cytoplasmic	A	Yes				LpxC only	LpxC only	n. def.	n. def.	n. def.	n. def.		0.417418	0.061637	1.14998	0.754092	0.480022	0.279101		13.9	21.9	21.9	13.9	7.3	7.3	7.3	15.3	15.3	7.3	7.3	6.6	0	0	0	0	7.3	0	2	4	4	2	1	1	1	2	3	1
EG11535	>EG11535 ibpB Chaperone, heat-inducible protein of HSP20 family	Cytoplasmic	A					6.80333	n. def.	1.92351	0.28511	4.33263	0.0651813		n. def.	n. def.	1.24831	0.647693	n. def.	n. def.		0	14.1	14.1	6.3	7.7	14.1	14.1	14.1	14.1	6.3	20.4	14.1	20.4	20.4	14.1	14.1	20.4	14.1	0	2	2	1	1	2	2	2	2	1
EG11537	>EG11537 yceH Function unknown, UPF0502 family	Cytoplasmic	A					6.03508	n. def.	10.3039	n. def.	10.7502	n. def.		n. def.	n. def.	n. def.	n. def.	n. def.	n. def.		5.6	0	0	5.6	5.6	0	0	0	9.8	5.6	5.6	10.2	9.8	4.2	5.6	9.8	9.8	5.6	1	0	0	1	1	0	0	0	2	1
EG11538	>EG11538 trmN tRNA1(Val) (adenine(37)-N6)-methyltransferase	Cytoplasmic	A					n. def.	n. def.	n. def.	n. def.	n. def.	n. def.		n. def.	n. def.	n. def.	n. def.	n. def.	n. def.		0	7.3	7.3	0	0	0	0	0	0	0	0	0	0	0	0	0	0	0	0	1	1	0	0	0	0	0	0	0
EG11539	>EG11539 pyrH Uridylate kinase	Peripheral inner membrane protein facing the cytoplasm	F1	Yes	Yes	Yes		22.3031	0.00133549	6.42942	1.33273e-05	45.033	0.036341		1.62512	0.425423	0.818178	0.541036	1.32964	0.632062		29.9	25.3	17.8	25.3	29.9	22.4	22.4	34.4	29.9	29.9	20.7	20.7	25.3	25.3	25.3	13.3	25.3	25.3	5	4	3	4	5	4	4	6	5	5
EG11540	>EG11540 wrbA NAD(P)H:quinone oxidoreductase, type IV NQO	Cytoplasmic	A					n. def.	n. def.	n. def.	n. def.	n. def.	n. def.		n. def.	n. def.	n. def.	n. def.	n. def.	n. def.		0	0	0	12.6	6.1	0	0	0	0	8.6	6.1	0	0	0	9.1	0	6.1	12.6	0	0	0	1	1	0	0	0	0	1
EG11542	>EG11542 tesA Acyl-CoA thioesterase I	Periplasmic	G					n. def.	n. def.	n. def.	n. def.	n. def.	n. def.		n. def.	n. def.	n. def.	n. def.	n. def.	n. def.		0	0	0	0	0	0	0	0	0	9.1	0	9.1	9.1	0	9.1	0	9.1	0	0	0	0	0	0	0	0	0	0	1
EG11543	>EG11543 hemE Uroporphyrinogen decarboxylase	Cytoplasmic	A					n. def.	n. def.	n. def.	n. def.	2.5756	n. def.		n. def.	n. def.	n. def.	n. def.	n. def.	n. def.		0	0	0	0	0	0	6.5	0	0	4.2	0	2.3	0	5.4	7.6	8.8	0	2.3	0	0	0	0	0	0	1	0	0	2
EG11545	>EG11545 flgL Flagellar synthesis, hook-associated protein	Peripheral outer membrane protein facing the extra-cellular space	F4	Yes				LpxC only	LpxC only	n. def.	n. def.	n. def.	n. def.		n. def.	n. def.	n. def.	n. def.	n. def.	n. def.		15.8	12.6	12.6	12.6	0	12.6	0	0	0	0	0	0	0	0	0	0	0	0	3	2	2	2	0	2	0	0	0	0
EG11546	>EG11546 nadC Quinolinate phosphoribosyl transferase	Cytoplasmic	A	Yes	Yes	Yes		9.58706	0.00454	2.21185	2.48645e-05	4.87471	0.0178484		0.934708	0.866037	0.620245	0.159329	0.579748	0.25022		15.2	27.6	27.6	15.2	15.2	26.9	19.2	22.6	26.9	18.5	29.6	30.3	24.2	26.3	21.9	18.5	25.9	22.6	3	5	5	3	3	5	4	5	5	4
EG11547	>EG11547 rnt RNase T	Cytoplasmic	A					2.82186	0.0140355	22.1589	n. def.	3.65429	n. def.		n. def.	n. def.	n. def.	n. def.	n. def.	n. def.		6	6	6	6	6	0	0	6	6	7.9	20.5	6	6	14	6	14	0	6	1	1	1	1	1	0	0	1	1	1
EG11553	>EG11553 glmM Phosphoglucosamine mutase	Cytoplasmic	A	Yes	Yes	Yes		20.2221	0.00907218	11.1448	0.0106277	29.487	0.000422982		1.32015	0.530422	0.895567	0.737817	1.18228	0.737236		9.9	13.3	9.9	8.3	9.2	12.6	13.3	12.1	9.9	13	15.7	15.7	15.1	9.9	9.2	12.8	12.1	12.8	3	4	3	3	3	4	4	4	3	4
EG11554	>EG11554 stpA RNA chaperone and DNA-binding protein	Nucleoid, Peripheral inner membrane protein facing the cytoplasm	N,F1		Yes	Yes		2.67245	0.104607	3.93241	0.0319471	14.5699	0.000936278		1.566	0.200655	1.27758	0.601381	2.0007	0.0877259		33.6	40.3	40.3	38.8	40.3	48.5	48.5	41.8	48.5	53.7	45.5	47	38.8	45.5	48.5	41.8	38.8	38.8	3	4	4	4	4	5	5	4	5	6
EG11556	>EG11556 talB Transaldolase B	Peripheral inner membrane protein facing the cytoplasm	F1	Yes				5.0935	0.000947339	3.36146	0.75882	0.865784	0.399904		0.883701	0.771243	0.931328	0.793888	0.823016	0.661583		36.6	42.9	40.1	29.3	40.1	40.1	42.6	39.7	36.6	46.4	50.2	42.9	43.5	42.9	42.9	50.2	44.2	43.5	7	10	9	6	9	9	9	8	8	11
EG11569	>EG11569 lptD LPS assembly OM complex LptDE, beta-barrel component	Outer Membrane b-barrel protein	H	Yes	Yes	Yes		132.518	0.00639425	LpxC only	LpxC only	LpxC only	LpxC only		1.2611	0.641365	0.850381	0.548476	1.07242	0.881667		16.8	14	17.3	12.5	11.2	9.2	11.5	15.7	14.3	7.7	3.6	2.4	4	0	2.4	5.6	2.4	2.4	8	7	9	6	6	5	6	7	7	4
EG11570	>EG11570 djlA DnaK co-chaperone, membrane-asssociated, DNA-binding	Integral Inner Membrane	B	Yes	Yes	Yes		LpxC only	LpxC only	LpxC only	LpxC only	LpxC only	LpxC only		1.59338	0.367676	0.812442	0.56502	1.29453	0.621689		9.6	9.6	12.5	7.4	12.5	12.5	16.6	12.5	12.5	8.1	8.1	8.1	8.1	5.2	8.1	8.1	5.2	5.2	2	2	3	2	3	3	4	3	3	2
EG11575	>EG11575 leuD 3-isopropylmalate dehydratase small subunit	Cytoplasmic	A			Yes		1.52175	0.0937784	0.697866	0.449356	2.8209	0.010664		0.607414	0.377561	1.6939	0.382243	1.0289	0.961781		22.4	32.8	32.8	20.9	32.8	20.9	32.8	32.8	27.4	29.4	29.4	29.4	20.9	20.9	20.9	32.8	32.8	32.8	3	4	4	3	4	3	4	4	4	4
EG11576	>EG11576 leuC 3-isopropylmalate dehydratase large subunit	Cytoplasmic	A					0.325434	0.114205	0.988521	0.86353	2.00959	0.388444		3.5127	0.325696	1.2947	0.656968	4.5479	0.284193		8.8	8.8	5.6	13.1	8.8	13.1	8.8	5.6	8.8	15.7	12.7	12.7	10.5	10.5	10.5	14.8	14.8	10.5	3	3	2	4	3	4	3	2	3	6
EG11577	>EG11577 leuB 3-isopropylmalate dehydrogenase, NAD(+)-dependent	Cytoplasmic	A					3.05903	0.0518702	2.12407	n. def.	1.76803	n. def.		n. def.	n. def.	n. def.	n. def.	n. def.	n. def.		7.7	16.5	12.7	4.4	7.4	10.7	6.3	4.4	10.7	15.2	12.1	12.9	7.7	10.2	12.9	9.6	9.6	12.1	2	5	4	1	2	3	2	1	3	5
EG11580	>EG11580 ybiB Predicted family 3 glycosyltransferase, function unknown	Cytoplasmic	A					2.03043	n. def.	n. def.	n. def.	24.7752	n. def.		n. def.	n. def.	n. def.	n. def.	n. def.	n. def.		8.8	0	7.5	0	3.4	0	3.4	5.3	13.8	7.5	3.8	3.8	3.8	3.8	3.8	0	8.8	8.1	2	0	1	0	1	0	1	1	3	2
EG11581	>EG11581 ybiC Function unknown, lactate, malate dehydrogenase family	Cytoplasmic	A					17.2992	n. def.	n. def.	n. def.	2.72086	n. def.		n. def.	n. def.	n. def.	n. def.	n. def.	n. def.		0	4.7	4.2	0	5.3	4.2	0	9.4	4.2	14.1	14.1	8.9	0	0	0	5.3	10	10	0	1	1	0	1	1	0	2	1	3
EG11591	>EG11591 lipB Octanoyltransferase	Cytoplasmic	A					6.54005	n. def.	n. def.	n. def.	n. def.	n. def.		n. def.	n. def.	n. def.	n. def.	n. def.	n. def.		7.5	7.5	18.8	0	0	0	0	0	7.5	0	11.3	11.3	0	0	0	0	0	0	1	1	2	0	0	0	0	0	1	0
EG11592	>EG11592 ybeD Required for swarming and phage lambda growth	Cytoplasmic	A					3.36297	n. def.	5.50016	n. def.	5.93615	n. def.		n. def.	n. def.	n. def.	n. def.	n. def.	n. def.		16.1	0	0	16.1	37.9	16.1	16.1	0	0	16.1	16.1	16.1	16.1	16.1	0	16.1	16.1	16.1	1	0	0	1	2	1	1	0	0	1
EG11595	>EG11595 moaA MPT synthesis	Cytoplasmic	A					n. def.	n. def.	n. def.	n. def.	n. def.	n. def.		n. def.	n. def.	n. def.	n. def.	n. def.	n. def.		0	4.6	0	0	0	0	0	4.6	0	0	0	0	0	0	0	0	0	0	0	1	0	0	0	0	0	1	0	0
EG11596	>EG11596 moaB MPT synthesis	Peripheral inner membrane protein facing the cytoplasm	F1					n. def.	n. def.	n. def.	n. def.	n. def.	n. def.		n. def.	n. def.	n. def.	n. def.	n. def.	n. def.		0	5.9	0	0	0	0	0	11.2	0	5.9	5.9	5.9	5.3	5.9	5.9	11.2	5.3	5.3	0	1	0	0	0	0	0	2	0	1
EG11600	>EG11600 sseA 3-mercaptopyruvate sulfurtransferase	Cytoplasmic	A					0.36076	n. def.	n. def.	n. def.	n. def.	n. def.		n. def.	n. def.	n. def.	n. def.	n. def.	n. def.		4.3	0	0	0	0	0	0	0	0	0	0	4.6	0	4.6	0	4.6	0	4.6	1	0	0	0	0	0	0	0	0	0
EG11601	>EG11601 sseB Enhances serine sensitivity (inhibits homoserine deHase) on lactate	Cytoplasmic	A					n. def.	n. def.	n. def.	n. def.	7.29824	n. def.		n. def.	n. def.	n. def.	n. def.	n. def.	n. def.		0	0	0	0	0	0	3.5	0	0	3.5	3.5	3.5	3.5	3.5	0	0	3.5	3.5	0	0	0	0	0	0	1	0	0	1
EG11602	>EG11602 glnE Protein adenylyltransferase, modifies glutamine synthase	Cytoplasmic	A	Yes	Yes	Yes		LpxC only	LpxC only	LpxC only	LpxC only	LpxC only	LpxC only		1.6594	0.18671	1.10961	0.688694	1.84127	0.181585		4.9	3.9	1.9	4.4	6.3	4.8	2.9	4.5	7.8	3.7	2.5	3.3	1.4	2.1	0	0	1.4	4.1	4	3	2	3	5	4	2	4	6	3
EG11603	>EG11603 ygiF Function unknown	Cytoplasmic	A	Yes	Yes	Yes		36.5116	2.55969e-05	105.984	0.000385101	68.7783	0.000817973		1.71331	0.35153	0.834588	0.534363	1.42991	0.522913		16.4	22.2	21	10.6	19.4	19.4	21.5	19.4	24.2	9.7	9.7	9.7	9.7	7.4	8.1	4.6	10.2	12.5	6	8	7	4	7	7	8	7	9	4
EG11607	>EG11607 yciI Function unknown	Cytoplasmic	A					n. def.	n. def.	n. def.	n. def.	n. def.	n. def.		n. def.	n. def.	n. def.	n. def.	n. def.	n. def.		10.2	0	0	10.2	0	10.2	0	0	0	10.2	10.2	10.2	10.2	10.2	10.2	10.2	0	10.2	1	0	0	1	0	1	0	0	0	1
EG11608	>EG11608 clsA Cardiolipin synthase 1	Integral Inner Membrane	B					31.1747	n. def.	5.38755	n. def.	14.8571	0.00607239		n. def.	n. def.	n. def.	n. def.	n. def.	n. def.		2.5	2.5	0	2.5	2.5	2.5	2.5	4.5	2.5	2.5	2.5	6.4	2.5	2.5	2.5	0	2.5	2.5	1	1	0	1	1	1	1	2	1	1
EG11612	>EG11612 proP Proline/betaine permease, minor	Integral Inner Membrane	B	Yes				LpxC only	LpxC only	10.3754	0.000277582	13.5409	0.000426513		0.633476	0.114798	0.668525	0.190728	0.423495	0.0756146		5.6	8.4	8.4	2.6	5.6	3	5.6	3	3	0	3	3	3	0	5.6	3	3	3	2	3	3	1	2	1	2	1	1	0
EG11613	>EG11613 eptA Lipid A phosphoethanolamine transferase, associated with polymyxin resistance	Integral Inner Membrane	B	Yes		Yes		LpxC only	LpxC only	n. def.	n. def.	LpxC only	LpxC only		0.920956	0.828377	0.719637	0.326159	0.662754	0.378721		11.9	17.4	11.9	1.5	8.2	11.9	11.9	11.9	11.9	10.4	10.4	10.4	3.7	8.2	4.6	4.6	3.7	4.6	4	6	4	1	3	4	4	4	4	3
EG11614	>EG11614 basS Histidine protein kinase sensor for Lipid A modification genes	Integral Inner Membrane	B	Yes	Yes	Yes		LpxC only	LpxC only	LpxC only	LpxC only	LpxC only	LpxC only		1.94522	0.00492938	0.554367	0.18551	1.07837	0.800041		15.2	6.1	9.6	5	18.2	11.8	11.3	11.6	18.2	0	2.8	2.8	2.8	2.8	2.8	2.8	2.8	2.8	4	2	3	2	4	4	3	3	5	0
EG11615	>EG11615 basR Response regulator for Lipid A modification genes	Nucleoid	N	Yes				LpxC only	LpxC only	36.2326	0.157931	32.4377	0.00107553		0.798786	0.537111	0.658846	0.254247	0.526276	0.194601		17.1	17.1	5.4	5	11.3	5	5	5.4	11.3	5	5	11.3	11.3	11.3	11.3	11.3	11.3	16.7	4	4	2	1	2	1	1	2	2	1
EG11618	>EG11618 baeR Response regulator for mdtABCD, acrD and spy	Nucleoid	N	Yes		Yes		86.0013	0.0101364	n. def.	n. def.	12.4574	0.00576215		1.14693	0.766087	0.796453	0.542769	0.913473	0.862265		7.9	7.9	7.9	3.8	7.9	7.9	7.9	7.9	7.9	11.2	15	15	7.1	7.1	4.2	7.9	4.2	15	2	2	2	1	2	2	2	2	2	2
EG11619	>EG11619 mfd Transcription repair coupling factor	Cytoplasmic	A	Yes	Yes	Yes		51.5891	0.00172221	67.2579	0.0297112	37.51	0.0201032		1.19197	0.705544	0.786921	0.534889	0.937987	0.904255		12.1	9.4	8.7	11	7.6	9.5	6.9	6.3	10.8	4.4	7.2	12.4	9.2	8.2	8.5	6.7	7.2	10.5	12	9	8	10	7	8	7	6	10	5
EG11620	>EG11620 rnb RNase II		N, F1	Yes	Yes	Yes		18.9669	0.000430837	19.4377	0.00424609	11.241	7.39437e-05		1.2015	0.704341	0.749361	0.375817	0.900358	0.832938		33.1	33.4	25.9	26.7	27.6	31.5	30.1	29.8	30	25.5	22.4	27.3	23.1	26.7	25.9	25.5	20.2	23.9	14	15	12	12	13	14	13	12	13	11
EG11621	>EG11621 metN ABC transporter ATPase, L,D-methionine uptake	Peripheral inner membrane protein facing the cytoplasm	F1	Yes	Yes	Yes		92.423	1.46662e-05	52.1115	0.00342312	61.2441	0.000840345		2.34777	0.221798	0.999681	0.99904	2.34702	0.233994		24.2	24.2	24.2	16	24.2	22.2	24.2	28.9	24.2	29.2	12.2	24.2	16	18.4	10.2	12.2	12.2	12.2	5	5	5	4	5	4	5	6	5	6
EG11623	>EG11623 sdaB L-Serine deaminase II	Cytoplasmic	A	Yes	Yes	Yes		87.9804	1.98523e-06	98.2895	0.00022159	127.488	8.43633e-05		2.45259	0.180514	0.812122	0.520039	1.9918	0.267474		8.4	14.5	7.9	8.1	15.4	15.4	10.3	11.2	11.4	7.9	11.2	7.9	11.2	9.9	7.9	12.1	7.9	6.8	3	5	3	3	5	5	3	4	4	3
EG11624	>EG11624 artP Arginine ABC transporter ATP-binding protein	Peripheral inner membrane protein facing the cytoplasm	F1	Yes	Yes	Yes		LpxC only	LpxC only	LpxC only	LpxC only	LpxC only	LpxC only		1.48021	0.357731	0.755504	0.551252	1.11831	0.822853		18.2	18.2	12	12	14.5	12	12	12	12	8.3	8.3	8.3	12	8.3	8.3	14.5	8.3	8.3	3	3	2	2	2	2	2	2	2	1
EG11625	>EG11625 artI Periplasmic binding protein in artPIQM operon, ligand unknown	Periplasmic	G					1.16515	0.314201	1.9803	0.147726	1.60507	0.168342		2.30417	0.0732414	0.901447	0.718609	2.07708	0.0712844		21	27.6	21	25.9	21.8	26.7	28	34.6	11.5	28	28	21.8	34.6	21.8	21.8	21.4	26.7	28	3	4	3	4	3	4	5	6	2	6
EG11626	>EG11626 artQ Arginine ABC transporter permease	Integral Inner Membrane	B					n. def.	n. def.	n. def.	n. def.	n. def.	n. def.		n. def.	n. def.	n. def.	n. def.	n. def.	n. def.		7.6	0	0	7.1	0	0	7.1	0	7.1	7.1	7.1	7.1	7.1	0	0	0	7.1	7.1	1	0	0	1	0	0	1	0	1	1
EG11628	>EG11628 artJ Arginine-binding protein, periplasmic	Periplasmic	G					1.24983	n. def.	0.789293	n. def.	0.515904	0.0328128		n. def.	n. def.	n. def.	n. def.	n. def.	n. def.		0	21	12.8	0	12.8	12.8	12.8	20.6	21	32.1	34.6	18.9	26.3	18.9	26.3	12.3	19.8	28	0	3	2	0	2	2	2	3	3	5
EG11647	>EG11647 accA Acetyl-CoA carboxylase, carboxyltransferase alpha subunit	Peripheral inner membrane protein facing the cytoplasm	F1	Yes	Yes	Yes		52.046	0.0001842	16.0043	0.000743396	16.9412	0.00109794		0.824997	0.64546	0.708511	0.319075	0.58452	0.27315		37.9	42.6	42.6	34.5	42.6	42.6	39.2	37.9	39.2	34.5	39.2	39.2	39.2	31.3	30.1	34.5	39.2	39.2	8	9	9	7	9	9	8	8	8	7
EG11649	>EG11649 yafC Putative LysR-family transcriptional regulator, function unknown	Nucleoid	N					n. def.	n. def.	n. def.	n. def.	n. def.	n. def.		n. def.	n. def.	n. def.	n. def.	n. def.	n. def.		0	0	0	0	0	0	0	0	0	0	3.3	0	3.3	0	0	3.3	0	0	0	0	0	0	0	0	0	0	0	0
EG11650	>EG11650 yafD Predicted hydrolase, UPF0294 family, function unknown	Cytoplasmic	A					n. def.	n. def.	n. def.	n. def.	n. def.	n. def.		n. def.	n. def.	n. def.	n. def.	n. def.	n. def.		4.9	7.9	4.9	0	0	0	0	0	0	0	0	4.9	4.9	4.9	4.9	4.9	4.9	4.9	1	2	1	0	0	0	0	0	0	0
EG11652	>EG11652 degS Serine protease, degrades periplasmic RseA, activating RpoE	Periplasmic	G		Yes			4.27847	n. def.	4.00909	0.00603186	n. def.	n. def.		1.26921	0.406595	0.901316	0.759355	1.14396	0.734135		3.1	11	7.9	10.1	7.9	6.2	3.1	7.9	7.9	0	0	7.3	7.3	10.4	3.1	3.1	3.1	3.1	1	3	2	2	2	2	1	2	2	0
EG11653	>EG11653 cyaY Iron-dependent inhibitor of iron-sulfur cluster formation	Cytoplasmic	A					n. def.	n. def.	n. def.	n. def.	n. def.	n. def.		n. def.	n. def.	n. def.	n. def.	n. def.	n. def.		0	0	0	0	0	0	0	0	11.3	11.3	11.3	0	0	0	0	0	0	0	0	0	0	0	0	0	0	0	1	1
EG11663	>EG11663 slyD FKBP-type peptidyl-prolyl cis-trans isomerase	Peripheral inner membrane protein facing the cytoplasm	F1	Yes	Yes	Yes		27.7371	0.00113078	12.5017	7.7755e-06	18.3783	6.81402e-05		0.732937	0.595469	0.591454	0.182873	0.433498	0.195555		28.1	28.1	28.1	28.1	28.1	28.1	20.9	28.1	28.1	28.1	28.1	46.4	22.4	20.9	28.1	28.1	28.1	28.1	4	4	4	4	4	4	3	4	4	4
EG11673	>EG11673 folB Dihydroneopterin aldolase	Cytoplasmic	A					2.0473	n. def.	1.74272	n. def.	3.08925	0.161901		n. def.	n. def.	n. def.	n. def.	n. def.	n. def.		9.8	0	0	9.8	9.8	0	9.8	9.8	9.8	5.7	9.8	0	9.8	0	9.8	9.8	9.8	9.8	1	0	0	1	1	0	1	1	1	1
EG11675	>EG11675 panB Ketopantoate hydroxymethyltransferase	Cytoplasmic	A					3.79163	n. def.	2.54895	0.145676	18.3825	n. def.		n. def.	n. def.	n. def.	n. def.	n. def.	n. def.		4.9	0	3.8	3.8	11	8.7	8.7	11	8.7	3.8	3.8	3.8	8.7	8.7	3.8	3.8	3.8	3.8	1	0	1	1	2	2	2	2	2	1
EG11676	>EG11676 hslV Heat-inducible ATP-dependent protease HslVU, protease subunit	Cytoplasmic	A					18.715	n. def.	17.7071	n. def.	n. def.	n. def.		n. def.	n. def.	n. def.	n. def.	n. def.	n. def.		6.2	6.2	0	6.2	6.2	0	0	6.2	6.2	0	0	6.2	0	0	6.2	0	0	0	1	1	0	1	1	0	0	1	1	0
EG11680	>EG11680 lptB LPS export ABC transporter ATP-binding protein	Peripheral inner membrane protein facing the cytoplasm	F1	Yes		Yes		61.2848	2.80957e-05	67.3707	0.0127254	LpxC only	LpxC only		1.43783	0.446735	0.681436	0.138875	0.979792	0.958673		23.2	23.2	14.1	8.3	12	8.3	14.1	14.1	14.1	17	19.1	13.7	14.1	5.4	8.3	3.7	8.3	8.3	4	4	2	1	2	1	2	2	2	3
EG11681	>EG11681 hpf Ribosome hibernation promoting factor HPF	Cytoplasmic	A					20.7506	0.00107064	14.6274	0.00162531	5.87378	0.00100496		1.40749	0.447272	0.757895	0.400615	1.06673	0.888631		9.5	9.5	9.5	9.5	9.5	9.5	9.5	9.5	9.5	9.5	9.5	9.5	9.5	9.5	9.5	9.5	9.5	9.5	1	1	1	1	1	1	1	1	1	1
EG11682	>EG11682 ptsN Nitrogen regulatory protein, PTS system EIIA(Ntr) component	Peripheral inner membrane protein facing the cytoplasm	F1					3.75593	0.00303931	1.06113	0.742859	1.03793	0.825192		0.621455	0.227413	0.841172	0.560253	0.522751	0.209742		6.7	6.7	6.7	6.7	6.7	6.7	6.7	6.7	6.7	6.7	6.7	6.7	6.7	6.7	6.7	6.7	6.7	6.7	1	1	1	1	1	1	1	1	1	1
EG11684	>EG11684 yicH Function unknown	Integral Inner Membrane	B	Yes	Yes	Yes		LpxC only	LpxC only	LpxC only	LpxC only	LpxC only	LpxC only		1.54369	0.53892	1.05765	0.903967	1.63268	0.532998		4.9	10.4	10.4	4.9	7.6	7.7	7.7	12.5	11.8	3.2	2.1	3.9	4.4	3.9	4.4	6.5	6	3.9	2	4	4	2	3	3	3	5	5	1
EG11690	>EG11690 yicN Function unknown	Integral Inner Membrane	B					n. def.	n. def.	n. def.	n. def.	n. def.	n. def.		n. def.	n. def.	n. def.	n. def.	n. def.	n. def.		0	7.3	0	0	11.3	0	0	0	10	0	0	0	0	0	0	0	0	0	0	1	0	0	1	0	0	0	1	0
EG11699	>EG11699 gpmA Phosphoglycerate mutase, 2,3-bisphosphoglycerate-dependent	Peripheral inner membrane protein facing the cytoplasm	F1		Yes	Yes		1.63353	0.0965716	4.86585	0.00386416	5.25509	0.00511205		0.74148	0.408558	1.11437	0.852217	0.826284	0.759599		26	24.8	25.2	29.6	24.8	34.8	34.8	25.2	30	38.8	34.4	28.8	34.8	34.4	34.8	34.8	34.8	34.8	6	5	6	6	6	8	8	6	7	8
EG11701	>EG11701 udk Uridine/cytidine kinase	Cytoplasmic	A	Yes	Yes	Yes		170.837	0.00320868	LpxC only	LpxC only	LpxC only	LpxC only		1.18593	0.682827	0.632472	0.377129	0.750064	0.58756		17.4	17.4	9.9	15	10.8	17.4	14.1	16.9	22.1	16	3.3	10.8	10.8	3.3	3.3	3.3	3.3	3.3	3	3	2	3	2	3	3	3	4	3
EG11703	>EG11703 acrA AcrAB-TolC multidrug efflux pump	Inner Membrane Lipoprotein	E	Yes	Yes	Yes		315.747	0.00108579	472.495	1.02854e-06	238.18	2.4628e-06		2.01103	0.266057	0.985462	0.953253	1.98179	0.289851		48.6	44.8	52.6	40.3	52.6	43.8	52.6	47.1	55.9	23.7	25.7	30.7	29	20.9	17.6	20.9	17.6	27.7	12	13	13	11	13	13	13	12	14	6
EG11704	>EG11704 acrB AcrAB-TolC multidrug efflux pump	Integral Inner Membrane	B	Yes	Yes	Yes		46.0839	0.000164652	15.5649	0.0066603	17.1874	0.00048523		1.21024	0.669857	0.957438	0.858282	1.15873	0.761472		18.3	18.6	15.8	15.4	17.3	18.3	16.3	13.1	18	15	14.6	17.4	10.9	10.3	12	15.4	14	10.5	12	13	11	10	12	12	11	9	12	10
EG11713	>EG11713 yidR Function unknown, DUF3748 family	Cytoplasmic	A					n. def.	n. def.	n. def.	n. def.	n. def.	n. def.		n. def.	n. def.	n. def.	n. def.	n. def.	n. def.		0	0	0	0	0	0	0	0	0	8.2	8.2	8.2	8.2	3.6	3.6	3.6	3.6	3.6	0	0	0	0	0	0	0	0	0	2
EG11718	>EG11718 dgoR Transcriptional repressor for the dgoRKAT operon	Nucleoid	N					33.3289	0.000949081	16.2981	n. def.	n. def.	n. def.		2.40317	0.182691	0.84044	0.620069	2.01972	0.261693		3.1	3.1	3.1	3.1	3.1	3.1	3.1	3.1	3.1	7	0	3.9	3.1	3.9	3.1	3.1	3.1	0	1	1	1	1	1	1	1	1	1	2
EG11723	>EG11723 chrR Chromate reductase, Class I, flavoprotein	Cytoplasmic	A					n. def.	n. def.	n. def.	n. def.	n. def.	n. def.		n. def.	n. def.	n. def.	n. def.	n. def.	n. def.		5.9	5.9	5.9	0	5.9	5.9	5.9	5.9	5.9	0	0	0	0	0	0	0	5.9	5.9	1	1	1	0	1	1	1	1	1	0
EG11731	>EG11731 ravA Hexameric AAA+ family ATPase, function unknown	Cytoplasmic	A	Yes	Yes			LpxC only	LpxC only	LpxC only	LpxC only	n. def.	n. def.		1.52224	0.319786	0.478603	0.156021	0.72855	0.502496		5.8	5.8	5.8	5.8	5.8	5.8	2.4	5.8	2.4	3.4	3.4	0	0	0	3.4	3.4	3.4	0	2	2	2	2	2	2	1	2	1	1
EG11733	>EG11733 yieP Function unknown, GntR-type transcriptional regulator	Nucleoid	N					n. def.	n. def.	2.13551	n. def.	n. def.	n. def.		n. def.	n. def.	n. def.	n. def.	n. def.	n. def.		0	0	0	0	9.1	0	0	0	0	3.9	3.9	3.9	3.9	3.9	3.9	3.9	3.9	0	0	0	0	0	1	0	0	0	0	1
EG11735	>EG11735 efeB Deferrrochelatase, periplasmic	Periplasmic	G					n. def.	n. def.	n. def.	n. def.	n. def.	n. def.		n. def.	n. def.	n. def.	n. def.	n. def.	n. def.		0	0	0	0	0	0	0	0	0	2.4	2.4	2.4	2.4	0	2.4	2.4	0	2.4	0	0	0	0	0	0	0	0	0	1
EG11736	>EG11736 gmhB Heptose 1,7-bisphosphate phosphatase	Cytoplasmic	A					48.0889	n. def.	6.55312	n. def.	n. def.	n. def.		n. def.	n. def.	n. def.	n. def.	n. def.	n. def.		8.9	0	0	8.9	4.7	0	0	4.7	4.7	0	4.7	4.7	4.7	4.7	0	0	0	0	1	0	0	1	1	0	0	1	1	0
EG11737	>EG11737 metI ABC transporter permease, L,D-methionine uptake	Integral Inner Membrane	B					4.06104	0.00231285	6.67294	n. def.	8.97049	n. def.		n. def.	n. def.	n. def.	n. def.	n. def.	n. def.		8.3	8.3	8.3	8.3	0	8.3	8.3	0	0	8.3	8.3	8.3	8.3	8.3	8.3	8.3	8.3	8.3	1	1	1	1	0	1	1	0	0	1
EG11738	>EG11738 rsd Regulates RNA polymerase holoenzyme formation	Cytoplasmic	A	Yes		Yes		LpxC only	LpxC only	21.2489	n. def.	LpxC only	LpxC only		0.952954	0.896007	0.766793	0.497489	0.730718	0.52818		13.3	13.3	13.3	7	13.3	13.3	13.3	13.3	13.3	7	0	7	0	7	7	7	7	7	2	2	2	1	2	2	2	2	2	1
EG11746	>EG11746 panC Pantothenate synthase, dimeric	Cytoplasmic	A	Yes	Yes	Yes		23.1777	0.000664015	21.8951	5.26089e-06	32.7045	0.000549256		1.30439	0.567561	0.758409	0.485842	0.98926	0.983352		27.6	22.6	25.4	17.7	25.8	25.4	17.3	39.9	25.4	25.8	25.8	33.9	30.7	22.6	22.6	29	22.6	30.7	7	6	6	4	6	6	5	8	6	6
EG11747	>EG11747 panD Aspartate 1-decarboxylase	Cytoplasmic	A					1.15736	n. def.	n. def.	n. def.	1.83044	0.0962855		n. def.	n. def.	n. def.	n. def.	n. def.	n. def.		7.9	0	7.9	0	0	7.9	7.9	7.9	7.9	0	7.9	0	0	0	0	7.9	7.9	7.9	1	0	1	0	0	1	1	1	1	0
EG11751	>EG11751 otsA Trehalose phosphate synthase							n. def.	n. def.	n. def.	n. def.	n. def.	n. def.		n. def.	n. def.	n. def.	n. def.	n. def.	n. def.		0	0	0	0	0	2.1	0	0	0	2.3	0	0	0	0	0	0	0	0	0	0	0	0	0	1	0	0	0	1
EG11756	>EG11756 prpC 2-Methylcitrate synthase	Cytoplasmic	A					n. def.	n. def.	n. def.	n. def.	n. def.	n. def.		n. def.	n. def.	n. def.	n. def.	n. def.	n. def.		0	0	2.3	0	5.7	0	2.3	0	0	0	0	0	0	0	0	0	0	0	0	0	1	0	2	0	1	0	0	0
EG11757	>EG11757 tsaE tRNA(NNU) t(6)A37 threonylcarbamoyladenosine modification	Cytoplasmic	A					n. def.	n. def.	3.1498	n. def.	1.51106	n. def.		n. def.	n. def.	n. def.	n. def.	n. def.	n. def.		0	0	0	0	10.5	0	10.5	10.5	0	9.2	9.2	10.5	19	0	10.5	0	10.5	8.5	0	0	0	0	1	0	1	1	0	1
EG11759	>EG11759 yciK Predicted oxidoreductase, COG1028 family	Cytoplasmic	A					47.619	0.000169186	64.6794	n. def.	n. def.	n. def.		1.15243	0.750121	0.734277	0.295579	0.8462	0.71294		5.2	5.2	5.2	9.1	5.2	5.2	5.2	5.2	5.2	11.1	11.1	5.2	5.2	5.2	5.2	11.9	5.2	5.2	1	1	1	2	1	1	1	1	1	2
EG11768	>EG11768 mnmH tRNA 2-selenouridine synthase, selenophosphate-dependent	Cytoplasmic	A					n. def.	n. def.	n. def.	n. def.	n. def.	n. def.		n. def.	n. def.	n. def.	n. def.	n. def.	n. def.		0	6.3	0	0	0	0	0	0	0	0	0	0	0	0	0	3.6	3.6	0	0	1	0	0	0	0	0	0	0	0
EG11774	>EG11774 nuoF NADH:ubiquinone oxidoreductase subunit F, complex I	Peripheral inner membrane protein facing the cytoplasm	F1	Yes	Yes	Yes		61.3896	0.000401195	87.3661	0.000593737	37.6325	0.000152193		1.58406	0.403761	0.786317	0.516749	1.24557	0.689141		20.7	13.7	15.7	8.1	15.7	15.1	13.3	18.2	21.8	16.9	10.8	12.6	18.2	10.3	15.1	22.7	15.7	14.8	7	5	6	3	6	6	5	6	7	7
EG11776	>EG11776 ybfF Acyl-CoA esterase in vitro, function unknown	Cytoplasmic	A					0.336928	n. def.	1.03898	n. def.	0.628045	0.145013		n. def.	n. def.	n. def.	n. def.	n. def.	n. def.		0	5.5	5.5	0	0	5.5	5.5	5.5	5.5	9.8	9.8	9.8	5.5	5.5	9.8	5.5	5.5	5.5	0	1	1	0	0	1	1	1	1	2
EG11779	>EG11779 trmI tRNA m(7)G46 methyltransferase, SAM-dependent	Cytoplasmic	A					57.7917	9.03309e-06	37.5917	0.00381345	28.8081	0.000372766		0.970796	0.940747	0.971036	0.92475	0.942677	0.899371		4.6	4.6	4.6	4.6	4.6	4.6	4.6	4.6	4.6	4.6	4.6	4.6	4.6	4.6	4.6	4.6	4.6	4.6	1	1	1	1	1	1	1	1	1	1
EG11782	>EG11782 smpB tmRNA RNA-binding protein	Cytoplasmic	A					1.81192	0.00952959	0.842094	0.741334	1.32631	0.431488		0.930223	0.817774	0.897612	0.763371	0.834979	0.6287		6.9	6.9	6.9	6.9	6.9	6.9	6.9	6.9	6.9	6.9	0	6.9	6.9	6.9	0	0	6.9	6.9	1	1	1	1	1	1	1	1	1	1
EG11784	>EG11784 grcA Autonomous glycine radical cofactor	Peripheral inner membrane protein facing the cytoplasm	F1					n. def.	n. def.	n. def.	n. def.	n. def.	n. def.		n. def.	n. def.	n. def.	n. def.	n. def.	n. def.		5.5	5.5	5.5	5.5	5.5	5.5	18.9	5.5	5.5	22	18.9	5.5	5.5	5.5	18.9	0	5.5	5.5	0	0	0	0	0	0	1	0	0	2
EG11785	>EG11785 yfiE LysR-family transcriptional regulator, function unknown	Nucleoid	N					n. def.	n. def.	n. def.	n. def.	n. def.	n. def.		n. def.	n. def.	n. def.	n. def.	n. def.	n. def.		0	0	3.8	0	0	0	0	0	0	5.5	0	0	5.5	0	0	0	5.5	0	0	0	1	0	0	0	0	0	0	1
EG11786	>EG11786 yfiF Predicted methyltransferase, function unknown	Peripheral inner membrane protein facing the cytoplasm	F1	Yes	Yes	Yes		54.6814	4.44598e-05	36.6562	9.81737e-06	26.5092	0.000336264		1.05716	0.893754	0.822723	0.521749	0.869747	0.76648		27	29.3	31.9	23.8	31.9	31.6	23.8	28.7	31.6	23.8	23.2	23.2	26.1	18.8	23.2	15.7	23.2	20.6	7	7	8	5	8	7	5	6	7	5
EG11794	>EG11794 rlmM 23S rRNA C2498 2-O-ribose methyltransferase, SAM-dependent	Cytoplasmic	A					n. def.	n. def.	1.3166	n. def.	2.0074	n. def.		n. def.	n. def.	n. def.	n. def.	n. def.	n. def.		3	0	0	3	0	3	3	0	0	3	3	1.9	3	3	4.9	3	3	3	1	0	0	1	0	1	1	0	0	1
EG11796	>EG11796 lplA Lipoate-protein ligase A	Cytoplasmic	A					7.83519	n. def.	3.5237	n. def.	n. def.	n. def.		n. def.	n. def.	n. def.	n. def.	n. def.	n. def.		0	5.6	9.5	3.8	0	5.6	0	0	0	9.5	9.5	9.5	5.6	9.5	9.5	9.5	9.5	9.5	0	1	2	1	0	1	0	0	0	2
EG11801	>EG11801 hybC Hydrogenase 2 [Ni Fe] large subunit, periplasmic	Peripheral inner membrane protein facing the periplasm	F2	Yes	Yes	Yes		37.521	0.00012277	62.18	0.000218493	130.806	0.000400612		2.67042	0.135115	0.994553	0.987469	2.65588	0.155272		24.2	29.6	29.6	19.2	31	29.3	31	32.8	37.7	10.6	15.5	18.2	9.5	4.8	11.1	12.7	12.3	22.4	8	10	10	7	11	10	11	11	13	4
EG11802	>EG11802 hybD Maturation endoprotease for Ni-containing hydrogenase 2	Cytoplasmic	A					n. def.	n. def.	n. def.	n. def.	n. def.	n. def.		n. def.	n. def.	n. def.	n. def.	n. def.	n. def.		0	0	0	0	0	0	0	0	0	0	9.8	6.7	0	6.7	0	0	0	0	0	0	0	0	0	0	0	0	0	0
EG11803	>EG11803 hybE Hydrogenase 2-specific chaperone	Cytoplasmic	A					n. def.	n. def.	31.3194	n. def.	n. def.	n. def.		n. def.	n. def.	n. def.	n. def.	n. def.	n. def.		8	7.4	7.4	8	0	7.4	0	0	0	0	0	0	7.4	0	0	0	0	0	1	1	1	1	0	1	0	0	0	0
EG11806	>EG11806 yebE Inner membrane protein, DUF533 family, function unknown	Integral Inner Membrane	B					n. def.	n. def.	n. def.	n. def.	n. def.	n. def.		n. def.	n. def.	n. def.	n. def.	n. def.	n. def.		0	0	0	0	8.7	0	0	0	0	6.8	6.8	15.5	6.8	6.8	0	0	6.8	6.8	0	0	0	0	1	0	0	0	0	1
EG11808	>EG11808 yebG DNA damage-inducible gene, SOS regulon	Cytoplasmic	A					n. def.	n. def.	n. def.	n. def.	n. def.	n. def.		n. def.	n. def.	n. def.	n. def.	n. def.	n. def.		8.3	8.3	0	29.2	8.3	40.6	40.6	8.3	20.8	29.2	29.2	29.2	29.2	20.8	29.2	20.8	29.2	29.2	1	1	0	2	1	3	3	1	1	2
EG11809	>EG11809 purT Glycinamide ribonucleotide transformylase (GART) 2, non-folate-requiring, purine synthesis	Cytoplasmic	A					2.82716	0.29268	5.39006	0.141727	1.06325	0.482127		1.46161	0.549076	0.652439	0.3145	0.953609	0.936157		19.1	16.3	19.1	19.1	19.1	15.6	21.2	25.3	15.6	26.3	22.4	31.4	31.4	28.1	25.3	18.9	19.6	29.6	6	5	6	6	6	5	5	6	5	8
EG11810	>EG11810 gcvP Glycine dehydrogenase (decarboxylating)	Peripheral inner membrane protein facing the cytoplasm	F1	Yes		Yes		7.54393	0.0149406	3.9601	0.648852	6.92254	0.0287809		0.868213	0.734539	1.02404	0.926871	0.889082	0.795221		14.1	14.2	15	12	16	16.6	12.2	15	16.3	18.5	21.3	21.9	16.5	16.1	16.2	19.9	19.5	15.9	9	9	9	8	10	10	8	9	9	13
EG11816	>EG11816 ispF 2-C-methyl-D-erythritol 2,4-cyclodiphosphate (MECP) synthase	Cytoplasmic	A					n. def.	n. def.	n. def.	n. def.	n. def.	n. def.		n. def.	n. def.	n. def.	n. def.	n. def.	n. def.		0	0	0	0	5.7	0	5.7	16.4	5.7	5.7	0	5.7	5.7	5.7	0	5.7	0	5.7	0	0	0	0	1	0	1	2	1	1
EG11817	>EG11817 surE Nucleotidase, 5- or 3-monophosphates	Cytoplasmic	A					n. def.	n. def.	n. def.	n. def.	n. def.	n. def.		0.991248	0.982483	n. def.	n. def.	n. def.	n. def.		5.9	5.9	5.9	5.9	7.9	5.9	5.9	0	0	5.9	5.9	0	4.7	0	5.9	5.9	5.9	10.7	1	1	1	1	2	1	1	0	0	1
EG11819	>EG11819 purU Formyltetrahydrofolate hydrolase	Cytoplasmic	A		Yes			2.17576	0.0873759	3.01259	0.00131807	2.04219	0.220222		2.3328	0.167921	1.03625	0.909613	2.41736	0.171788		11.8	2.5	11.8	11.8	11.8	11.8	11.8	8.6	5.7	19.3	19.3	19.3	19.3	19.3	19.3	19.3	19.3	11.8	3	1	3	3	3	3	3	2	2	4
EG11820	>EG11820 yceI Secreted protein, function unknown	Periplasmic	G					2.34995	n. def.	1.04444	0.536659	0.946231	0.944959		n. def.	n. def.	0.845644	0.782945	n. def.	n. def.		0	6.3	17.8	6.3	11.5	6.3	17.8	6.3	6.3	17.8	17.8	17.8	11.5	17.8	17.8	17.8	17.8	6.3	0	1	2	1	1	1	2	1	1	2
EG11823	>EG11823 amiA N-acetylmuramyl-L-alanine amidase, periplasmic	Periplasmic	G					n. def.	n. def.	n. def.	n. def.	n. def.	n. def.		n. def.	n. def.	n. def.	n. def.	n. def.	n. def.		0	0	0	0	0	0	0	0	0	2.8	11.1	10.4	3.8	7.6	7.6	3.8	11.1	11.1	0	0	0	0	0	0	0	0	0	1
EG11829	>EG11829 mobA Molybdopterin guanine dinucleotide synthesis	Cytoplasmic	A					n. def.	n. def.	n. def.	n. def.	n. def.	n. def.		n. def.	n. def.	n. def.	n. def.	n. def.	n. def.		7.7	0	7.7	0	0	0	0	0	0	0	0	7.7	0	0	0	7.7	0	7.7	1	0	1	0	0	0	0	0	0	0
EG11830	>EG11830 yihD Function unknown, DUF1040 family	Cytoplasmic	A					7.37477	n. def.	1.20586	0.609092	n. def.	n. def.		n. def.	n. def.	1.09763	0.831909	n. def.	n. def.		13.5	15.7	23.6	13.5	37.1	29.2	29.2	37.1	23.6	29.2	29.2	29.2	29.2	29.2	29.2	0	13.5	13.5	1	1	1	1	2	2	2	2	1	2
EG11835	>EG11835 yihI Activator of Der GTPase	Peripheral inner membrane protein facing the cytoplasm	F1					0.499117	0.0499119	1.12824	0.604225	1.28062	n. def.		1.12675	0.698212	n. def.	n. def.	n. def.	n. def.		5.9	5.9	5.9	5.9	5.9	5.9	17.8	17.8	17.8	28.4	16.6	16.6	28.4	17.8	10.7	17.8	16.6	11.8	1	1	1	1	1	1	2	2	2	3
EG11836	>EG11836 hemN Coproporphyrinogen III oxidase, oxygen-independent, required for cytochrome B and cytochrome C synthesis during anaerobic growth	Cytoplasmic	A	Yes				6.45319	0.00159567	13.4833	n. def.	4.21806	n. def.		n. def.	n. def.	n. def.	n. def.	1.17107	0.779999		7	7	7	0	7	3.3	3.7	7	7	0	9.4	9.4	3.7	0	7	3.7	3.7	3.7	2	2	2	0	2	1	1	2	2	0
EG11837	>EG11837 typA GTPase, regulatory, ribosome-associated	Peripheral inner membrane protein facing the cytoplasm	F1	Yes	Yes	Yes		123.893	8.24573e-06	308.6	1.78534e-05	62.2606	0.0065153		0.672802	0.29177	0.573653	0.191702	0.385955	0.113596		30.5	29.3	24.9	18.8	20.9	18.5	14	26.9	21.4	21.1	23.4	25.4	21.7	21.7	23.6	23.4	19.6	21.6	13	12	11	9	9	9	7	11	9	9
EG11852	>EG11852 dtd D-tyrosine tRNA deacylase	Cytoplasmic	A					n. def.	n. def.	n. def.	n. def.	n. def.	n. def.		n. def.	n. def.	n. def.	n. def.	n. def.	n. def.		0	0	0	0	0	0	0	0	0	4.8	4.8	4.8	4.8	4.8	4.8	4.8	4.8	4.8	0	0	0	0	0	0	0	0	0	1
EG11853	>EG11853 yiiD Predicted acetyltransferase, function unknown	Integral Inner Membrane	B					4.52544	0.00326853	2.0846	n. def.	1.41558	n. def.		n. def.	n. def.	n. def.	n. def.	n. def.	n. def.		3.3	6.1	6.1	3.3	0	3.3	3.3	0	3.3	3.3	0	3.3	3.3	3.3	3.3	0	0	3.3	1	2	2	1	0	1	1	0	1	1
EG11857	>EG11857 fdoH Formate dehydrogenase-O Fe-S subunit, aerobic	Peripheral inner membrane protein facing the cytoplasm	F1					n. def.	n. def.	n. def.	n. def.	n. def.	n. def.		n. def.	n. def.	n. def.	n. def.	n. def.	n. def.		0	0	0	0	0	0	6.3	6.3	6.3	0	0	0	0	0	0	0	0	0	0	0	0	0	0	0	1	1	1	0
EG11858	>EG11858 fdoG Formate dehydrogenase-O, selenopeptide, aerobic	Periplasmic	G	Yes	Yes	Yes		LpxC only	LpxC only	LpxC only	LpxC only	LpxC only	LpxC only		1.331	0.396241	1.31938	0.472963	1.75609	0.10458		3.9	5.8	5.5	4.6	8.7	6.9	9.5	14.4	21.1	0	0	0	0	0	0	0	0	0	3	4	4	4	6	5	7	11	14	0
EG11862	>EG11862 frvX Peptidase homolog, function unknown	Cytoplasmic	A					n. def.	n. def.	n. def.	n. def.	n. def.	n. def.		n. def.	n. def.	n. def.	n. def.	n. def.	n. def.		0	0	0	0	0	0	0	0	0	0	0	0	0	0	0	0	0	3.1	0	0	0	0	0	0	0	0	0	0
EG11866	>EG11866 rhaD Rhamnulose-1-phosphate aldolase	Cytoplasmic	A					n. def.	n. def.	n. def.	n. def.	n. def.	n. def.		n. def.	n. def.	n. def.	n. def.	n. def.	n. def.		0	0	0	0	5.1	0	0	5.1	5.5	0	0	0	0	0	0	0	0	0	0	0	0	0	1	0	0	1	1	0
EG11870	>EG11870 yiiM 6-N-hydroxylaminopurine resistance, function unknown	Cytoplasmic	A					n. def.	n. def.	n. def.	n. def.	n. def.	n. def.		n. def.	n. def.	n. def.	n. def.	n. def.	n. def.		0	0	0	0	0	0	0	0	0	5.4	5.4	0	5.4	0	0	0	0	0	0	0	0	0	0	0	0	0	0	1
EG11871	>EG11871 gph Phosphoglycolate phosphatase	Cytoplasmic	A					n. def.	n. def.	n. def.	n. def.	n. def.	n. def.		n. def.	n. def.	n. def.	n. def.	n. def.	n. def.		0	0	0	0	0	0	0	10.3	0	5.6	7.1	10.3	10.3	7.1	7.1	7.1	0	0	0	0	0	0	0	0	0	1	0	1
EG11872	>EG11872 cpxP Inhibitor of the cpx response	Peripheral inner membrane protein facing the periplasm	F2					21.0692	n. def.	n. def.	n. def.	0.797282	0.112062		n. def.	n. def.	n. def.	n. def.	n. def.	n. def.		10.2	0	7.8	0	0	0	7.8	7.8	7.8	15.7	7.8	7.8	15.7	15.7	15.7	7.8	7.8	7.8	1	0	1	0	0	0	1	1	1	2
EG11874	>EG11874 yiiQ Function unknown, DUF1454 family	Periplasmic	G					n. def.	n. def.	n. def.	n. def.	n. def.	n. def.		n. def.	n. def.	n. def.	n. def.	n. def.	n. def.		0	0	0	0	0	0	0	0	0	0	5	5	0	10.1	0	0	0	5	0	0	0	0	0	0	0	0	0	0
EG11877	>EG11877 uspD Stress-induced protein	Peripheral inner membrane protein facing the cytoplasm	F1					n. def.	n. def.	1.96138	n. def.	n. def.	n. def.		n. def.	n. def.	n. def.	n. def.	n. def.	n. def.		0	0	0	9.2	9.2	0	0	0	0	9.2	9.2	9.2	9.2	9.2	9.2	9.2	9.2	9.2	0	0	0	1	1	0	0	0	0	1
EG11878	>EG11878 zapB FtsZ stabilizer, coiled-coil protein	Peripheral inner membrane protein facing the cytoplasm	F1					0.60161	n. def.	0.179573	n. def.	n. def.	n. def.		n. def.	n. def.	n. def.	n. def.	n. def.	n. def.		0	25.9	0	0	0	25.9	25.9	25.9	0	44.4	25.9	25.9	0	25.9	25.9	0	0	0	0	1	0	0	0	1	1	1	0	2
EG11879	>EG11879 rraA Protein inhibitor of RNase E, modulates global mRNA abundance		N, F1					5.25309	n. def.	1.56989	n. def.	0.721305	n. def.		n. def.	n. def.	n. def.	n. def.	n. def.	n. def.		0	10.6	10.6	0	10.6	10.6	0	0	10.6	23	17.4	17.4	10.6	10.6	17.4	6.8	10.6	0	0	1	1	0	1	1	0	0	1	3
EG11881	>EG11881 hslU Heat-inducible ATP-dependent protease HslVU, ATPase subunit	Peripheral inner membrane protein facing the cytoplasm	F1	Yes	Yes	Yes		46.9656	0.000112358	39.2219	2.99266e-05	73.192	1.24219e-05		2.03925	0.266246	0.841906	0.604542	1.71686	0.383305		34.3	34.3	34.3	30.2	34.3	34.3	31.6	36.1	36.1	23	25.7	19.9	24.4	19.9	24.4	19.9	19.9	21.7	10	10	10	10	10	10	10	11	11	7
EG11885	>EG11885 opgG Osmoregulated periplasmic glucan (OPG) biosynthesis	Periplasmic	G					1.58048	0.672702	2.033	0.223013	1.72514	n. def.		1.52029	0.457361	n. def.	n. def.	n. def.	n. def.		5.1	8.8	4.7	4.1	9	2.5	1.6	8.2	12.1	6.7	10.2	13.1	7.2	1.6	9.6	4.1	4.1	6.5	2	4	2	2	4	1	1	3	5	5
EG11886	>EG11886 opgH Membrane glycosyltransferase, OPG biosynthesis	Integral Inner Membrane	B	Yes				LpxC only	LpxC only	6.30414	n. def.	18.204	n. def.		1.07483	0.837821	0.945656	0.848021	1.01642	0.968839		5.9	5.2	7.4	5.1	1.8	7.3	7.3	1.9	7.4	0	1.9	1.9	3.7	1.9	1.4	3.3	4.1	3.7	3	3	4	3	1	4	4	1	4	0
EG11887	>EG11887 trxC Thioredoxin 2, zinc-binding	Cytoplasmic	A					n. def.	n. def.	1.25236	n. def.	1.58178	n. def.		n. def.	n. def.	n. def.	n. def.	n. def.	n. def.		0	0	0	0	9.4	0	9.4	0	9.4	7.9	7.9	7.9	0	17.3	17.3	9.4	17.3	9.4	0	0	0	0	1	0	1	0	1	1
EG11897	>EG11897 rpoE RNA polymerase subunit, extracytoplasmic stress sigma E	Nucleoid, Peripheral inner membrane protein facing the cytoplasm	N,F1	Yes	Yes	Yes		59.5341	3.86595e-05	78.8426	3.76933e-05	115.508	0.000296163		2.0403	0.233959	0.892798	0.746248	1.82158	0.322998		29.8	37.7	36.1	37.7	44	36.1	44	29.8	44	15.7	15.7	27.2	15.7	24.6	15.7	24.6	15.7	15.7	4	5	5	5	6	5	6	4	6	3
EG11904	>EG11904 gldA Glycerol dehydrogenase, NAD+ dependent	Cytoplasmic	A					n. def.	n. def.	n. def.	n. def.	n. def.	n. def.		n. def.	n. def.	n. def.	n. def.	n. def.	n. def.		0	0	0	0	0	0	0	0	0	6	3.3	3.3	3.3	0	0	0	0	0	0	0	0	0	0	0	0	0	0	2
EG11910	>EG11910 pflD Predicted formate acetyltransferase 2 (pyruvate formate lyase II)	Cytoplasmic	A					n. def.	n. def.	n. def.	n. def.	n. def.	n. def.		n. def.	n. def.	n. def.	n. def.	n. def.	n. def.		3.5	0	0	3.5	1.7	0	0	1.8	0	0	2.2	0	0	0	0	0	1.7	0	2	0	0	2	1	0	0	1	0	0
EG11914	>EG11914 eptC LPS heptose I phosphoethanolamine transferase	Integral Inner Membrane	B	Yes	Yes	Yes		191.973	2.42161e-05	76.0559	0.0024578	74.3885	8.73784e-05		1.17344	0.706458	0.79444	0.543321	0.932225	0.88929		14.9	17.2	17.2	12	12.1	14.4	17.2	12.1	14.4	13	14.4	13	17.2	14.4	13	14	11.3	11.3	6	7	7	5	5	6	7	5	6	5
EG11916	>EG11916 yjaG Function unknown	Cytoplasmic	A		Yes			27.043	0.000312254	28.488	0.000155129	11.9297	0.00539002		1.29036	0.60714	0.703814	0.227764	0.908171	0.837546		11.7	11.7	11.7	11.7	18.4	11.7	7.1	11.7	11.7	7.1	11.7	13.8	11.7	11.7	7.1	4.6	11.7	11.7	2	2	2	2	3	2	1	2	2	1
EG11921	>EG11921 rluF 23S rRNA pseudouridine(2604) synthase	Peripheral inner membrane protein facing the cytoplasm	F1					5.46069	n. def.	11.4921	n. def.	100.48	n. def.		n. def.	n. def.	n. def.	n. def.	n. def.	n. def.		7.9	4.8	3.1	0	0	3.1	0	0	4.8	0	0	12.1	7.9	7.9	7.9	3.1	7.9	8.6	2	1	1	0	0	1	0	0	1	0
EG11929	>EG11929 zur Repressor for znuABC, the zinc high-affinity transport genes	Nucleoid	N					n. def.	n. def.	n. def.	n. def.	n. def.	n. def.		n. def.	n. def.	n. def.	n. def.	n. def.	n. def.		0	0	0	8.2	0	0	0	0	0	7	0	0	0	0	7	7	7	7	0	0	0	1	0	0	0	0	0	1
EG11932	>EG11932 dusA tRNA-dihydrouridine synthase A	Peripheral inner membrane protein facing the cytoplasm	F1					3.74007	n. def.	2.62544	n. def.	2.31246	n. def.		n. def.	n. def.	n. def.	n. def.	n. def.	n. def.		0	4.2	4.2	7.3	0	4.2	4.2	0	0	3.9	8.2	8.2	4.2	4.2	4.2	4.2	4.2	8.2	0	1	1	2	0	1	1	0	0	1
EG11936	>EG11936 yjbR Function unknown	Cytoplasmic	A					n. def.	n. def.	n. def.	n. def.	0.865114	n. def.		n. def.	n. def.	n. def.	n. def.	n. def.	n. def.		0	0	0	0	0	0	8.5	0	0	8.5	8.5	0	8.5	8.5	8.5	8.5	8.5	8.5	0	0	0	0	0	0	1	0	0	1
EG11940	>EG11940 yjcE Function unknown	Integral Inner Membrane	B					n. def.	n. def.	n. def.	n. def.	n. def.	n. def.		n. def.	n. def.	n. def.	n. def.	n. def.	n. def.		0	0	0	0	0	0	0	0	0	2.6	0	0	0	0	0	0	0	0	0	0	0	0	0	0	0	0	0	1
EG11960	>EG11960 rpe D-ribulose-5-phosphate 3-epimerase	Cytoplasmic	A					0.88835	n. def.	1.67578	n. def.	1.67097	n. def.		n. def.	n. def.	n. def.	n. def.	n. def.	n. def.		6.7	6.7	6.7	15.6	6.7	6.7	6.7	8.9	0	4	6.7	6.7	0	6.7	6.7	19.1	15.6	15.6	1	1	1	2	1	1	1	1	0	1
EG11962	>EG11962 lldR Dual role activator/repressor for lldPRD operon	Nucleoid	N					n. def.	n. def.	n. def.	n. def.	n. def.	n. def.		n. def.	n. def.	n. def.	n. def.	n. def.	n. def.		8.1	3.9	8.1	4.3	4.3	8.1	3.9	8.1	8.1	0	0	0	0	0	0	0	0	0	2	1	2	1	1	2	1	2	2	0
EG11963	>EG11963 lldD L-lactate dehydrogenase, FMN dependent	Peripheral inner membrane protein facing the cytoplasm	F1	Yes	Yes	Yes		LpxC only	LpxC only	LpxC only	LpxC only	LpxC only	LpxC only		2.19528	0.0191188	0.92387	0.818139	2.02816	0.0242107		25.3	31.1	23	22.5	22	28.5	31.1	22	30.3	4	0	0	4	4	0	4	0	4	9	11	8	8	8	9	11	8	10	1
EG11964	>EG11964 yibL Ribosome-associated protein, function unknown	Cytoplasmic	A					1.11383	n. def.	1.14415	0.931787	1.25375	0.768614		n. def.	n. def.	0.734805	0.186354	n. def.	n. def.		0	11.7	11.7	11.7	11.7	11.7	11.7	11.7	11.7	11.7	11.7	11.7	11.7	11.7	11.7	11.7	11.7	11.7	0	1	1	1	1	1	1	1	1	1
EG11967	>EG11967 flgK Flagellar synthesis, hook-associated protein	Peripheral outer membrane protein facing the extra-cellular space	F4	Yes				LpxC only	LpxC only	n. def.	n. def.	n. def.	n. def.		0.669527	0.09867	n. def.	n. def.	n. def.	n. def.		16.1	8.8	10.1	5.5	2.6	4.8	0	0	0	0	0	0	0	0	0	0	0	0	6	3	4	2	1	2	0	0	0	0
EG11970	>EG11970 yhdN Heat shock protein, DUF1992 family, function unknown,	Cytoplasmic	A					n. def.	n. def.	n. def.	n. def.	n. def.	n. def.		n. def.	n. def.	n. def.	n. def.	n. def.	n. def.		0	0	5.7	0	0	5.7	5.7	0	0	0	0	0	0	5.7	5.7	0	0	0	0	0	1	0	0	1	1	0	0	0
EG11971	>EG11971 nupC Nucleoside transporter, except guanosine	Integral Inner Membrane	B					n. def.	n. def.	n. def.	n. def.	22.0768	n. def.		1.16176	0.701583	0.939715	0.746292	1.09172	0.832761		2	3.8	12.8	5.5	2	5.5	2	2	2	2	5.5	2	0	2	5.5	0	7.5	2	1	2	4	2	1	2	1	1	1	1
EG11978	>EG11978 rfbA Glucose-1-phosphate thymidylyltransferase 1	Periplasmic	G					1.2834	0.654964	1.56737	0.266996	1.57712	0.191052		1.18585	0.701294	1.30688	0.488639	1.54976	0.412171		7.8	7.8	3.4	7.8	3.4	7.8	7.8	4.4	13.3	24.6	15.7	12.3	12.3	3.4	15.7	11.3	11.3	12.3	2	2	1	2	1	2	2	1	2	5
EG12005	>EG12005 yehS Function unknown, DUF1456 family	Cytoplasmic	A					8.32854	0.0265938	2.22686	0.0666241	5.17388	0.000310818		0.931587	0.896919	0.713716	0.370117	0.664888	0.498639		9	9	9	9	9	9	9	9	9	9	14.1	9	9	14.1	14.1	14.1	9	9	1	1	1	1	1	1	1	1	1	1
EG12006	>EG12006 yehT Stationary phase response regulator inducing yjiY	Nucleoid	N					n. def.	n. def.	n. def.	n. def.	n. def.	n. def.		n. def.	n. def.	n. def.	n. def.	n. def.	n. def.		0	0	0	0	0	2.9	2.9	0	2.9	0	0	0	0	0	0	0	0	0	0	0	0	0	0	1	1	0	1	0
EG12013	>EG12013 bglX Periplasmic beta-glucosidase	Periplasmic	G					0.894063	0.792617	3.5155	0.0784711	1.69288	0.248302		3.76848	0.379959	0.631674	0.392942	2.38045	0.486428		4.6	2.6	3.9	4.2	3	5.2	6	9.8	4.8	14.9	11.5	11.9	10.8	9.4	7.3	11.2	9.4	10.1	2	2	2	2	2	3	3	5	3	9
EG12015	>EG12015 pbpG Murein D-alanyl-D-alanine endopeptidase, periplasmic PBP7 and PBP8	Periplasmic	G					n. def.	n. def.	3.33784	n. def.	n. def.	n. def.		n. def.	n. def.	n. def.	n. def.	n. def.	n. def.		0	5.2	0	0	0	5.2	0	5.2	0	0	0	0	0	0	3.9	0	0	5.2	0	1	0	0	0	1	0	1	0	0
EG12026	>EG12026 yeiG S-formylglutathione hydrolase, formaldehyde degradation	Cytoplasmic	A					n. def.	n. def.	n. def.	n. def.	n. def.	n. def.		n. def.	n. def.	n. def.	n. def.	n. def.	n. def.		0	0	0	0	0	0	0	0	0	0	0	0	5.8	0	0	5.8	0	0	0	0	0	0	0	0	0	0	0	0
EG12035	>EG12035 yeiP Elongation factor P-like protein, function unknown	Cytoplasmic	A					0.631342	n. def.	n. def.	n. def.	0.404156	n. def.		n. def.	n. def.	n. def.	n. def.	n. def.	n. def.		0	12.1	12.1	12.1	12.1	12.1	0	0	12.1	0	0	7.4	0	0	0	0	12.1	12.1	0	1	1	1	1	1	0	0	1	0
EG12036	>EG12036 yeiQ predicted D-mannonate oxidoreductase, NAD-dependent	Cytoplasmic	A					n. def.	n. def.	n. def.	n. def.	n. def.	n. def.		n. def.	n. def.	n. def.	n. def.	n. def.	n. def.		3.1	7	3.1	0	0	0	0	0	0	0	0	0	0	0	0	0	0	0	1	3	1	0	0	0	0	0	0	0
EG12042	>EG12042 yejG Function unknown	Cytoplasmic	A					n. def.	n. def.	n. def.	n. def.	n. def.	n. def.		n. def.	n. def.	n. def.	n. def.	n. def.	n. def.		0	0	0	0	0	0	0	0	0	0	0	0	0	0	0	0	14	0	0	0	0	0	0	0	0	0	0	0
EG12044	>EG12044 rsuA 16S rRNA pseudouridine(516) synthase	Cytoplasmic	A			Yes		0.528923	0.575747	2.39334	n. def.	LpxC only	LpxC only		n. def.	n. def.	n. def.	n. def.	0.915486	0.84614		11.7	7.4	4.3	7.4	20.3	0	20.3	11.7	20.3	20.3	20.3	20.3	20.3	13	16	16	16	7.4	2	1	1	1	3	0	3	2	3	3
EG12048	>EG12048 yejK Spermidine nucleoid-associated protein, function unknown	Nucleoid	N	Yes	Yes	Yes		64.4232	0.000111769	56.299	0.00377229	15.1038	0.000282066		1.59264	0.3604	0.783804	0.515484	1.24831	0.671047		39.4	42.4	48.1	26.3	45.7	45.4	39.4	30.4	45.7	19.1	19.1	22.7	19.1	5.1	13.1	21.8	13.7	16.7	9	9	10	6	10	10	9	7	10	4
EG12049	>EG12049 yejM Predicted hydrolase/phosphatase, function unknown	Integral Inner Membrane	B					n. def.	n. def.	n. def.	n. def.	n. def.	n. def.		n. def.	n. def.	n. def.	n. def.	n. def.	n. def.		0	2.9	0	0	0	0	0	0	0	0	0	0	0	0	5.1	0	0	0	0	1	0	0	0	0	0	0	0	0
EG12055	>EG12055 ccmE Heme chaperone, membrane-anchored, periplasmic	Integral Inner Membrane	B					n. def.	n. def.	n. def.	n. def.	n. def.	n. def.		n. def.	n. def.	n. def.	n. def.	n. def.	n. def.		0	0	0	0	7.5	7.5	0	7.5	7.5	0	0	0	0	0	0	0	0	0	0	0	0	0	1	1	0	1	1	0
EG12069	>EG12069 mqo Malate oxidoreductase	Peripheral inner membrane protein facing the cytoplasm	F1	Yes	Yes	Yes		29.1655	0.000863312	33.0773	4.36652e-06	16.469	6.28765e-06		1.10176	0.828511	0.46508	0.130539	0.512405	0.233258		21.5	15.5	18.1	10.8	15	17.5	8.8	8.8	15.3	10.8	12.8	14.8	13	10.9	8.8	10.2	10.9	10.6	9	7	8	5	7	8	4	4	7	5
EG12079	>EG12079 nikE Nickel transport ATP-binding protein	Peripheral inner membrane protein facing the cytoplasm	F1					7.14714	n. def.	5.14091	n. def.	9.94091	0.00120527		n. def.	n. def.	n. def.	n. def.	n. def.	n. def.		0	6.7	6.7	6.7	6.7	0	6.7	6.7	6.7	6.7	6.7	0	6.7	6.7	6.7	6.7	6.7	6.7	0	1	1	1	1	0	1	1	1	1
EG12082	>EG12082 nuoA NADH:ubiquinone oxidoreductase subunit A, complex I	Integral Inner Membrane	B					66.7627	3.94653e-05	52.0272	1.09317e-07	59.8101	2.69723e-06		1.18739	0.677143	0.887632	0.515289	1.05397	0.896978		10.2	17	17	10.2	17	17	17	17	10.2	17	17	17	17	17	17	10.2	17	17	1	2	2	1	2	2	2	2	1	2
EG12083	>EG12083 nuoB NADH:ubiquinone oxidoreductase subunit B, complex I	Peripheral inner membrane protein facing the cytoplasm	F1	Yes	Yes	Yes		52.7777	2.1347e-05	64.9557	0.000131502	79.1799	6.11654e-05		1.13965	0.749326	0.871597	0.705301	0.993318	0.989328		16.8	20.9	20.9	10.5	20.9	16.8	20.9	16.8	20.9	14.5	14.5	14.5	10.5	10.5	8.2	14.5	14.5	14.5	3	4	4	2	4	3	4	3	4	3
EG12084	>EG12084 nuoC NADH:ubiquinone oxidoreductase, fused CD subunit, complex I	Peripheral inner membrane protein facing the cytoplasm	F1	Yes	Yes	Yes		114.676	2.41727e-05	164.705	6.37932e-05	85.1645	5.26669e-05		1.35324	0.50308	0.974606	0.936429	1.31887	0.596136		26.8	36.2	34.6	28.2	31.9	36.2	30.5	27	34.7	23.7	23.7	27.7	21.3	22.7	25.7	23	24.5	24.3	15	20	19	15	18	20	17	15	19	13
EG12086	>EG12086 nuoE NADH:ubiquinone oxidoreductase subunit E, complex I	Peripheral inner membrane protein facing the cytoplasm	F1					10.767	n. def.	2.87213	n. def.	6.59461	n. def.		2.18554	0.259319	0.870932	0.749635	1.90346	0.352041		7.8	19.3	19.3	19.3	19.3	7.8	7.8	19.3	19.3	7.8	19.3	19.3	7.8	7.8	7.8	19.3	7.8	11.4	1	2	2	2	2	1	1	2	2	1
EG12087	>EG12087 nuoG NADH:ubiquinone oxidoreductase subunit G, complex I	Peripheral inner membrane protein facing the cytoplasm	F1	Yes	Yes	Yes		45.6627	0.00316579	56.4565	0.00695265	25.6282	0.0012837		2.34981	0.242421	0.908826	0.75976	2.13557	0.290921		19.8	26.3	24.7	20.8	25.9	24.9	28.3	35.6	33.6	27.8	24.8	31.5	27.1	17.8	19.4	23	23.8	24	13	17	16	13	16	16	17	20	19	17
EG12088	>EG12088 nuoH NADH:ubiquinone oxidoreductase subunit H, complex I	Integral Inner Membrane	B	Yes		Yes		LpxC only	LpxC only	92.1053	0.000248067	LpxC only	LpxC only		0.886915	0.802302	1.10976	0.830018	0.984264	0.965928		7.1	7.1	7.1	2.5	7.1	7.1	7.1	7.1	7.1	7.1	2.5	2.5	2.5	2.5	2.5	2.5	2.5	2.5	2	2	2	1	2	2	2	2	2	2
EG12089	>EG12089 nuoI NADH:ubiquinone oxidoreductase subunit I, complex I	Peripheral inner membrane protein facing the cytoplasm	F1	Yes	Yes	Yes		48.9046	0.00128477	182.449	0.00189649	27.988	5.58815e-05		1.33585	0.538383	1.0253	0.932783	1.36965	0.555597		30.6	30.6	37.2	22.8	30.6	30.6	26.7	30.6	30.6	22.8	17.2	10.6	10.6	4.4	10.6	17.2	17.2	4.4	5	5	7	4	5	6	5	5	6	4
EG12091	>EG12091 nuoK NADH:ubiquinone oxidoreductase subunit K, complex I	Integral Inner Membrane	B					0.793394	n. def.	n. def.	n. def.	n. def.	n. def.		n. def.	n. def.	n. def.	n. def.	n. def.	n. def.		0	0	12	0	0	0	0	0	0	12	0	12	12	12	12	12	0	12	0	0	1	0	0	0	0	0	0	1
EG12092	>EG12092 nuoL NADH:ubiquinone oxidoreductase subunit L, complex I	Integral Inner Membrane	B					4.57782	n. def.	3.66679	n. def.	3.87472	0.0113026		n. def.	n. def.	n. def.	n. def.	n. def.	n. def.		2.4	4.6	0	2.4	2.4	2.4	2.4	2.4	4.6	2.4	2.4	2.4	2.4	2.4	2.4	2.4	2.4	2.4	1	2	0	1	1	1	1	1	2	1
EG12093	>EG12093 nuoN NADH:ubiquinone oxidoreductase subunit N, complex I	Integral Inner Membrane	B					89.0428	n. def.	n. def.	n. def.	n. def.	n. def.		1.10937	0.814759	1.06937	0.822546	1.18633	0.7502		2.3	2.3	2.3	2.3	2.3	2.3	2.3	2.3	2.3	2.3	0	0	0	0	0	0	0	0	1	1	1	1	1	1	1	1	1	1
EG12095	>EG12095 secG SecYEG inner membrane translocon secA-interacting subunit	Integral Inner Membrane	B					285.047	2.67541e-05	364.516	5.831e-06	406.022	1.96936e-06		1.245	0.646577	0.878759	0.659204	1.09406	0.860395		41.8	16.4	16.4	41.8	16.4	16.4	16.4	41.8	16.4	16.4	16.4	16.4	16.4	16.4	16.4	16.4	16.4	16.4	2	1	1	2	1	1	1	2	1	1
EG12098	>EG12098 rluD 23S rRNA pseudouridine(1911,1915,1917) synthase	Cytoplasmic	A					6.31376	n. def.	n. def.	n. def.	1.69122	n. def.		n. def.	n. def.	n. def.	n. def.	n. def.	n. def.		0	12	12	0	4.6	0	4.6	0	12	13.5	12.3	8	16.3	12	15.3	8	17.8	16.3	0	2	2	0	1	0	1	0	2	3
EG12099	>EG12099 efp Polyproline-specific translation elongation factor EF-P	Cytoplasmic	A	Yes	Yes	Yes		17.1178	0.00114284	30.7132	1.1935e-07	31.3972	3.83981e-05		1.24209	0.692309	0.668988	0.169738	0.830946	0.71277		17	17	17	17	17	17	17	17	17	17	17	17	17	17	17	17	17	17	2	2	2	2	2	2	2	2	2	2
EG12100	>EG12100 tktB Transketolase B	Peripheral inner membrane protein facing the cytoplasm	F1					n. def.	n. def.	n. def.	n. def.	n. def.	n. def.		n. def.	n. def.	n. def.	n. def.	n. def.	n. def.		1.9	1.9	1.9	0	1.9	1.9	1.9	0	1.9	2.5	4.5	5.1	2.5	2.5	5.1	7	1.9	4.5	0	0	0	0	0	0	0	0	0	1
EG12101	>EG12101 feoA Ferrous iron uptake, required for full FeoB activity	Cytoplasmic	A					n. def.	n. def.	n. def.	n. def.	n. def.	n. def.		n. def.	n. def.	n. def.	n. def.	n. def.	n. def.		0	0	0	0	0	0	0	0	0	0	0	0	0	0	0	21.3	21.3	21.3	0	0	0	0	0	0	0	0	0	0
EG12102	>EG12102 feoB Putative ferrous iron permease with GTP-binding domain	Integral Inner Membrane	B					n. def.	n. def.	n. def.	n. def.	4.47315	n. def.		n. def.	n. def.	n. def.	n. def.	n. def.	n. def.		0	0	1.4	0	0	2.1	2.1	0	2.1	0	0	0	0	0	0	2.6	0	0	0	0	1	0	0	1	1	0	1	0
EG12104	>EG12104 yeiR Zn-stimulated GTPase involved in zinc homeostasis	Cytoplasmic	A					n. def.	n. def.	n. def.	n. def.	n. def.	n. def.		n. def.	n. def.	n. def.	n. def.	n. def.	n. def.		7.3	6.1	6.1	0	0	6.1	6.1	0	11.6	6.1	6.1	6.1	0	0	0	0	0	0	2	1	1	0	0	1	1	0	2	1
EG12105	>EG12105 yeiE Putative positive regulator of lysP transcription	Nucleoid	N					62.1751	n. def.	n. def.	n. def.	n. def.	n. def.		n. def.	n. def.	n. def.	n. def.	n. def.	n. def.		0	5.5	5.5	0	0	5.5	0	0	0	4.8	0	4.8	0	0	0	0	0	0	0	1	1	0	0	1	0	0	0	1
EG12110	>EG12110 ydcF SAM-binding protein, function unknown	Cytoplasmic	A					12.5678	n. def.	n. def.	n. def.	3.87799	n. def.		n. def.	n. def.	n. def.	n. def.	n. def.	n. def.		4.5	0	0	0	0	0	0	0	8.6	4.1	4.1	4.1	0	0	0	0	0	4.1	1	0	0	0	0	0	0	0	2	1
EG12111	>EG12111 nlpD Activator of AmiC murein hydrolase activity, lipoprotein	Outer Membrane Lipoprotein	I					n. def.	n. def.	n. def.	n. def.	n. def.	n. def.		3.15511	0.211699	1.1269	0.607627	3.55551	0.196504		2.4	2.4	2.4	2.4	2.4	2.4	2.4	2.4	2.4	0	0	0	0	0	0	0	0	0	1	1	1	1	1	1	1	1	1	0
EG12114	>EG12114 prfC Peptide chain release factor 3, RF-3	Cytoplasmic	A	Yes	Yes	Yes		13.4906	0.000348693	5.34735	1.11802e-05	4.2661	0.00194629		0.512393	0.0583198	0.793745	0.525898	0.406709	0.142992		14.6	11.3	16.6	13.4	14.6	14.6	11.9	18	14.6	22.3	19.7	20	14.7	16.6	18	16.6	18	14.6	5	4	6	5	5	5	4	6	5	8
EG12115	>EG12115 yjjG Noncanonical pyrimidine nucleotide house-cleaning phosphatase	Cytoplasmic	A					n. def.	n. def.	n. def.	n. def.	n. def.	n. def.		n. def.	n. def.	n. def.	n. def.	n. def.	n. def.		0	6.2	0	0	0	0	0	6.2	6.2	0	0	0	0	0	6.2	0	0	0	0	1	0	0	0	0	0	1	1	0
EG12116	>EG12116 acrR Transcriptional repressor for acrAB	Nucleoid	N					n. def.	n. def.	n. def.	n. def.	n. def.	n. def.		n. def.	n. def.	n. def.	n. def.	n. def.	n. def.		0	0	0	0	0	0	0	0	0	0	4.7	12.6	0	0	4.7	0	0	0	0	0	0	0	0	0	0	0	0	0
EG12121	>EG12121 rssB Response regulator binding RpoS to initiate proteolysis by ClpXP	Cytoplasmic	A					n. def.	n. def.	n. def.	n. def.	n. def.	n. def.		n. def.	n. def.	n. def.	n. def.	n. def.	n. def.		2.7	2.7	2.7	2.7	0	0	0	0	0	0	0	0	0	0	0	0	0	0	1	1	1	1	0	0	0	0	0	0
EG12123	>EG12123 lrhA Transcriptional repressor of motility master regulator flhDC	Nucleoid	N					10.2976	n. def.	n. def.	n. def.	n. def.	n. def.		2.00768	0.3664	1.08999	0.80875	2.18835	0.35167		5.1	5.1	5.1	5.1	5.1	5.1	5.1	9	5.1	5.1	5.1	5.1	5.1	5.1	5.1	5.1	5.1	5.1	1	1	1	1	1	1	1	2	1	1
EG12124	>EG12124 hisJ Histidine-binding periplasmic protein	Periplasmic	G					1.25306	0.453848	2.62578	0.0955279	0.65206	0.227879		1.25973	0.732424	0.699428	0.526479	0.881089	0.75406		25	33.1	33.1	12.3	33.1	26.5	33.1	33.1	37.7	21.5	26.5	21.5	28.1	26.5	21.5	14.6	21.5	28.1	4	5	5	2	5	4	5	5	6	3
EG12125	>EG12125 hisQ Histidine transport permease	Integral Inner Membrane	B					n. def.	n. def.	n. def.	n. def.	8.38064	n. def.		n. def.	n. def.	n. def.	n. def.	n. def.	n. def.		0	13.2	13.2	0	0	6.6	6.6	0	0	6.6	6.6	6.6	6.6	0	0	6.6	6.6	6.6	0	2	2	0	0	1	1	0	0	1
EG12127	>EG12127 treB Trehalose permease PTS EIIBC component	Integral Inner Membrane	B	Yes	Yes	Yes		LpxC only	LpxC only	LpxC only	LpxC only	LpxC only	LpxC only		1.43526	0.450024	0.752746	0.534299	1.08038	0.885896		6.8	9.1	9.1	4.2	9.1	4.2	4.2	9.1	9.1	0	0	0	0	0	0	0	0	0	2	3	3	2	3	2	2	3	3	0
EG12128	>EG12128 lgt Phosphatidylglycerol:prolipoprotein diacylglycerol transferase	Integral Inner Membrane	B					n. def.	n. def.	n. def.	n. def.	12.1721	n. def.		n. def.	n. def.	n. def.	n. def.	n. def.	n. def.		5.2	5.2	5.2	0	0	5.2	0	5.2	0	0	0	0	0	5.2	0	5.2	0	5.2	1	1	1	0	0	1	0	1	0	0
EG12130	>EG12130 hscA Hsc66, DnaK-like chaperone, specific for IscU	Cytoplasmic	A	Yes	Yes	Yes		47.3424	0.000149925	278.61	0.0102072	27.1015	3.8443e-06		1.81723	0.319282	0.839676	0.539971	1.52589	0.462168		26.5	30	30	21.6	30	28.4	30	28.4	30	18.5	26	16.6	24.4	10.7	13.5	17.5	10.1	14.3	10	11	11	8	11	10	11	10	11	7
EG12131	>EG12131 hscB Hsc20, DnaJ-like co-chaperone for HscA	Cytoplasmic	A					0.43986	n. def.	1.78793	n. def.	2.25885	n. def.		1.15432	0.494091	1.44888	0.426115	1.67247	0.255236		13.5	6.4	6.4	6.4	6.4	6.4	22.2	13.5	7	0	0	7	6.4	0	0	0	6.4	0	2	1	1	1	1	1	2	2	1	0
EG12132	>EG12132 iscA Recruit and deliver Fe for Fe-S cluster assembly in IscU	Cytoplasmic	A					31.2728	n. def.	4.97976	0.00380102	6.8066	0.00303358		n. def.	n. def.	0.953279	0.858064	n. def.	n. def.		13.1	13.1	0	13.1	13.1	13.1	13.1	13.1	13.1	13.1	13.1	13.1	13.1	13.1	13.1	13.1	13.1	13.1	1	1	0	1	1	1	1	1	1	1
EG12133	>EG12133 ucpA Furfural resistance, predicted oxidoreductase, COG1028 family	Cytoplasmic	A					10.3138	n. def.	n. def.	n. def.	n. def.	n. def.		n. def.	n. def.	0.65114	0.256432	n. def.	n. def.		0	6.1	12.5	6.5	12.5	6.5	6.5	6.5	6.5	0	6.5	0	0	0	0	0	0	0	0	1	2	1	2	1	1	1	1	0
EG12135	>EG12135 ompX Outer membrane protein X	Outer Membrane b-barrel protein	H	Yes	Yes	Yes		78.0598	5.44988e-06	67.9828	0.000259369	57.5689	2.21642e-05		1.20379	0.686165	0.771049	0.426532	0.928183	0.877398		43.9	43.9	36.3	18.7	43.9	36.8	43.9	56.7	30.4	33.9	25.7	43.9	25.7	28.1	43.9	25.7	25.7	25.7	6	6	5	2	6	4	6	6	4	5
EG12137	>EG12137 nlpE Lipoprotein activating Cpx in response to adhesion	Outer Membrane Lipoprotein	I					n. def.	n. def.	n. def.	n. def.	n. def.	n. def.		n. def.	n. def.	n. def.	n. def.	n. def.	n. def.		0	5.9	0	0	0	9.7	0	3.8	10.6	0	0	0	0	0	0	0	0	0	0	1	0	0	0	2	0	1	2	0
EG12142	>EG12142 sdaC Serine:H+ symport permease, threonine-insensitive	Integral Inner Membrane	B					119.149	0.000428393	n. def.	n. def.	n. def.	n. def.		n. def.	n. def.	n. def.	n. def.	1.66204	0.488237		4.7	4.7	4.7	0	4.7	4.7	4.7	4.7	7	4.7	4.7	0	0	0	0	0	0	0	1	1	1	0	1	1	1	1	2	1
EG12143	>EG12143 napD Twin-arginine signal-peptide-binding chaperone for NapA	Cytoplasmic	A					n. def.	n. def.	n. def.	n. def.	n. def.	n. def.		n. def.	n. def.	n. def.	n. def.	n. def.	n. def.		0	0	0	0	0	0	0	17.2	0	0	0	0	0	0	0	0	0	0	0	0	0	0	0	0	0	1	0	0
EG12144	>EG12144 pgm Phosphoglucomutase	Cytoplasmic	A		Yes	Yes		14.1451	n. def.	11.1521	0.00202142	2.99531	0.0174683		n. def.	n. def.	0.656191	0.100079	n. def.	n. def.		3.8	9.3	11.4	5.9	9.3	12.5	7.5	15.4	16.3	7.7	10.3	17.6	13.7	11.4	11	7	11.2	8.8	2	4	5	3	4	5	3	5	6	4
EG12146	>EG12146 yhbJ Adaptor protein RapZ for GlmZ/GlmY sRNA degradation	Peripheral inner membrane protein facing the cytoplasm	F1	Yes	Yes	Yes		LpxC only	LpxC only	LpxC only	LpxC only	LpxC only	LpxC only		0.71948	0.567644	1.47598	0.475845	1.06193	0.895215		20.1	24.6	16.9	6.7	15.5	6.7	15.5	20.4	15.5	4.6	3.9	0	0	0	0	4.2	0	8.1	5	6	4	2	3	2	4	5	4	1
EG12158	>EG12158 rdgC Competitive inhibitor of RecA function	Nucleoid	N					0.870201	n. def.	0.950535	n. def.	12.4414	n. def.		n. def.	n. def.	n. def.	n. def.	1.01458	0.982041		4.6	18.5	8.3	0	4.6	12.9	13.9	4.6	12.9	3.3	12.2	17.5	8.6	3.3	8.6	5.6	7.6	5.6	1	4	2	0	1	3	3	1	3	1
EG12159	>EG12159 yaiE Function unknown, UPF0345 family	Cytoplasmic	A					n. def.	n. def.	n. def.	n. def.	n. def.	n. def.		n. def.	n. def.	n. def.	n. def.	n. def.	n. def.		0	0	0	0	0	0	0	0	0	11.7	0	0	0	0	0	0	0	0	0	0	0	0	0	0	0	0	0	1
EG12163	>EG12163 rsmB 16S rRNA m(5)C967 methyltransferase, SAM-dependent	Integral Inner Membrane	B			Yes		8.64442	0.0247278	4.88657	0.0704445	LpxC only	LpxC only		0.959253	0.926749	0.754564	0.512855	0.723818	0.581316		2.8	10.5	10.5	2.8	10.5	7.9	10.5	5.4	10.5	11	5.1	13.5	5.1	2.6	10.7	8.2	11.7	3	1	3	3	1	3	2	3	2	3	3
EG12164	>EG12164 ytjC Phosphatase, function unknown	Integral Inner Membrane	B					33.666	0.00152066	11.6453	n. def.	11.8645	n. def.		0.674487	0.301372	0.584536	0.226178	0.394262	0.139137		6	6	6	6	6	6	6	6	12.1	12.6	12.6	18.6	12.6	6	12.6	12.6	6	6	1	1	1	1	1	1	1	1	2	2
EG12165	>EG12165 mukF Chromosome condensin MukBEF, kleisin-like subunit, binds calcium	Nucleoid, Peripheral inner membrane protein facing the cytoplasm	N,F1	Yes	Yes	Yes		LpxC only	LpxC only	LpxC only	LpxC only	LpxC only	LpxC only		1.17125	0.751111	0.827798	0.668317	0.969556	0.956665		13	26.1	17.7	8	8.6	21.4	21.4	23.2	27.7	3.4	6.6	3.2	3.4	3.2	3.4	0	3.4	0	5	8	6	3	3	7	7	7	8	1
EG12168	>EG12168 brnQ Branched-chain amino acid transport system 2 carrier protein	Integral Inner Membrane	B					5.60197	n. def.	5.77473	n. def.	n. def.	n. def.		n. def.	n. def.	n. def.	n. def.	n. def.	n. def.		3.2	0	3.2	0	3.2	3.2	0	0	0	3.2	3.2	3.2	0	3.2	3.2	0	3.2	0	1	0	1	0	1	1	0	0	0	1
EG12172	>EG12172 hinT Activator of DadA, D-alanine catabolism	Peripheral inner membrane protein facing the cytoplasm	F1					8.14344	n. def.	3.5079	n. def.	n. def.	n. def.		n. def.	n. def.	n. def.	n. def.	n. def.	n. def.		14.3	14.3	0	0	0	14.3	0	0	0	10.9	10.9	14.3	25.2	25.2	14.3	14.3	0	0	1	1	0	0	0	1	0	0	0	1
EG12176	>EG12176 yjdC Putative transcriptional repressor, function unknown	Nucleoid	N					7.11293	n. def.	n. def.	n. def.	2.379	n. def.		n. def.	n. def.	n. def.	n. def.	n. def.	n. def.		12.6	0	0	0	0	0	4.7	12.6	5.2	11.5	9.9	0	4.7	0	0	0	12.6	0	1	0	0	0	0	0	1	1	1	2
EG12178	>EG12178 dsbD Transmembrane protein-disulfide reductase, transfers electrons from cytoplasmic thioredoxin to the periplasm	Integral Inner Membrane	B					46.1296	0.000502082	n. def.	n. def.	n. def.	n. def.		1.37042	0.578407	n. def.	n. def.	n. def.	n. def.		2.3	9.9	5.7	2.3	2.3	2.3	0	6.5	6.5	4.1	6.5	2.3	0	2.3	0	2.3	0	2.3	1	3	2	1	1	1	0	2	2	2
EG12179	>EG12179 cspE Binds and melts RNA, involved in cold acclimation	Cytoplasmic	A					1.39861	n. def.	0.741843	n. def.	1.47534	n. def.		n. def.	n. def.	n. def.	n. def.	n. def.	n. def.		31.9	31.9	14.5	31.9	14.5	14.5	31.9	14.5	14.5	31.9	31.9	31.9	31.9	31.9	31.9	31.9	31.9	31.9	2	2	1	2	1	1	2	1	1	2
EG12181	>EG12181 grxD Monothiol glutaredoxin Grx4 with CGFS motif	Peripheral inner membrane protein facing the cytoplasm	F1	Yes	Yes	Yes		18.8913	0.000625259	12.5938	0.0358568	18.0425	0.0010895		0.785856	0.531457	0.820844	0.522971	0.645065	0.377286		28.7	28.7	28.7	28.7	28.7	28.7	28.7	18.3	28.7	18.3	28.7	18.3	28.7	21.7	18.3	21.7	18.3	21.7	3	3	3	3	3	3	3	2	3	2
EG12182	>EG12182 yajG Probable lipoprotein, function unknown	Outer Membrane Lipoprotein	I	Yes	Yes	Yes		LpxC only	LpxC only	118.705	1.86043e-07	176.954	0.000273065		1.16805	0.659829	0.824309	0.405334	0.962836	0.91749		26.6	26.6	26.6	12	26.6	12	12	12	12	4.7	12	4.7	12	12	12	12	4.7	12	3	3	3	2	3	2	2	2	2	1
EG12184	>EG12184 nudF ADP-sugar pyrophosphatase	Peripheral inner membrane protein facing the cytoplasm	F1					n. def.	n. def.	n. def.	n. def.	n. def.	n. def.		n. def.	n. def.	n. def.	n. def.	n. def.	n. def.		0	0	0	0	0	0	0	0	0	5.3	0	0	5.3	0	0	0	0	0	0	0	0	0	0	0	0	0	0	1
EG12187	>EG12187 cpdA 3,5 cAMP phosphodiesterase	Cytoplasmic	A					n. def.	n. def.	0.405264	n. def.	n. def.	n. def.		n. def.	n. def.	n. def.	n. def.	n. def.	n. def.		0	0	0	5.1	0	0	0	0	0	5.1	5.1	5.1	5.1	0	5.1	0	5.1	5.1	0	0	0	1	0	0	0	0	0	1
EG12188	>EG12188 ptsP PTS PEP-protein phosphotransferase Enzyme I (Ntr)	Peripheral inner membrane protein facing the cytoplasm	F1	Yes	Yes			LpxC only	LpxC only	7.27364	0.00659961	4.70096	0.0810033		1.25603	0.697123	0.755214	0.433754	0.948575	0.927073		12.6	12.8	16.8	3.6	9.1	4	7	11.8	9.9	7.1	10.6	6.6	4.9	9.6	9.8	8.8	5.2	4.8	7	7	9	2	5	2	4	6	5	4
EG12189	>EG12189 hemF Coproporphyrinogen III oxidase, oxygen-dependent	Cytoplasmic	A					n. def.	n. def.	n. def.	n. def.	n. def.	n. def.		n. def.	n. def.	n. def.	n. def.	n. def.	n. def.		0	0	0	0	0	0	0	0	0	0	0	4	4	0	0	0	0	0	0	0	0	0	0	0	0	0	0	0
EG12197	>EG12197 seqA Sequesters newly replicated hemimethylated oriC origins to prevent re-initiation	Peripheral inner membrane protein facing the cytoplasm	F1	Yes	Yes			3.13954	0.0149061	6.65234	0.000516851	14.7175	0.0174433		0.759818	0.293668	0.785433	0.546264	0.596786	0.323948		22.1	38.1	28.7	12.7	28.7	28.7	6.1	28.7	28.7	35.9	22.1	28.7	22.1	12.7	22.1	19.9	16	12.7	3	5	4	2	4	4	1	4	4	5
EG12200	>EG12200 yegD Putatitve DnaK-like chaperone, function unknown	Cytoplasmic	A					n. def.	n. def.	n. def.	n. def.	2.54313	n. def.		n. def.	n. def.	n. def.	n. def.	n. def.	n. def.		0	7.3	5.8	0	5.8	5.8	0	5.8	5.8	5.8	5.8	5.8	5.8	0	5.8	1.6	7.3	5.8	0	2	1	0	1	1	0	1	1	1
EG12204	>EG12204 cspC Multicopy suppressor of mukB	Nucleoid	N			Yes		0.97955	0.790108	2.95682	0.149855	3.28064	0.0413891		0.891269	0.780127	1.18661	0.763354	1.05759	0.933556		78.3	78.3	78.3	56.5	56.5	78.3	78.3	78.3	78.3	56.5	63.8	78.3	56.5	78.3	56.5	78.3	56.5	78.3	4	4	4	3	3	4	4	4	4	3
EG12207	>EG12207 rlmA 23S rRNA m(1)G745 methyltransferase, SAM-dependent	Cytoplasmic	A					n. def.	n. def.	n. def.	n. def.	n. def.	n. def.		n. def.	n. def.	n. def.	n. def.	n. def.	n. def.		0	0	0	0	0	0	0	0	0	0	0	0	4.8	0	0	0	0	4.8	0	0	0	0	0	0	0	0	0	0
EG12211	>EG12211 panM PanD autocleavage accelerator, panothenate auxotrophy	Cytoplasmic	A					14.6208	0.0115911	4.75903	0.0156576	4.44422	n. def.		0.480389	0.228155	n. def.	n. def.	n. def.	n. def.		11	20.5	20.5	11	20.5	33.9	0	11	20.5	0	20.5	11	20.5	11	11	11	9.4	11	1	2	2	1	2	3	0	1	2	0
EG12213	>EG12213 yhhM Function unknown, DUF2500 family	Integral Inner Membrane	B					6.05182	0.00838782	n. def.	n. def.	20.8854	0.00268452		2.17287	0.136919	1.45765	0.256012	3.16729	0.0913307		11.8	11.8	11.8	11.8	11.8	11.8	11.8	26.1	11.8	0	14.3	14.3	11.8	0	14.3	0	14.3	14.3	1	1	1	1	1	1	1	2	1	0
EG12215	>EG12215 zntA Zn(II), Cd(II), and Pb(II) translocating P-type ATPase	Integral Inner Membrane	B		Yes			n. def.	n. def.	LpxC only	LpxC only	n. def.	n. def.		0.850444	0.734482	0.809616	0.811995	0.688533	0.69483		9.3	11.5	2.3	7.2	4.5	9.3	2.2	12.6	7.4	0	0	0	0	0	0	0	0	0	4	5	1	3	2	4	1	5	3	0
EG12218	>EG12218 dcrB Probable lipoprotein required for phage C1 adsorption	Inner Membrane Lipoprotein	E	Yes	Yes	Yes		50.3742	0.000271776	LpxC only	LpxC only	94.902	4.27558e-05		1.58294	0.337494	0.781537	0.542672	1.23712	0.677958		26.5	36.2	36.2	24.3	42.2	36.2	37.8	36.2	36.2	23.8	16.2	8.1	0	22.2	8.1	22.2	22.2	22.2	4	5	5	4	5	5	5	4	4	3
EG12223	>EG12223 rbbA Ribosome-associated ATPase, required for protein synthesis	Integral Inner Membrane	B					n. def.	n. def.	n. def.	n. def.	n. def.	n. def.		n. def.	n. def.	n. def.	n. def.	n. def.	n. def.		0	0	0	1.9	0	0	0	0	3.1	0	0	0	0	0	0	0	0	0	0	0	0	1	0	0	0	0	2	0
EG12224	>EG12224 yhiI Predicted membrane fusion protein (MFP) of efflux pump	Integral Inner Membrane	B					n. def.	n. def.	n. def.	n. def.	n. def.	n. def.		n. def.	n. def.	n. def.	n. def.	n. def.	n. def.		0	0	0	0	0	0	3.7	4.8	7.6	3.7	3.7	3.7	3.7	0	0	0	0	0	0	0	0	0	0	0	1	1	2	1
EG12230	>EG12230 pitA Low-affinity Pi transport protein	Integral Inner Membrane	B					n. def.	n. def.	n. def.	n. def.	n. def.	n. def.		n. def.	n. def.	n. def.	n. def.	n. def.	n. def.		0	6	6	0	0	0	0	0	0	0	0	0	0	0	0	0	0	0	0	2	2	0	0	0	0	0	0	0
EG12234	>EG12234 rlmJ 23S rRNA m(6)A2030 methyltransferase, SAM-dependent	Cytoplasmic	A	Yes				7.23348	0.0121313	2.77951	0.0290462	1.94847	0.00937459		0.495805	0.100888	0.679934	0.309826	0.337115	0.0894393		16.4	12.1	18.2	5.4	5.4	5.4	12.1	5.4	11.4	12.9	5.4	23.9	12.1	15.4	17.1	11.4	18.2	16.4	3	2	3	1	1	1	2	1	2	3
EG12248	>EG12248 yhjD LPS transport protein	Integral Inner Membrane, ribosomal	B,r					n. def.	n. def.	n. def.	n. def.	n. def.	n. def.		n. def.	n. def.	n. def.	n. def.	n. def.	n. def.		0	4.2	4.2	0	0	0	0	0	4.2	0	0	0	0	0	0	0	0	0	0	1	1	0	0	0	0	0	1	0
EG12253	>EG12253 kdgK Ketodeoxygluconokinase	Cytoplasmic	A					n. def.	n. def.	0.83365	n. def.	n. def.	n. def.		n. def.	n. def.	n. def.	n. def.	n. def.	n. def.		0	0	0	0	0	3.2	0	0	0	6.1	8.7	15.9	0	4.9	11	11	14.2	0	0	0	0	0	0	1	0	0	0	1
EG12254	>EG12254 yhjJ Secreted protease homolog, function unknown	Periplasmic	G	Yes	Yes	Yes		LpxC only	LpxC only	LpxC only	LpxC only	2.54286	0.00443994		0.599431	0.167418	0.635855	0.293186	0.381151	0.138325		22.1	23.3	18.7	11	13.7	8.2	5.8	8.8	13.7	4.6	10.4	3.2	8.2	6	0	9	0	9	7	7	6	4	4	3	2	3	4	1
EG12256	>EG12256 yhjK Cyclic-di-GMP phosphodiesterase associated with cellulose production	Integral Inner Membrane	B					n. def.	n. def.	n. def.	n. def.	n. def.	n. def.		n. def.	n. def.	n. def.	n. def.	n. def.	n. def.		1.4	1.4	2.9	1.4	0	0	1.4	0	1.4	1.5	1.5	0	0	0	0	0	0	0	1	1	2	1	0	0	1	0	1	1
EG12257	>EG12257 bcsC Oxidase involved in cellulose production, contains TPR repeats	Periplasmic	G					n. def.	n. def.	n. def.	n. def.	n. def.	n. def.		n. def.	n. def.	n. def.	n. def.	n. def.	n. def.		0	1	0	1.5	0	1.5	0	1.5	1.5	0	0	0	0	0	0	0	0	0	0	1	0	1	0	1	0	1	1	0
EG12259	>EG12259 bcsB Cellulose synthase, regulatory subunit	Integral Inner Membrane	B	Yes		Yes		LpxC only	LpxC only	34.3619	n. def.	LpxC only	LpxC only		0.914883	0.798887	1.06139	0.862388	0.971049	0.949176		11	7.1	6.9	5.1	6	1.4	4.6	4.6	6	1.4	0	0	0	1.4	0	0	0	0	7	5	5	3	4	1	3	3	4	1
EG12263	>EG12263 bcsE Protein required for cellulose production	Cytoplasmic	A					n. def.	n. def.	n. def.	n. def.	n. def.	n. def.		n. def.	n. def.	n. def.	n. def.	n. def.	n. def.		0	4.2	1.7	0	0	0	0	0	0	0	0	0	0	0	0	0	0	0	0	2	1	0	0	0	0	0	0	0
EG12265	>EG12265 bcsG Predicted endoglucanase, inner membrane protein	Integral Inner Membrane	B					n. def.	n. def.	n. def.	n. def.	n. def.	n. def.		n. def.	n. def.	n. def.	n. def.	n. def.	n. def.		0	2.7	7.2	2.7	0	0	0	0	2.7	0	0	0	0	0	0	0	0	0	0	1	2	1	0	0	0	0	1	0
EG12271	>EG12271 yiaD Multicopy suppressor of bamD, function unknown	Integral Inner Membrane, Inner Membrane Lipoprotein	B,E	Yes	Yes	Yes		25.5252	0.000485914	11.3378	0.000448248	36.3088	0.00267709		0.910326	0.823575	0.883074	0.707313	0.803886	0.674555		30.6	30.6	30.6	26.5	39.7	26.5	30.6	35.6	30.6	27.9	18.7	18.7	18.7	26.5	18.7	26.5	26.5	26.5	4	4	4	3	5	3	4	4	4	3
EG12272	>EG12272 ghrB Glyoxylate/hydroxypyruvate reductase B	Cytoplasmic	A		Yes	Yes		12.4732	0.00176898	12.9995	0.000115016	13.6782	0.0103637		1.23763	0.687767	0.686407	0.0922128	0.849522	0.708797		4.6	13.6	13.6	7.4	7.4	13.6	10.8	13.6	7.4	10.8	13.6	7.4	13.6	7.4	13.6	13.6	7.4	7.4	1	3	3	2	2	3	2	3	2	2
EG12273	>EG12273 yiaF Probable lipoprotein, function unknown	Inner Membrane Lipoprotein	E	Yes	Yes	Yes		98.1636	1.53537e-05	93.2722	7.8852e-05	199.251	0.000357596		1.92194	0.312378	0.933173	0.824238	1.79351	0.373068		27.1	27.1	27.1	20.8	27.1	27.1	27.1	27.1	20.8	15.3	5.1	20.8	10.6	10.6	20.8	5.1	20.8	10.6	4	4	4	3	4	4	4	4	3	2
EG12278	>EG12278 yiaJ Transcriptional repressor of yiaK-S operon involved with metabolism of an unknown carbohydrate	Nucleoid	N					n. def.	n. def.	n. def.	n. def.	n. def.	n. def.		n. def.	n. def.	n. def.	n. def.	n. def.	n. def.		0	0	0	0	0	0	0	0	0	9.9	9.9	0	0	0	0	0	0	0	0	0	0	0	0	0	0	0	0	2
EG12292	>EG12292 aldB Aldehyde dehydrogenase, NADP-dependent	Cytoplasmic	A					n. def.	n. def.	n. def.	n. def.	n. def.	n. def.		n. def.	n. def.	n. def.	n. def.	n. def.	n. def.		3.3	0	0	0	0	0	0	0	0	0	0	0	0	0	0	0	0	0	1	0	0	0	0	0	0	0	0	0
EG12294	>EG12294 grxC Glutaredoxin 3	Peripheral inner membrane protein facing the cytoplasm	F1					n. def.	n. def.	n. def.	n. def.	n. def.	n. def.		n. def.	n. def.	n. def.	n. def.	n. def.	n. def.		0	0	0	0	0	0	0	0	0	27.7	18.1	0	0	0	18.1	18.1	18.1	18.1	0	0	0	0	0	0	0	0	0	2
EG12295	>EG12295 yibN Predicted rhodanese, function unknown	Integral Inner Membrane	B	Yes	Yes	Yes		31.6647	6.69482e-05	17.6486	2.15257e-06	26.3474	0.00115121		1.36223	0.531274	0.92328	0.761287	1.25772	0.658139		37.1	37.1	37.1	26.6	37.1	37.1	37.1	37.1	37.1	37.1	37.1	37.1	28	16.1	37.1	26.6	26.6	26.6	4	4	4	3	4	4	4	4	4	4
EG12296	>EG12296 gpmM Phosphoglycerate mutase, Mn-dependent, cofactor-independent	Cytoplasmic	A	Yes				4.66971	0.0151054	4.11011	0.0696603	2.38953	0.0853427		1.61193	0.383208	0.576922	0.199421	0.92996	0.879075		5.8	8.8	9.1	8.6	8.6	11.7	8.2	11.9	8.6	17.1	12.5	11.9	17.1	9.5	16	21.2	15.2	18.5	2	3	3	3	3	4	3	4	3	5
EG12298	>EG12298 yibQ Function unknown, DUF610 family	Periplasmic	G					n. def.	n. def.	n. def.	n. def.	n. def.	n. def.		n. def.	n. def.	n. def.	n. def.	n. def.	n. def.		0	4.4	0	0	0	0	0	0	0	0	0	0	0	0	0	0	0	0	0	1	0	0	0	0	0	0	0	0
EG12301	>EG12301 rutR Repressor for rut operon	Nucleoid	N					n. def.	n. def.	303.297	n. def.	n. def.	n. def.		n. def.	n. def.	n. def.	n. def.	n. def.	n. def.		0	0	0	4.2	0	4.2	0	0	4.2	0	5.7	0	4.2	0	0	4.2	0	0	0	0	0	1	0	1	0	0	1	0
EG12302	>EG12302 tmk Thymidylate kinase	Cytoplasmic	A					16.9347	n. def.	n. def.	n. def.	5.02705	n. def.		n. def.	n. def.	n. def.	n. def.	n. def.	n. def.		0	0	8.9	0	0	0	8.9	6.1	0	15	8.9	8.9	5.6	8.9	11.7	23.9	12.2	5.6	0	0	1	0	0	0	1	1	0	3
EG12303	>EG12303 ycfH Predicted DNase, tatD paralog, no Tat phenotype	Cytoplasmic	A					21.5058	n. def.	10.3373	n. def.	23.7911	0.026549		n. def.	n. def.	n. def.	n. def.	n. def.	n. def.		0	3	6.4	6.4	6.4	0	6.4	6.4	9.4	9.4	3	3	0	9.4	9.4	9.4	9.4	9.4	0	1	1	1	1	0	1	1	2	2
EG12304	>EG12304 sapD Antimicrobial peptide ABC transporter ATP-binding protein	Peripheral inner membrane protein facing the cytoplasm	F1					n. def.	n. def.	n. def.	n. def.	n. def.	n. def.		n. def.	n. def.	n. def.	n. def.	n. def.	n. def.		0	0	0	0	0	0	2.4	0	0	0	0	0	0	0	0	0	0	0	0	0	0	0	0	0	1	0	0	0
EG12305	>EG12305 sapF Antimicrobial peptide ABC transporter ATP-binding protein	Peripheral inner membrane protein facing the cytoplasm	F1					n. def.	n. def.	n. def.	n. def.	8.57085	n. def.		n. def.	n. def.	n. def.	n. def.	n. def.	n. def.		0	0	0	0	6	0	0	6.3	0	3.7	3.7	0	0	0	0	3.7	3.7	3.7	0	0	0	0	1	0	0	1	0	1
EG12309	>EG12309 yjtD Putative methyltransferase, function unknown	Cytoplasmic	A					n. def.	n. def.	n. def.	n. def.	n. def.	n. def.		n. def.	n. def.	n. def.	n. def.	n. def.	n. def.		0	0	0	0	6.1	0	0	0	0	0	9.2	4.4	0	0	0	0	0	4.4	0	0	0	0	1	0	0	0	0	0
EG12310	>EG12310 pepB Peptidase B			Yes		Yes		2.43418	0.00674123	1.81783	0.0483842	2.65726	0.0383791		1.13939	0.739383	0.823808	0.587196	0.938638	0.881355		23.4	33.3	36.8	23	25.8	24.8	22	19.2	25.1	31.1	40.5	40.7	33	36.8	35.8	40.5	38.6	32.1	6	9	10	6	7	7	6	5	7	9
EG12311	>EG12311 iscX Iron binding protein associated with IscS	Cytoplasmic	A					n. def.	n. def.	n. def.	n. def.	n. def.	n. def.		n. def.	n. def.	n. def.	n. def.	n. def.	n. def.		0	0	0	0	24.2	24.2	24.2	24.2	0	24.2	0	0	0	24.2	24.2	24.2	24.2	24.2	0	0	0	0	1	1	1	1	0	1
EG12313	>EG12313 zapD FtsZ stabilizer	Peripheral inner membrane protein facing the cytoplasm	F1	Yes	Yes	Yes		LpxC only	LpxC only	LpxC only	LpxC only	LpxC only	LpxC only		1.74007	0.426676	0.759168	0.394967	1.321	0.663007		26.3	18.2	20.6	18.2	26.3	26.3	20.6	26.3	26.3	15	8.1	10.5	3.6	8.1	8.1	0	3.6	8.1	5	4	4	4	5	5	4	5	5	3
EG12316	>EG12316 acnB Aconitase B	Peripheral inner membrane protein facing the cytoplasm	F1	Yes	Yes	Yes		56.0497	0.000262738	251.985	0.00111264	181.168	0.000378409		0.967104	0.928957	0.901692	0.756029	0.87203	0.780614		32.6	37.9	38.3	26.6	30.8	33.5	32.5	33.5	34.5	37.2	33.1	28.9	33.1	26.5	30.5	28	29.7	29.2	23	25	25	19	21	23	22	23	23	25
EG12318	>EG12318 cueO Multicopper oxidase (laccase), confers copper tolerance	Periplasmic	G					0.530813	n. def.	1.89429	n. def.	n. def.	n. def.		n. def.	n. def.	n. def.	n. def.	n. def.	n. def.		0	0	2.9	0	2.9	0	2.9	0	0	2.9	0	2.7	2.9	0	0	0	5.2	0	0	0	1	0	1	0	1	0	0	1
EG12319	>EG12319 can Carbonic anhydrase, beta class	Cytoplasmic	A	Yes		Yes		4.605	0.0334341	2.62251	0.0568005	3.96681	0.0421745		0.628932	0.263573	1.03	0.876678	0.647799	0.297754		17.7	23.2	23.2	16.8	16.8	23.2	23.2	23.2	16.8	17.7	17.7	11.4	17.7	27.7	23.2	17.7	11.4	23.2	3	4	4	3	3	4	4	4	3	3
EG12320	>EG12320 yadG ABC family transporter ATPase, function unknown	Peripheral inner membrane protein facing the cytoplasm	F1	Yes	Yes	Yes		7.66939	0.00499395	29.5948	0.0122398	LpxC only	LpxC only		1.74175	0.338923	0.77863	0.335131	1.35617	0.56372		28.2	29.5	21.1	28.2	28.2	26.3	18.8	21.1	26.3	8.4	12.3	16.6	12.3	12.3	7.1	3.2	12.7	3.2	6	7	5	6	6	6	5	5	6	2
EG12329	>EG12329 hrpB Predicted ATP-dependent helicase, function unknown	Cytoplasmic	A					n. def.	n. def.	n. def.	n. def.	n. def.	n. def.		n. def.	n. def.	n. def.	n. def.	n. def.	n. def.		0	3.7	2.2	3.7	2.2	1.2	0	0	3.1	0	0	0	0	0	0	0	0	0	0	2	1	2	1	1	0	0	2	0
EG12332	>EG12332 erpA Iron-sulfur cluster insertion protein	Peripheral inner membrane protein facing the cytoplasm	F1	Yes	Yes	Yes		LpxC only	LpxC only	LpxC only	LpxC only	LpxC only	LpxC only		1.44989	0.601499	0.967851	0.910426	1.40328	0.645347		25.4	25.4	25.4	25.4	25.4	25.4	25.4	25.4	25.4	14.9	25.4	14.9	14.9	14.9	25.4	14.9	25.4	14.9	2	2	2	2	2	2	2	2	2	1
EG12336	>EG12336 yaeH Function unknown, UPF0325 family	Peripheral inner membrane protein facing the cytoplasm	F1					n. def.	n. def.	n. def.	n. def.	n. def.	n. def.		n. def.	n. def.	n. def.	n. def.	n. def.	n. def.		0	0	0	0	0	9.4	0	0	0	7.8	0	7.8	0	0	0	0	0	0	0	0	0	0	0	1	0	0	0	1
EG12341	>EG12341 rseA Anti-RpoE sigma factor, spans inner membrane	Integral Inner Membrane	B					n. def.	n. def.	n. def.	n. def.	n. def.	n. def.		n. def.	n. def.	n. def.	n. def.	n. def.	n. def.		0	5.6	0	5.1	0	5.6	5.1	10.6	19	0	0	0	0	0	0	0	0	0	0	1	0	1	0	1	1	2	3	0
EG12343	>EG12343 yjjK Predicted ABC transporter, ATP-binding protein	Peripheral inner membrane protein facing the cytoplasm	F1	Yes	Yes	Yes		20.2903	2.90411e-06	16.5903	0.00016826	46.7606	0.000287651		1.65373	0.317799	0.854593	0.642738	1.41326	0.507772		32.3	32.3	26.5	18.2	36	39.5	28.8	29.9	39.6	34.6	22.7	24.5	26.7	24	23.8	18.2	15.9	17.5	12	11	10	7	13	14	11	11	14	13
EG12344	>EG12344 pspF Transcriptional sigma 54-dependent activator of psp	Nucleoid	N					n. def.	n. def.	n. def.	n. def.	n. def.	n. def.		n. def.	n. def.	n. def.	n. def.	n. def.	n. def.		0	0	4	0	0	0	0	0	0	0	3.1	3.1	0	0	0	0	0	0	0	0	1	0	0	0	0	0	0	0
EG12345	>EG12345 ydfG Malonic semialdehyde reductase, NADPH-dependent	Cytoplasmic	A					3.04423	0.0843021	3.98935	0.046987	1.70415	0.298456		1.21906	0.567396	0.448036	0.280639	0.546184	0.384306		3.6	2.8	13.7	6.5	3.6	11.7	3.6	3.6	2.8	19.8	19.8	19.8	19.8	19.8	21.8	16.9	21.8	21.8	1	1	3	2	1	2	1	1	1	4
EG12352	>EG12352 ppiC Peptidylprolyl-cis-trans isomerase C, rotamase	Cytoplasmic	A					6.20406	0.00704879	1.13485	0.802948	0.965624	0.66108		0.93328	0.876687	0.609129	0.148571	0.568488	0.248851		10.8	10.8	10.8	10.8	10.8	10.8	10.8	10.8	10.8	10.8	10.8	10.8	10.8	10.8	10.8	10.8	10.8	10.8	1	1	1	1	1	1	1	1	1	1
EG12365	>EG12365 prkB Predicted phosphoribulokinase	Cytoplasmic	A					n. def.	n. def.	n. def.	n. def.	n. def.	n. def.		n. def.	n. def.	n. def.	n. def.	n. def.	n. def.		0	0	0	0	0	0	0	0	0	4.5	4.5	0	0	0	4.5	0	0	0	0	0	0	0	0	0	0	0	0	1
EG12366	>EG12366 rsmE 16S rRNA m(3)U1498 methyltransferase, SAM-dependent	Peripheral inner membrane protein facing the cytoplasm	F1					3.38525	n. def.	0.486149	n. def.	0.536154	n. def.		n. def.	n. def.	n. def.	n. def.	n. def.	n. def.		0	5.8	0	6.2	6.2	0	0	10.7	5.8	7.8	7.8	13.6	13.6	0	13.6	13.6	19.8	13.6	0	1	0	1	1	0	0	2	1	1
EG12367	>EG12367 cusA Silver and copper efflux, membrane transporter	Integral Inner Membrane	B					n. def.	n. def.	n. def.	n. def.	n. def.	n. def.		n. def.	n. def.	n. def.	n. def.	n. def.	n. def.		0	0	1.2	0	0	0	0	0	0	0	0	0	0	1	0	0	0	0	0	0	1	0	0	0	0	0	0	0
EG12371	>EG12371 nlpI Lipoprotein involved in osmotic sensitivity and filamentation	Outer Membrane Lipoprotein	I					n. def.	n. def.	n. def.	n. def.	n. def.	n. def.		n. def.	n. def.	n. def.	n. def.	n. def.	n. def.		8.8	0	5.4	0	5.4	0	0	5.4	0	0	0	0	0	0	0	0	0	0	2	0	1	0	1	0	0	1	0	0
EG12373	>EG12373 ygdH Function unknown, UPF0717 family	Cytoplasmic	A	Yes	Yes	Yes		58.8249	0.00302426	34.2063	0.00068294	13.9846	0.00417874		1.33834	0.533339	0.688743	0.403633	0.921769	0.87484		16.5	22.2	19.6	15.4	18.7	17.8	15.4	15.4	24.4	5.1	8.4	11.7	17.4	11.7	11.7	14.1	17.8	11.7	6	8	7	6	7	7	6	6	9	2
EG12378	>EG12378 yecD Isochorismatase family protein, function unknown	Cytoplasmic	A					2.18334	n. def.	5.74876	0.00565473	3.54755	n. def.		n. def.	n. def.	n. def.	n. def.	n. def.	n. def.		5.3	0	18.1	5.3	5.3	5.3	5.3	0	24.5	4.8	5.3	24.5	6.4	6.4	10.1	11.7	16.5	5.3	1	0	2	1	1	1	1	0	3	1
EG12380	>EG12380 gntT High-affinity gluconate transport	Integral Inner Membrane	B	Yes	Yes	Yes		45.318	0.000360197	LpxC only	LpxC only	LpxC only	LpxC only		1.51474	0.438823	1.22785	0.525365	1.85988	0.342605		5.3	8	5.3	5.3	5.3	8	8	8	8	5.3	5.3	3.2	3.2	3.2	3.2	3.2	3.2	5.3	2	3	2	2	2	3	3	3	3	2
EG12382	>EG12382 fxsA Suppresses F exclusion of phage T7	Integral Inner Membrane	B					n. def.	n. def.	44.1299	n. def.	n. def.	n. def.		1.3456	0.513434	0.821915	0.444273	1.10597	0.824585		8.2	8.2	8.2	8.2	8.2	8.2	8.2	8.2	8.2	5.1	8.2	8.2	8.2	0	8.2	8.2	8.2	8.2	1	1	1	1	1	1	1	1	1	1
EG12392	>EG12392 dauA C4-dicarboxylic acid transporter at low pH	Integral Inner Membrane	B					n. def.	n. def.	n. def.	n. def.	n. def.	n. def.		n. def.	n. def.	n. def.	n. def.	n. def.	n. def.		2.9	2.9	2.9	2.9	2.9	2.9	2.9	2.9	2.9	0	0	0	0	0	0	0	0	0	1	1	1	1	1	1	1	1	1	0
EG12399	>EG12399 dhaM Multidomain dihydroxyacetone-specific PTS protein	Peripheral inner membrane protein facing the cytoplasm	F1					n. def.	n. def.	73.584	n. def.	61.3083	n. def.		n. def.	n. def.	n. def.	n. def.	n. def.	n. def.		2.1	2.1	0	2.1	2.1	5.3	2.1	7.8	7.8	2.5	5.7	5.7	2.5	2.5	2.1	2.1	3.2	4.7	1	1	0	1	1	2	1	3	3	1
EG12401	>EG12401 rlmN 23S rRNA m(2)A2503, tRNA m(2)A37 methyltransferase, SAM-dependent	Cytoplasmic	A	Yes	Yes	Yes		39.0881	7.78309e-05	48.2016	0.00238782	14.8694	1.07562e-05		1.23314	0.66161	0.853832	0.595731	1.05289	0.919265		21.6	21.9	22.7	15.9	22.7	22.7	24.7	24.7	22.7	15.9	16.7	19.3	13	19.8	22.1	15.1	24.7	22.1	7	7	7	5	7	7	8	8	7	5
EG12404	>EG12404 ychN Predicted sulfur relay protein	Cytoplasmic	A					1.34894	n. def.	0.169454	n. def.	0.473167	n. def.		n. def.	n. def.	n. def.	n. def.	n. def.	n. def.		11.1	0	0	11.1	11.1	11.1	0	32.5	0	11.1	0	11.1	0	11.1	11.1	0	11.1	0	1	0	0	1	1	1	0	2	0	1
EG12410	>EG12410 nudK GDP-mannose pyrophosphatase	Cytoplasmic	A					n. def.	n. def.	n. def.	n. def.	n. def.	n. def.		n. def.	n. def.	n. def.	n. def.	n. def.	n. def.		0	0	0	0	0	0	0	0	0	0	7.3	7.3	0	7.3	7.3	7.3	7.3	0	0	0	0	0	0	0	0	0	0	0
EG12411	>EG12411 rfbD dTDP-L-rhamnose synthase	Cytoplasmic	A	Yes				LpxC only	LpxC only	2.96852	0.00709982	2.2484	0.0102289		1.71906	0.364577	0.546076	0.093251	0.938739	0.888879		11.7	11.7	11.7	11.7	7	7	7	7	7	11.7	7	7	10.7	11.7	11.7	11.7	11.7	11.7	2	2	2	2	1	1	1	1	1	2
EG12412	>EG12412 rfbB TDP-glucose oxidoreductase-4,6 dehydratase	Cytoplasmic	A	Yes				5.00472	0.000523679	2.12586	0.0269726	1.58875	0.923461		0.406316	0.101122	0.824704	0.519987	0.33509	0.0346954		11.4	11.4	11.4	2.8	6.9	8.6	11.4	4.2	11.4	19.4	15.5	15.5	11.4	15.5	15.5	15.5	11.4	15.5	3	3	3	1	2	2	3	1	3	5
EG12414	>EG12414 gatA Galactitol-specific PTS system EIIA component	Peripheral inner membrane protein facing the cytoplasm	F1	Yes				LpxC only	LpxC only	27.7348	n. def.	35.3863	n. def.		0.384497	0.0546096	n. def.	n. def.	n. def.	n. def.		30	17.3	30	9.3	22	8	0	9.3	8	8	8	30	12.7	0	30	30	12.7	8	3	2	3	1	2	1	0	1	1	1
EG12416	>EG12416 gatC Galactitol-specific PTS system EIIC component	Integral Inner Membrane	B	Yes	Yes	Yes		LpxC only	LpxC only	LpxC only	LpxC only	LpxC only	LpxC only		0.900287	0.75913	1.39188	0.425935	1.25309	0.602421		7.1	7.1	4.9	4.9	4.9	4.9	4.9	4.9	7.1	0	0	0	0	0	0	0	1.8	0	3	3	2	2	2	2	2	2	3	0
EG12417	>EG12417 gatD Galactitol-1-phosphate dehydrogenase	Peripheral inner membrane protein facing the cytoplasm	F1		Yes	Yes		42.5217	0.000178886	LpxC only	LpxC only	LpxC only	LpxC only		1.29199	0.658627	0.811966	0.614438	1.04905	0.938935		2.9	6.1	9.2	6.1	6.1	6.1	6.1	6.1	12.1	6.1	2.9	2.9	2.9	2.9	2.9	6.1	2.9	2.9	1	2	3	2	2	2	2	2	4	2
EG12418;EG12763	>EG12418 gatZ Tagatose bisphosphate aldolase GatYZ subunit	Peripheral inner membrane protein facing the cytoplasm	F1	Yes	Yes	Yes		171.999	1.69848e-05	83.5261	0.0217596	44.3972	0.000144108		0.492968	0.0399595	0.286971	0.0943167	0.141468	0.0586848		17.1	18.8	18.8	15	17.1	14.5	5	15	17.1	5	9	9	4.8	5	9	5	5	9	5	6	6	4	5	4	2	4	5	2
EG12423	>EG12423 tauD Taurine/alpha-ketoglutarate dioxygenase	Cytoplasmic	A					n. def.	n. def.	n. def.	n. def.	n. def.	n. def.		n. def.	n. def.	n. def.	n. def.	n. def.	n. def.		4.9	0	0	0	0	0	4.9	0	0	0	4.9	3.5	0	0	4.9	3.5	3.5	3.5	1	0	0	0	0	0	1	0	0	0
EG12424	>EG12424 prmC Release factor (RF1, RF2) glutamine methyltransferase	Cytoplasmic	A					n. def.	n. def.	n. def.	n. def.	n. def.	n. def.		n. def.	n. def.	n. def.	n. def.	n. def.	n. def.		0	0	0	0	0	0	0	0	0	4.7	0	0	0	0	0	0	0	0	0	0	0	0	0	0	0	0	0	1
EG12433	>EG12433 rluB 23S rRNA pseudouridine(2605) synthase	Peripheral inner membrane protein facing the cytoplasm	F1					13.1296	0.0269418	2.20226	0.0360153	1.86115	0.509618		1.18705	0.722074	0.833492	0.559875	0.989395	0.982504		4.1	11.3	10.3	11	8.2	4.1	4.1	6.9	6.9	19.9	21	29.2	14.4	14.4	3.4	10.3	6.2	10.3	1	3	3	3	2	1	1	2	2	5
EG12434	>EG12434 ygiM SH3 domain protein, function unknown	Integral Inner Membrane	B	Yes	Yes	Yes		LpxC only	LpxC only	LpxC only	LpxC only	LpxC only	LpxC only		1.16554	0.722187	0.922581	0.756679	1.0753	0.86978		21.4	26.7	21.4	21.4	21.4	26.7	26.7	26.7	21.4	12.6	12.6	12.6	0	0	0	0	0	0	3	4	3	3	3	4	4	4	3	1
EG12436	>EG12436 rseP Inner membrane zinc RIP metalloprotease	Integral Inner Membrane	B					n. def.	n. def.	n. def.	n. def.	n. def.	n. def.		n. def.	n. def.	n. def.	n. def.	n. def.	n. def.		2.7	4.9	2.2	2.7	4	0	0	0	0	0	0	0	0	0	0	0	0	0	1	2	1	1	2	0	0	0	0	0
EG12440	>EG12440 mpl UDP-N-acetylmuramate:L-alanyl-gamma-D-glutamyl-meso-diaminopimelate ligase	Cytoplasmic	A					n. def.	n. def.	0.886069	n. def.	2.37875	n. def.		n. def.	n. def.	n. def.	n. def.	n. def.	n. def.		0	1.8	4.2	1.8	4.2	8.3	4.2	0	1.8	1.8	6.6	4.2	7.7	4.2	1.8	6.6	12.5	4.2	0	1	2	1	2	3	2	0	1	1
EG12442	>EG12442 yfjD Inner membrane protein, UPF0053 family, function unknown	Integral Inner Membrane	B					n. def.	n. def.	n. def.	n. def.	n. def.	n. def.		n. def.	n. def.	n. def.	n. def.	n. def.	n. def.		0	0	0	0	0	0	4.7	4.7	0	0	0	0	0	0	0	0	0	0	0	0	0	0	0	0	1	1	0	0
EG12443	>EG12443 yggL Conserved protein, DUF469 family, function unknown	Peripheral inner membrane protein facing the cytoplasm	F1					0.468534	n. def.	6.22169	0.00660207	5.03125	n. def.		n. def.	n. def.	n. def.	n. def.	n. def.	n. def.		13	13	0	13	13	13	13	0	13	33.3	22.2	9.3	13	13	13	0	13	0	1	1	0	1	1	1	1	0	1	3
EG12447	>EG12447 speG Spermidine acetyltransferase	Cytoplasmic	A					5.49371	n. def.	n. def.	n. def.	n. def.	n. def.		n. def.	n. def.	n. def.	n. def.	n. def.	n. def.		0	0	7.5	0	0	0	0	0	0	21	7.5	15.1	7.5	0	0	0	7.5	0	0	0	1	0	0	0	0	0	0	3
EG12448	>EG12448 ybcH Function unknown, PRK09936 family	Periplasmic	G					n. def.	n. def.	n. def.	n. def.	n. def.	n. def.		n. def.	n. def.	n. def.	n. def.	n. def.	n. def.		0	0	0	0	0	0	0	3.4	0	0	0	0	8.4	0	0	0	0	0	0	0	0	0	0	0	0	1	0	0
EG12449	>EG12449 prmB 50S subunit L3 protein glutamine methyltransferase	Cytoplasmic	A	Yes				19.507	0.00222793	1.95322	0.0103728	2.66655	0.117751		1.01481	0.980317	0.477547	0.258715	0.484619	0.337398		16.8	16.8	11	6.1	16.8	6.1	6.1	11.9	2.9	13.5	13.5	13.5	13.5	10.6	4.8	7.7	13.5	7.7	4	4	3	2	4	2	2	3	1	3
EG12454	>EG12454 ybaK Cys-tRNAPro and Cys-tRNACys deacylase, tRNA editing	Cytoplasmic	A	Yes		Yes		2.70217	0.043809	1.85294	0.319256	10.0305	0.00603233		1.64657	0.319114	0.995771	0.989459	1.63961	0.373401		37.1	44.7	36.5	15.7	37.1	44.7	44.7	28.9	54.7	28.9	34	41.5	30.8	22.6	22.6	28.9	28.9	15.7	4	5	4	2	4	5	5	3	6	3
EG12457	>EG12457 ydgA Required for swarming phenotype, DUF945 family	Peripheral inner membrane protein facing the periplasm	F2	Yes	Yes	Yes		15.4811	0.00166568	11.1725	0.000734938	30.3888	0.0438816		1.43201	0.457056	0.732505	0.438385	1.04895	0.925381		31.9	33.7	37.1	33.1	32.7	33.5	30.1	32.7	37.6	17.1	13.7	15.9	18.7	13.7	15.9	14.7	15.7	15.7	11	11	12	11	11	11	10	11	12	6
EG12459	>EG12459 rpiR Repressor for als operon and rpiB	Nucleoid	N					29.045	n. def.	6.71081	n. def.	0.384556	n. def.		n. def.	n. def.	n. def.	n. def.	0.885719	0.833925		7.4	4.7	4.7	2.7	2.7	0	4.7	2.7	4.7	4.7	0	0	2.7	0	0	2.7	0	0	2	1	1	1	1	0	1	1	1	1
EG12473	>EG12473 epmB Required for lysylation of EF-P Lys34	Cytoplasmic	A					n. def.	n. def.	n. def.	n. def.	1.10899	n. def.		n. def.	n. def.	n. def.	n. def.	n. def.	n. def.		0	0	0	0	0	0	2.3	3.8	0	2.3	2.3	4.7	4.7	4.7	2.3	2.3	2.3	2.3	0	0	0	0	0	0	1	1	0	1
EG12478	>EG12478 mscM Mechanosensitive channel protein, miniconductance	Integral Inner Membrane	B					n. def.	n. def.	n. def.	n. def.	n. def.	n. def.		n. def.	n. def.	n. def.	n. def.	n. def.	n. def.		2.3	0	0	0	0	0	0	0	0	0	0	0	0	0	0	0	0	0	1	0	0	0	0	0	0	0	0	0
EG12479	>EG12479 rsgA Ribosome-stimulated GTPase, 30S subunit assemby	Peripheral inner membrane protein facing the cytoplasm	F1					n. def.	n. def.	n. def.	n. def.	n. def.	n. def.		n. def.	n. def.	n. def.	n. def.	n. def.	n. def.		0	0	0	0	0	0	0	0	0	6	3.4	3.4	3.4	3.4	3.4	3.4	0	0	0	0	0	0	0	0	0	0	0	2
EG12480	>EG12480 orn 3 to 5 oligoribonuclease	Peripheral inner membrane protein facing the cytoplasm	F1					7.55916	n. def.	6.9544	0.00611212	12.7701	0.000182245		0.695574	0.375193	1.00145	0.996956	0.696584	0.527312		6.1	6.1	12.2	6.1	6.1	6.1	6.1	6.1	6.1	5.5	5.5	11.6	11.6	11.6	11.6	11.6	6.1	6.1	1	1	2	1	1	1	1	1	1	1
EG12483	>EG12483 rlmB 23S rRNA mG2251 2-O-ribose methyltransferase, SAM-dependent	Cytoplasmic	A					2.63914	n. def.	0.422512	n. def.	1.10589	n. def.		n. def.	n. def.	n. def.	n. def.	n. def.	n. def.		5.8	0	0	5.8	5.8	0	5.8	0	5.8	15.2	13.6	30	14	19.3	23.5	11.9	11.1	3.3	1	0	0	1	1	0	1	0	1	2
EG12491	>EG12491 ulaR Repressor for the L-ascorbate utilization (ula) divergon	Nucleoid	N					n. def.	n. def.	n. def.	n. def.	n. def.	n. def.		n. def.	n. def.	n. def.	n. def.	n. def.	n. def.		0	0	0	0	0	0	0	0	0	0	0	0	0	0	0	0	0	4.4	0	0	0	0	0	0	0	0	0	0
EG12502	>EG12502 ytfB Function unknown	Integral Inner Membrane	B	Yes		Yes		LpxC only	LpxC only	3.28378	n. def.	LpxC only	LpxC only		1.13486	0.724793	0.833367	0.514051	0.945758	0.890659		13.2	8.5	8.5	13.2	4.2	8.5	17.5	13.2	17.5	0	4.2	0	0	4.2	4.2	4.2	0	4.2	2	2	2	2	1	2	3	2	3	0
EG12503	>EG12503 fklB FKBP-type peptidyl-prolyl cis-trans isomerase	Cytoplasmic	A	Yes		Yes		24.7237	0.0184519	5.4793	0.114726	4.99288	0.0121052		1.16662	0.739792	0.610683	0.241093	0.712437	0.511204		24.3	24.3	30.6	23.8	24.3	30.6	30.6	24.3	24.3	30.6	25.2	18	18.9	19.4	12.6	18	30.6	30.6	4	4	5	4	4	5	5	4	4	5
EG12504	>EG12504 cycA D-alanine, beta-alanine, D-serine, glycine permease	Integral Inner Membrane	B					n. def.	n. def.	n. def.	n. def.	n. def.	n. def.		n. def.	n. def.	n. def.	n. def.	n. def.	n. def.		0	0	0	0	0	0	0	0	0	3	0	0	0	2.8	0	2.8	0	2.8	0	0	0	0	0	0	0	0	0	1
EG12507	>EG12507 qorB Quinone oxidoreductase B, NADPH dependent	Cytoplasmic	A					n. def.	n. def.	n. def.	n. def.	n. def.	n. def.		n. def.	n. def.	n. def.	n. def.	n. def.	n. def.		0	0	0	0	0	0	0	0	0	4.2	4.2	4.2	4.2	0	4.2	0	4.2	4.2	0	0	0	0	0	0	0	0	0	1
EG12512	>EG12512 ytfL Inner membrane protein, UPF0053 family, function unknown	Integral Inner Membrane	B					n. def.	n. def.	n. def.	n. def.	n. def.	n. def.		n. def.	n. def.	n. def.	n. def.	n. def.	n. def.		5.1	0	0	0	0	0	8.7	5.1	8.7	1.8	0	0	0	0	0	0	0	0	1	0	0	0	0	0	2	1	2	1
EG12514	>EG12514 tamB Translocation and assembly module for autotransporter export	Integral Inner Membrane	B					293.139	n. def.	n. def.	n. def.	n. def.	n. def.		n. def.	n. def.	n. def.	n. def.	n. def.	n. def.		0	1	1	1	1	0	0	0	0	1	2.1	2.1	1	2.1	0	1	1	2.1	0	1	1	1	1	0	0	0	0	1
EG12516	>EG12516 ytfP Gamma-glutamyl cyclotransferase (GGCT) domain protein, function unknown	Cytoplasmic	A	Yes	Yes			12.2251	0.00438921	LpxC only	LpxC only	19.5647	0.00904689		1.11713	0.784272	0.843751	0.523869	0.942575	0.893079		18.6	20.4	20.4	20.4	20.4	20.4	20.4	11.5	20.4	20.4	20.4	11.5	11.5	11.5	11.5	11.5	20.4	11.5	2	2	2	2	2	2	2	1	2	2
EG12524	>EG12524 ridA Enamine/imine deaminase, reaction intermediate detoxification	Peripheral inner membrane protein facing the cytoplasm	F1					0.580063	n. def.	1.48385	n. def.	3.20441	n. def.		n. def.	n. def.	n. def.	n. def.	n. def.	n. def.		47.7	0	20.3	27.3	20.3	20.3	0	47.7	20.3	47.7	47.7	20.3	47.7	20.3	20.3	47.7	47.7	47.7	2	0	1	1	1	1	0	2	1	2
EG12525	>EG12525 mgtA Magnesium transporter, ATP-dependent	Integral Inner Membrane	B	Yes	Yes			LpxC only	LpxC only	78.592	0.028645	20.6808	0.081525		0.60981	0.12778	0.460862	0.153116	0.281038	0.0876908		10.2	8.2	11.4	3	3.1	3	3	5.1	5	7.6	8	6.9	6.1	6	6	5.8	5.8	8.1	6	5	7	2	2	2	2	3	3	5
EG12535	>EG12535 lptF Lipopolysaccharide export ABC permease	Integral Inner Membrane	B					37.7622	n. def.	n. def.	n. def.	n. def.	n. def.		1.14946	0.687426	0.901504	0.803797	1.03624	0.943918		2.2	2.2	2.2	2.2	2.2	2.2	2.2	2.2	2.2	2.2	2.2	0	2.2	0	0	0	2.2	2.2	1	1	1	1	1	1	1	1	1	1
EG12536	>EG12536 lptG Lipopolysaccharide export ABC permease	Integral Inner Membrane	B					n. def.	n. def.	n. def.	n. def.	0.746081	n. def.		1.40753	0.421463	0.694634	0.285623	0.977718	0.957363		5.8	5.8	5.8	5.8	5.8	5.8	5.8	9.4	5.8	5.8	0	0	0	0	5.8	5.8	0	9.2	1	1	1	1	1	1	1	2	1	1
EG12537	>EG12537 yjgR Function unknown, DUF853 family with NTPase fold	Peripheral inner membrane protein facing the cytoplasm	F1					2.79263	n. def.	n. def.	n. def.	n. def.	n. def.		n. def.	n. def.	n. def.	n. def.	n. def.	n. def.		3.6	2	0	0	0	0	0	0	0	2.6	0	2.6	0	0	0	0	0	0	1	1	0	0	0	0	0	0	0	1
EG12567	>EG12567 iadA Isoaspartyl dipeptidase	Cytoplasmic	A					0.104631	0.000926982	0.287744	n. def.	0.0765524	0.000141519		n. def.	n. def.	n. def.	n. def.	2.45423	0.159871		3.3	3.3	8.5	3.3	3.3	5.1	3.3	8.5	8.5	11	11	11	11	11	11	15.9	15.9	15.9	1	1	2	1	1	1	1	2	2	3
EG12586	>EG12586 yjiY Predicted transporter, function unknown	Integral Inner Membrane	B	Yes				LpxC only	LpxC only	26.0041	n. def.	12.1179	4.46227e-05		n. def.	n. def.	n. def.	n. def.	0.666902	0.440438		4.7	4.7	8.5	2.5	2.5	8.5	2.5	2.5	4.7	1.4	2.5	6.3	2.5	2.5	2.5	2.5	2.5	2.5	2	2	3	1	1	3	1	1	2	1
EG12591	>EG12591 opgB Phosphoglycerol transferases I and II, OPG biolsynthesis	Integral Inner Membrane	B	Yes				28.3514	0.0069252	17.5065	0.000740264	10.9588	n. def.		0.796396	0.558162	n. def.	n. def.	n. def.	n. def.		5.4	4.1	6.6	3	5.5	1.8	3	0	3	3.7	4.1	4.1	6.6	4.1	4.7	3.5	3.5	4.7	3	3	4	2	3	1	2	0	2	2
EG12596	>EG12596 rsmC 16S rRNA m(2)G1207 methyltransferase, SAM-dependent	Peripheral inner membrane protein facing the cytoplasm	F1					n. def.	n. def.	n. def.	n. def.	n. def.	n. def.		n. def.	n. def.	n. def.	n. def.	n. def.	n. def.		0	7.6	7.6	3.5	0	0	4.1	4.1	4.1	4.1	0	0	4.1	0	0	0	3.5	0	0	2	2	1	0	0	1	1	1	1
EG12597	>EG12597 yjjU Predicted phospholipase, patatin-like family, function unknown	Cytoplasmic	A					n. def.	n. def.	n. def.	n. def.	n. def.	n. def.		n. def.	n. def.	n. def.	n. def.	n. def.	n. def.		7	10.6	3.4	0	0	0	0	0	3.4	0	0	0	0	0	0	3.6	0	0	2	3	1	0	0	0	0	0	1	0
EG12598	>EG12598 yjjV Predicted DNase, function unknown	Cytoplasmic	A					n. def.	n. def.	n. def.	n. def.	n. def.	n. def.		n. def.	n. def.	n. def.	n. def.	n. def.	n. def.		0	0	0	0	0	0	0	0	0	5	4.2	0	5	5	0	0	0	5	0	0	0	0	0	0	0	0	0	1
EG12600	>EG12600 yjjX Inosine/xanthosine triphosphatase	Cytoplasmic	A					n. def.	n. def.	n. def.	n. def.	n. def.	n. def.		0.692857	0.387252	0.605502	0.300263	0.419526	0.196013		7.6	7.6	7.6	7.6	7.6	7.6	7.6	7.6	7.6	7.6	7.6	7.6	7.6	7.6	7.6	7.6	7.6	7.6	1	1	1	1	1	1	1	1	1	1
EG12606	>EG12606 fabF beta-Ketoacyl-ACP synthase II	Peripheral inner membrane protein facing the cytoplasm	F1	Yes	Yes	Yes		6.27743	0.00938877	12.9995	0.011733	11.321	0.000877623		2.15342	0.134391	1.20696	0.49678	2.5991	0.108579		14	24	29.5	19.9	20.6	24	20.6	24	29.5	24	24	29.5	34.6	34.6	29.5	24	29.5	29.5	3	5	6	4	4	5	4	5	6	5
EG12612	>EG12612 degQ Periplasmic serine endoprotease	Periplasmic	G	Yes	Yes	Yes		69.739	0.000318221	LpxC only	LpxC only	57.8964	0.000335815		1.10807	0.755271	0.892711	0.755914	0.989183	0.981126		28.4	31.2	28.6	25.1	25.3	25.3	20.9	28.6	31.2	25.9	14.1	16.9	25.3	0	6.4	2	12.5	11.9	8	8	8	7	7	7	5	8	8	8
EG12613	>EG12613 gstA Glutathione S-transferase	Cytoplasmic	A					n. def.	n. def.	n. def.	n. def.	n. def.	n. def.		n. def.	n. def.	n. def.	n. def.	n. def.	n. def.		0	0	0	0	0	0	0	0	0	12.4	8.5	13.9	13.9	0	8.5	8.5	5.5	13.9	0	0	0	0	0	0	0	0	0	2
EG12614	>EG12614 yhcB Complexed with cytochrome bd oxidase, function unknown	Integral Inner Membrane	B	Yes	Yes	Yes		149.117	3.4509e-06	44.4674	2.19265e-05	124.192	2.61208e-05		1.01823	0.964096	1.03941	0.858598	1.05836	0.900697		56.1	56.1	56.1	43.9	56.1	64.4	31.1	56.1	56.1	39.4	35.6	35.6	35.6	35.6	47.7	35.6	35.6	35.6	5	5	5	4	5	6	3	5	5	4
EG12618	>EG12618 lptA Periplasmic LPS-binding protein, binds Lipid A domain	Periplasmic	G					1.59073	0.217215	0.40568	0.177865	0.445488	0.0160419		0.514127	0.385839	0.657505	0.362063	0.338041	0.0580507		7	7	7	7	7	7	7	7	7	17.3	17.3	17.3	17.3	7	7	7	7	7	1	1	1	1	1	1	1	1	1	2
EG12623	>EG12623 ybaL Potassium transporter homolog, function unknown	Integral Inner Membrane	B					25.9423	n. def.	n. def.	n. def.	14.288	n. def.		n. def.	n. def.	n. def.	n. def.	n. def.	n. def.		2.7	2.7	2.7	2.7	0	2.7	5.7	0	2.7	2.7	0	1.4	0	0	2.7	2.7	2.7	7.2	1	1	1	1	0	1	2	0	1	1
EG12627	>EG12627 dppD Dipeptide/heme transport, ATP-binding protein	Peripheral inner membrane protein facing the cytoplasm	F1					n. def.	n. def.	n. def.	n. def.	n. def.	n. def.		n. def.	n. def.	n. def.	n. def.	n. def.	n. def.		0	0	0	0	0	0	0	0	0	4.6	0	0	0	0	0	0	0	0	0	0	0	0	0	0	0	0	0	1
EG12628	>EG12628 dppF Dipeptide/heme transport, ATP-binding protein	Peripheral inner membrane protein facing the cytoplasm	F1					n. def.	n. def.	n. def.	n. def.	n. def.	n. def.		n. def.	n. def.	n. def.	n. def.	n. def.	n. def.		0	0	0	0	0	0	0	0	0	5.1	5.1	0	5.1	0	0	0	0	0	0	0	0	0	0	0	0	0	0	1
EG12629	>EG12629 gntK Gluconokinase, thermoresistant	Cytoplasmic	A					n. def.	n. def.	n. def.	n. def.	n. def.	n. def.		1.15389	0.777564	0.723455	0.3257	0.834791	0.724708		6.9	6.9	6.9	6.9	6.9	6.9	6.9	6.9	6.9	6.9	0	0	0	0	0	0	0	0	1	1	1	1	1	1	1	1	1	1
EG12631	>EG12631 gntU Low-affinity gluconate transport protein, membrane protein	Integral Inner Membrane	B					n. def.	n. def.	47.139	n. def.	n. def.	n. def.		1.82533	0.317897	0.699639	0.277728	1.27707	0.643986		8.5	3.1	7.4	3.1	3.1	3.1	3.1	3.1	3.1	0	3.1	3.1	0	3.1	0	0	0	0	2	1	2	1	1	1	1	1	1	0
EG12637	>EG12637 rnk Regulator of nucleoside diphosphate kinase	Cytoplasmic	A					n. def.	n. def.	n. def.	n. def.	n. def.	n. def.		n. def.	n. def.	n. def.	n. def.	n. def.	n. def.		0	0	0	0	0	0	0	0	0	0	0	10.3	0	10.3	0	16.2	16.2	0	0	0	0	0	0	0	0	0	0	0
EG12642	>EG12642 pdxK B6-vitamer kinase	Cytoplasmic	A					2.62172	0.14002	4.32666	0.00706772	5.49935	0.00194814		1.63532	0.449046	0.858895	0.577365	1.40457	0.587794		4.9	4.9	4.9	4.9	4.9	4.9	4.9	4.9	4.9	18	2.8	4.9	14.8	4.9	4.9	4.9	8.1	4.9	1	1	1	1	1	1	1	1	1	3
EG12656	>EG12656 mdaB FMN-dependent NADH-quinone reductase	Cytoplasmic	A					n. def.	n. def.	n. def.	n. def.	n. def.	n. def.		n. def.	n. def.	n. def.	n. def.	n. def.	n. def.		10.4	0	0	10.4	0	0	0	0	0	10.4	0	0	10.4	0	0	0	0	10.4	1	0	0	1	0	0	0	0	0	1
EG12657	>EG12657 ygiN Quinol monooxygenase	Cytoplasmic	A					n. def.	n. def.	n. def.	n. def.	n. def.	n. def.		n. def.	n. def.	n. def.	n. def.	n. def.	n. def.		0	0	0	0	0	0	0	0	0	8.7	0	0	0	8.7	0	0	0	0	0	0	0	0	0	0	0	0	0	1
EG12666	>EG12666 lpxH Lipid A synthesis, UDP-2,3-diacylglucosamine pyrophosphatase	Peripheral inner membrane protein facing the cytoplasm	F1					n. def.	n. def.	n. def.	n. def.	n. def.	n. def.		n. def.	n. def.	n. def.	n. def.	n. def.	n. def.		0	5.4	5.4	0	5.4	0	5.4	5.4	5.4	5.4	0	0	0	0	0	0	0	0	0	1	1	0	1	0	1	1	1	1
EG12669	>EG12669 solA N-methyltryptophan oxidase, FAD-containing	Peripheral inner membrane protein facing the cytoplasm	F1					1.16361	0.814838	1.11296	0.777845	0.511941	0.29756		0.638379	0.414488	1.11997	0.850986	0.714965	0.625405		8.1	12.6	14.5	17.2	10.5	15.3	15.1	16.9	17.5	25.3	19.6	21.8	18.5	25	22.3	22.3	22.6	21.8	2	3	4	4	3	4	4	4	4	7
EG12670	>EG12670 dinI Stabilizes RecA filaments	Cytoplasmic	A					1.56461	n. def.	2.50734	n. def.	n. def.	n. def.		n. def.	n. def.	n. def.	n. def.	n. def.	n. def.		40.7	22.2	0	0	18.5	0	0	22.2	0	22.2	0	22.2	0	22.2	22.2	0	0	0	2	1	0	0	1	0	0	1	0	1
EG12672	>EG12672 tpx Lipid hydroperoxide peroxidase	Peripheral inner membrane protein facing the cytoplasm	F1	Yes	Yes			7.50733	0.000819521	6.97188	0.00275453	5.0262	0.318169		0.519267	0.0731359	0.992272	0.980827	0.515254	0.243777		32.1	32.1	24.4	32.1	32.1	32.1	32.1	32.1	32.1	37.5	37.5	37.5	37.5	37.5	32.1	37.5	37.5	32.1	3	3	2	3	3	3	3	3	3	4
EG12674	>EG12674 uspF Stress-induced protein, binds ATP	Cytoplasmic	A					n. def.	n. def.	n. def.	n. def.	n. def.	n. def.		n. def.	n. def.	n. def.	n. def.	n. def.	n. def.		11.1	0	11.1	11.1	11.1	0	11.1	0	11.1	11.1	0	11.1	0	0	0	0	0	11.1	1	0	1	1	1	0	1	0	1	1
EG12676	>EG12676 bamA Outer membrane protein required for OM biogenesis	Outer Membrane b-barrel protein	H	Yes	Yes	Yes		68.4141	1.23221e-05	204.371	0.00531666	64.8138	5.92734e-05		1.12617	0.801367	0.881835	0.721545	0.993097	0.989791		32	37.3	34.4	19.1	28.5	27.2	26.2	30.1	30.1	7.4	8.9	10.9	5.1	8.5	4.4	11.7	6	11.5	19	21	20	12	17	16	16	17	17	5
EG12677	>EG12677 iscS Cysteine desulfurase, PLP-dependent	Peripheral inner membrane protein facing the cytoplasm	F1	Yes	Yes	Yes		8.47283	0.000515127	3.91994	0.000441799	5.72252	0.00453914		1.19445	0.725534	0.753025	0.409856	0.899453	0.837949		31.9	31.9	28.5	25.2	31.9	31.9	31.9	31.2	33.2	31.7	38.4	30.7	38.1	32.7	33.7	41.3	38.9	33.7	10	10	9	8	10	10	10	9	10	10
EG12678	>EG12678 znuA Zinc periplasmic binding protein, ABC transporter	Periplasmic	G			Yes		1.90428	0.00923105	1.90203	0.203941	2.11954	0.0133314		1.8221	0.30404	1.35976	0.438804	2.47761	0.171514		21.9	21.9	21.9	20.6	21.9	25.8	25.8	25.8	25.8	24.8	30.3	26.5	19.4	25.8	30.3	26.5	18.7	30.3	4	4	4	4	4	5	5	5	5	5
EG12679	>EG12679 yeaD Function unknown, mutarotase homolog, low abundance protein	Cytoplasmic	A					n. def.	n. def.	n. def.	n. def.	n. def.	n. def.		n. def.	n. def.	n. def.	n. def.	n. def.	n. def.		0	0	0	0	0	0	0	0	5.4	0	0	0	0	0	0	0	0	0	0	0	0	0	0	0	0	0	1	0
EG12683	>EG12683 uspG Stress protein, induced in stationary phase	Peripheral inner membrane protein facing the cytoplasm	F1					5.33314	n. def.	n. def.	n. def.	n. def.	n. def.		n. def.	n. def.	n. def.	n. def.	n. def.	n. def.		0	14.1	14.1	0	14.1	0	0	0	14.1	0	14.1	25.4	0	14.1	0	0	0	0	0	1	1	0	1	0	0	0	1	0
EG12684	>EG12684 lolA Periplasmic protein responsible for sorting and transporting lipoproteins to outer membrane	Periplasmic	G					1.14032	n. def.	1.18645	n. def.	n. def.	n. def.		n. def.	n. def.	n. def.	n. def.	n. def.	n. def.		0	7.4	7.4	7.4	7.4	0	0	0	0	13.3	15.3	7.4	16.7	16.7	7.4	7.4	0	15.3	0	1	1	1	1	0	0	0	0	2
EG12685	>EG12685 ygfZ Iron-sulfur cluster repair protein	Cytoplasmic, Periplasmic	A,G	Yes				11.7256	0.000645274	3.56585	0.442116	1.20387	0.5918		0.543217	0.0659696	1.03968	0.938285	0.564771	0.416795		14.1	12	18.7	6.7	15.3	15.6	22.1	10.7	15.3	26.7	18.7	20.2	22.1	22.7	18.7	28.5	17.5	22.1	4	3	5	2	4	4	6	3	4	7
EG12688	>EG12688 grxB Glutaredoxin 2	Cytoplasmic	A					4.0374	0.0182552	3.015	n. def.	3.93705	0.00299283		1.29358	0.429636	0.814157	0.581861	1.05318	0.897092		17.7	13	8.8	8.8	18.6	9.8	4.2	8.8	4.2	4.2	4.2	4.2	4.2	0	4.2	4.2	4.2	13	2	2	1	1	3	2	1	1	1	1
EG12690	>EG12690 rarA DNA-dependent ATPase involved in processing recombination intermediates	Cytoplasmic	A	Yes	Yes			LpxC only	LpxC only	LpxC only	LpxC only	3.28348	n. def.		1.29235	0.591695	n. def.	n. def.	n. def.	n. def.		6	9.2	6	6	6	6	3.1	6	3.1	0	2.9	2.9	2.9	6	0	2.9	8.1	6	2	3	2	2	2	2	1	2	1	0
EG12691	>EG12691 yciM TPR-repeats-containing protein, function unknown	Integral Inner Membrane	B	Yes	Yes	Yes		LpxC only	LpxC only	LpxC only	LpxC only	LpxC only	LpxC only		1.63541	0.226202	0.75447	0.597631	1.23387	0.683773		5.7	12.6	10.8	8.2	8.2	12.6	10.8	16.5	8.2	0	0	0	0	0	2.3	0	0	0	2	4	4	3	3	4	4	5	3	0
EG12692	>EG12692 ybdH Required for swarming phenotype, function unknown	Cytoplasmic	A					n. def.	n. def.	n. def.	n. def.	n. def.	n. def.		n. def.	n. def.	n. def.	n. def.	n. def.	n. def.		0	0	0	0	0	0	0	0	0	5.8	3	0	0	0	0	0	0	0	0	0	0	0	0	0	0	0	0	2
EG12695	>EG12695 azoR NADH-azoreductase, FMN-dependent	Peripheral inner membrane protein facing the cytoplasm	F1					9.46284	n. def.	30.1473	n. def.	17.3848	n. def.		n. def.	n. def.	n. def.	n. def.	n. def.	n. def.		4	8	8	4	4	0	4	4	0	0	4	0	4	0	0	4	4	4	1	1	1	1	1	0	1	1	0	0
EG12698	>EG12698 pncC NMN amidohydrolase	Cytoplasmic	A					2.53282	n. def.	n. def.	n. def.	n. def.	n. def.		n. def.	n. def.	n. def.	n. def.	n. def.	n. def.		0	8.5	8.5	0	0	0	8.5	0	8.5	0	8.5	8.5	0	0	18.8	8.5	0	0	0	1	1	0	0	0	1	0	1	0
EG12699	>EG12699 mltB Membrane-bound lytic transglycosylase B, murein hydrolase	Outer Membrane Lipoprotein	I					n. def.	n. def.	n. def.	n. def.	1.29195	n. def.		n. def.	n. def.	n. def.	n. def.	n. def.	n. def.		0	0	0	0	0	0	0	10.5	0	0	0	0	0	0	0	0	6.6	0	0	0	0	0	0	0	0	2	0	0
EG12700	>EG12700 gltI Glutamate, aspartate binding protein, periplasmic	Periplasmic	G					0.751668	0.679033	0.640042	n. def.	1.50731	0.108344		n. def.	n. def.	n. def.	n. def.	2.41453	0.179409		10.9	21.2	15.6	16.6	21.2	21.2	21.2	21.2	15.6	30.8	33.1	26.2	16.9	21.2	21.2	16.9	16.9	26.2	2	4	3	3	4	4	4	4	3	6
EG12703	>EG12703 yccJ Function unknown	Cytoplasmic	A					n. def.	n. def.	n. def.	n. def.	n. def.	n. def.		n. def.	n. def.	n. def.	n. def.	n. def.	n. def.		0	0	0	0	0	0	0	0	0	25.3	0	0	0	0	0	0	25.3	0	0	0	0	0	0	0	0	0	0	1
EG12705	>EG12705 yggN Predicted periplasmic protein, function unknown	Periplasmic	G					n. def.	n. def.	n. def.	n. def.	n. def.	n. def.		n. def.	n. def.	n. def.	n. def.	n. def.	n. def.		0	0	0	0	0	0	0	0	0	0	0	5.4	5.4	5.4	5.4	5.4	0	0	0	0	0	0	0	0	0	0	0	0
EG12712	>EG12712 luxS S-ribosylhomocysteine lyase, autoinducer 2 (AI-2) synthesis	Peripheral inner membrane protein facing the cytoplasm	F1					1.28676	0.883682	1.76584	0.312583	0.694487	0.460945		3.33887	0.0867915	0.425756	0.251458	1.42155	0.497406		25.1	16.4	16.4	8.8	22.2	13.5	7	22.2	7	25.1	16.4	22.8	25.1	16.4	22.8	15.8	25.1	16.4	3	2	2	1	3	2	1	3	1	3
EG12715	>EG12715 dxr 1-deoxy-D-xylulose 5-phosphate (DXP) reductoisomerase, NAPDH-dependent	Cytoplasmic	A					n. def.	n. def.	n. def.	n. def.	n. def.	n. def.		n. def.	n. def.	n. def.	n. def.	n. def.	n. def.		0	0	0	0	0	0	0	0	0	3.5	3.5	0	0	0	3.5	0	3.5	0	0	0	0	0	0	0	0	0	0	1
EG12717	>EG12717 mug Uracil DNA glycosylase, G:U mismatch-specific, dsDNA-specific	Nucleoid	N					9.45432	0.293351	5.39307	0.178613	5.47884	0.119302		1.10325	0.849183	0.902209	0.779777	0.995364	0.993342		14.3	8.3	8.3	8.3	8.3	8.3	13.7	8.3	8.3	16.7	22	28.6	28.6	28.6	22	28	28.6	19.6	2	1	1	1	1	1	2	1	1	2
EG12726	>EG12726 rlmG 23S rRNA m(2)G1835 methyltransferase, SAM-dependent	Cytoplasmic	A					n. def.	n. def.	n. def.	n. def.	n. def.	n. def.		n. def.	n. def.	n. def.	n. def.	n. def.	n. def.		0	0	0	0	0	0	0	0	0	2.6	4.8	11.4	8.2	8.2	7.4	0	2.6	3.4	0	0	0	0	0	0	0	0	0	1
EG12739	>EG12739 exuR Repressor for the exuR regulon	Nucleoid	N					n. def.	n. def.	n. def.	n. def.	n. def.	n. def.		n. def.	n. def.	n. def.	n. def.	n. def.	n. def.		4.3	4.3	0	7.8	4.3	4.3	4.3	0	4.3	0	0	4.3	0	0	0	0	0	0	1	1	0	2	1	1	1	0	1	0
EG12743	>EG12743 yqjD Membrane-anchored ribosome-binding protein, function unknown	Integral Inner Membrane, ribosomal	B,r					11.3361	0.00327956	3.65251	0.00105661	7.25865	0.00509818		0.700669	0.312291	0.997946	0.993773	0.69923	0.43881		15.8	15.8	15.8	15.8	15.8	15.8	15.8	15.8	15.8	15.8	15.8	0	15.8	15.8	15.8	15.8	15.8	15.8	1	1	1	1	1	1	1	1	1	1
EG12749	>EG12749 yhaJ LysR-family transcriptional regulator, function unknown	Nucleoid	N					n. def.	n. def.	n. def.	n. def.	6.86016	n. def.		n. def.	n. def.	n. def.	n. def.	n. def.	n. def.		6.7	0	4	0	4	0	4	0	4	0	0	0	0	0	0	0	4	0	2	0	1	0	1	0	1	0	1	0
EG12752	>EG12752 yhaM Function unknown	Integral Inner Membrane	B					n. def.	n. def.	n. def.	n. def.	n. def.	n. def.		n. def.	n. def.	n. def.	n. def.	2.45328	0.0961374		6.4	1.8	6.4	6.4	6.4	3.9	2.5	4.6	4.4	0	0	0	0	0	0	0	0	0	3	1	3	3	3	2	1	2	2	0
EG12757	>EG12757 tdcF Putative reactive intermediate deaminase, UPF0076 family	Cytoplasmic	A					2.52244	n. def.	1.36029	n. def.	0.705521	n. def.		n. def.	n. def.	n. def.	n. def.	n. def.	n. def.		7	7	7	7	7	7	7	7	7	0	7	0	7	7	7	7	0	7	1	1	1	1	1	1	1	1	1	0
EG12762	>EG12762 agaR aga regulon transcriptional repressor	Nucleoid	N					n. def.	n. def.	n. def.	n. def.	n. def.	n. def.		n. def.	n. def.	n. def.	n. def.	n. def.	n. def.		0	0	0	0	0	0	0	0	0	5.2	5.2	0	0	0	0	8.2	0	0	0	0	0	0	0	0	0	0	0	1
EG12777	>EG12777 rsmI 16S rRNA C1402 2-O-ribose methyltransferase, SAM-dependent	Cytoplasmic	A	Yes	Yes	Yes		23.4256	0.0044805	16.7828	0.000639365	6.68718	0.0112728		0.731752	0.453965	0.576602	0.248182	0.42193	0.184965		31.8	39.5	26.6	12.6	16.1	12.6	12.6	12.6	14.3	21.7	28	20.3	21.3	15.4	11.9	15.7	11.9	11.9	7	9	7	3	4	3	3	3	3	5
EG12778	>EG12778 lpoA OM lipoprotein stimulator of MrcA transpeptidase	Outer Membrane Lipoprotein	I	Yes				LpxC only	LpxC only	4.41698	n. def.	n. def.	n. def.		n. def.	n. def.	n. def.	n. def.	0.690922	0.547237		5.5	8.3	11.1	6	5.3	1.3	5.8	2.9	5.8	5.9	3.1	3.1	3.1	4.3	3.1	3.1	3.1	4.3	3	5	6	3	3	1	3	1	2	4
EG12780	>EG12780 diaA DnaA-binding protein	Cytoplasmic	A					n. def.	n. def.	n. def.	n. def.	n. def.	n. def.		n. def.	n. def.	n. def.	n. def.	n. def.	n. def.		0	0	0	0	13.8	13.8	0	0	0	0	0	13.8	13.8	0	0	0	0	0	0	0	0	0	1	1	0	0	0	0
EG12781	>EG12781 yraP OM lipoprotein, function unknown, mutant is SDS-sensitive	Outer Membrane Lipoprotein	I	Yes	Yes	Yes		LpxC only	LpxC only	LpxC only	LpxC only	LpxC only	LpxC only		1.54758	0.439376	0.7933	0.692977	1.2277	0.74922		15.2	15.2	19.9	19.9	15.2	19.9	19.9	28.8	19.9	0	7.3	0	0	0	7.3	0	0	12.6	2	2	3	3	2	3	3	4	3	0
EG12783	>EG12783 yraR Predicted nucleoside-diphosphate-sugar epimerase, function unknown	Peripheral inner membrane protein facing the cytoplasm	F1					n. def.	n. def.	n. def.	n. def.	n. def.	n. def.		n. def.	n. def.	n. def.	n. def.	n. def.	n. def.		5.2	0	0	5.2	0	0	0	0	0	0	0	0	0	0	0	0	0	0	1	0	0	1	0	0	0	0	0	0
EG12788	>EG12788 yhbS Predicted acetyltransferase	Cytoplasmic	A					19.3588	0.000380688	29.969	n. def.	12.8965	0.000610123		1.21743	0.674022	0.617907	0.317567	0.752258	0.602264		9	9	9	9	9	9	9	9	9	9	9	16.2	9	9	9	9	16.2	16.2	1	1	1	1	1	1	1	1	1	1
EG12792	>EG12792 yhbW Function unknown, luciferase-like	Cytoplasmic	A	Yes				14.427	0.0138118	1.45769	0.926491	3.87644	n. def.		0.692413	0.365499	n. def.	n. def.	n. def.	n. def.		12.2	15.8	15.8	9	3.3	6.9	3.3	3.3	0	11.3	6.9	10.1	6.9	3.6	3.6	6.9	3.3	3.3	3	4	4	2	1	2	1	1	0	4
EG12794	>EG12794 yhbY RNA binding protein, associated with pre-50S ribosomal subunits	Cytoplasmic	A	Yes	Yes			8.40738	0.00375741	16.7859	0.000302972	11.9902	0.000337783		2.32201	0.295053	0.605502	0.224339	1.40598	0.598642		18.6	18.6	18.6	18.6	18.6	18.6	9.3	18.6	18.6	18.6	18.6	18.6	18.6	9.3	18.6	9.3	18.6	18.6	2	2	2	2	2	2	1	2	2	2
EG12795	>EG12795 obgE DNA-binding GTPase involved in cell partioning and DNA repair	Peripheral inner membrane protein facing the cytoplasm	F1	Yes				38.0207	0.000326467	6.08547	n. def.	28.993	0.00605551		0.884843	0.764803	0.684629	0.273886	0.605789	0.297405		15.1	6.4	11.8	4.4	4.4	4.4	4.4	4.4	4.4	10	8.2	2.8	2.8	2.8	8.2	4.4	6.2	7.2	4	2	3	1	1	1	1	1	1	3
EG12797	>EG12797 mlaB Probable phospholipid ABC transporter, quinolone resistance	Peripheral inner membrane protein facing the cytoplasm	F1					n. def.	n. def.	21.1107	n. def.	n. def.	n. def.		n. def.	n. def.	n. def.	n. def.	n. def.	n. def.		0	0	0	11.3	0	0	0	0	0	0	0	11.3	11.3	0	11.3	0	0	0	0	0	0	1	0	0	0	0	0	0
EG12798	>EG12798 mlaC Putative phospholipid-binding protein, periplasmic	Periplasmic	G					1.83175	0.283874	0.403139	0.570776	0.455924	0.11037		0.547077	0.556768	1.76125	0.571255	0.963541	0.948207		20.9	20.9	17.1	23.2	10.4	17.1	17.5	17.1	23.2	20.9	27	20.9	20.9	20.4	27	27	10.9	10.4	4	4	3	4	2	3	3	3	4	4
EG12799	>EG12799 mlaD Putative phospholipid-binding protein, signal-anchored	Periplasmic	G	Yes	Yes	Yes		80.5521	2.47308e-05	LpxC only	LpxC only	111.235	0.00721183		1.47772	0.377977	1.04992	0.855718	1.55149	0.386202		23.5	23.5	23.5	16.4	16.4	23.5	23.5	23.5	23.5	41	16.4	23.5	7.1	6.6	16.4	9.8	16.4	16.9	3	3	3	2	2	3	3	3	3	5
EG12801	>EG12801 mlaF Probable ABC phospholipid transporter ATP-binding protein	Peripheral inner membrane protein facing the cytoplasm	F1	Yes	Yes	Yes		187.659	2.85703e-06	LpxC only	LpxC only	LpxC only	LpxC only		1.29391	0.478145	0.866388	0.625814	1.12102	0.781834		16	10.8	16	16	11.5	16	16	16	10.8	10.8	10.8	15.2	15.2	10.8	10.8	10.8	10.8	10.8	3	2	3	3	2	3	3	3	2	2
EG12803	>EG12803 kdsD D-arabinose 5-phosphate isomerase	Cytoplasmic	A					n. def.	n. def.	n. def.	n. def.	4.40094	n. def.		n. def.	n. def.	n. def.	n. def.	n. def.	n. def.		0	0	0	0	0	0	0	5.2	5.5	0	0	0	0	0	0	9.5	0	0	0	0	0	0	0	0	0	1	1	0
EG12804	>EG12804 kdsC 3-deoxy-D-manno-octulosonate 8-phosphate phosphatase	Peripheral inner membrane protein facing the cytoplasm	F1					1.09894	0.871321	0.725534	0.0335248	1.11409	0.915143		1.35873	0.53381	0.767017	0.513524	1.04217	0.937923		14.4	5.3	5.3	5.3	14.4	14.4	5.3	14.4	5.3	5.3	5.3	5.3	5.3	5.3	5.3	5.3	5.3	5.3	2	1	1	1	2	2	1	2	1	1
EG12806	>EG12806 lptC LPS export, IM-tethered periplasmic LPS-binding protein	Integral Inner Membrane	B					n. def.	n. def.	n. def.	n. def.	n. def.	n. def.		n. def.	n. def.	n. def.	n. def.	1.01862	0.971449		9.4	27.2	27.2	9.4	9.4	0	9.4	27.2	9.4	0	0	17.8	0	0	0	0	0	0	1	2	2	1	1	0	1	2	1	0
EG12817	>EG12817 nanR Repressor of the nan operon, induced by sialic acid	Nucleoid	N			Yes		n. def.	n. def.	n. def.	n. def.	LpxC only	LpxC only		n. def.	n. def.	0.521315	0.134353	n. def.	n. def.		0	0	0	3.4	16	3.4	16	9.5	9.5	0	0	6.1	0	0	0	0	0	0	0	0	0	1	3	1	3	2	2	0
EG12819	>EG12819 yhcM Function unknown	Cytoplasmic	A	Yes	Yes	Yes		LpxC only	LpxC only	LpxC only	LpxC only	14.4025	0.0227363		1.2258	0.524416	0.817198	0.539171	1.00172	0.996589		13.9	17.1	17.1	11.7	11.5	14.1	8.5	8.5	13.9	2.9	5.9	2.9	8.3	2.9	2.9	13.9	2.9	8.5	4	5	5	3	3	4	2	2	4	1
EG12823	>EG12823 aaeA AaeAB p-hydroxybenzoic acid efflux pump MFP component	Integral Inner Membrane	B					10.0177	n. def.	n. def.	n. def.	n. def.	n. def.		n. def.	n. def.	n. def.	n. def.	1.43127	0.351347		5.5	6.1	5.5	5.5	5.5	5.5	5.5	5.5	14.5	0	5.5	5.5	0	0	0	5.5	0	5.5	1	1	1	1	1	1	1	1	2	0
EG12826	>EG12826 tldD Probable peptidase required for the maturation and secretion of the antibiotic peptide MccB17	Cytoplasmic	A	Yes				6.63029	0.0288736	0.551932	0.00219479	2.95207	0.0999638		0.908361	0.831721	1.24009	0.548434	1.12645	0.84574		15.6	10.6	10.6	3.1	7.7	7.7	7.7	10.6	10.6	12.7	10.6	17.7	12.7	7.7	10.6	12.7	15.6	12.7	4	3	3	1	2	2	2	3	3	3
EG12827	>EG12827 yhdP Function unknown, TIGR02099 family	Outer Membrane b-barrel protein	H					n. def.	n. def.	n. def.	n. def.	n. def.	n. def.		n. def.	n. def.	n. def.	n. def.	n. def.	n. def.		0	0	0	0	0	0.7	0	0	0	0	0.7	0	0	0	0	0	0	0	0	0	0	0	0	1	0	0	0	0
EG12838	>EG12838 yrdA Function unknown, low abundance protein	Cytoplasmic	A			Yes		1.46711	0.458237	1.51793	0.544239	3.969	0.0153879		1.42777	0.480669	1.61219	0.160126	2.30184	0.199766		19.6	22.8	41.3	7.6	31.5	46.7	22.3	20.1	41.8	21.2	34.8	46.7	31.5	20.1	34.8	15.2	20.1	20.1	3	3	5	1	4	6	3	3	5	3
EG12840	>EG12840 tsaC tRNA(NNU) t(6)A37 threonylcarbamoyladenosine modification	Cytoplasmic	A					4.24577	0.0123458	2.78267	n. def.	1.84744	0.339971		n. def.	n. def.	n. def.	n. def.	0.458697	0.0875847		8.9	8.9	8.9	0	0	8.9	7.4	8.9	16.3	16.3	16.3	8.9	8.9	8.9	8.9	16.3	8.9	8.9	1	1	1	0	0	1	1	1	2	2
EG12851	>EG12851 ybeL Function unknown, DUF1451 family	Cytoplasmic	A					0.962899	n. def.	n. def.	n. def.	n. def.	n. def.		n. def.	n. def.	n. def.	n. def.	n. def.	n. def.		6.2	6.2	0	0	0	14.4	0	0	0	14.4	14.4	14.4	0	0	0	6.2	6.2	0	1	1	0	0	0	2	0	0	0	2
EG12854	>EG12854 ybgF TolA-binding protein, periplasmic, function unknown	Periplasmic	G					2.02561	n. def.	0.40018	n. def.	0.724881	0.870829		n. def.	n. def.	n. def.	n. def.	n. def.	n. def.		10.3	6.1	20.9	10.6	15.2	20.9	20.9	16.3	16.3	20.9	20.9	16.3	11	10.6	20.9	16	26.2	11	1	1	3	2	2	3	3	2	2	3
EG12859	>EG12859 opgD Osmoregulated periplasmic glucan (OPG) biosynthesis	Periplasmic	G					2.53019	n. def.	3.68716	n. def.	1.07749	n. def.		n. def.	n. def.	n. def.	n. def.	n. def.	n. def.		0	2.4	2.4	2.4	2.4	2.4	0	2.4	2.4	2.4	6.2	4.4	2.4	4.4	8.3	4.4	0	2.4	0	1	1	1	1	1	0	1	1	1
EG12860	>EG12860 yebK Function unknown	Nucleoid	N		Yes			n. def.	n. def.	LpxC only	LpxC only	n. def.	n. def.		1.3499	0.539033	1.10316	0.869813	1.48916	0.380547		5.2	8.7	8.7	8.7	8.7	8.7	8.7	5.2	8.7	0	0	0	0	0	0	0	0	0	1	2	2	2	2	2	2	1	2	0
EG12866	>EG12866 proQ RNA chaperone, probable regulator of ProP translation	Peripheral inner membrane protein facing the cytoplasm	F1	Yes	Yes	Yes		9.62417	0.0391388	23.0953	0.000101385	9.7853	0.0102583		2.05064	0.272339	0.751677	0.348988	1.54142	0.460028		23.3	23.3	24.1	23.3	19.4	23.3	19.4	19.4	19.4	33.2	23.3	28.4	28.4	19	12.9	23.3	28.4	23.3	4	4	4	4	3	4	3	3	3	6
EG12867	>EG12867 ampH D-alanyl-D-alanine-carboxypeptidase/endopeptidase	Peripheral inner membrane protein facing the cytoplasm	F1					n. def.	n. def.	n. def.	n. def.	n. def.	n. def.		n. def.	n. def.	n. def.	n. def.	n. def.	n. def.		0	0	0	0	0	0	0	0	0	2.3	0	0	0	0	3.6	0	0	0	0	0	0	0	0	0	0	0	0	1
EG12868	>EG12868 yciN Function unknown, DUF2498 family	Cytoplasmic	A					0.407287	n. def.	n. def.	n. def.	0.556984	n. def.		n. def.	n. def.	n. def.	n. def.	n. def.	n. def.		0	20.5	0	20.5	20.5	20.5	20.5	0	20.5	10.8	20.5	0	20.5	0	0	0	20.5	20.5	0	1	0	1	1	1	1	0	1	1
EG12870	>EG12870 ycjF Inner membrane heat shock protein, UPF0283 family	Integral Inner Membrane	B					n. def.	n. def.	n. def.	n. def.	n. def.	n. def.		2.23071	0.220527	1.12083	0.704182	2.50024	0.201155		4.5	8.5	8.5	4.5	4.5	4.5	4.5	8.5	4.5	0	0	0	0	0	0	0	0	0	1	2	2	1	1	1	1	2	1	0
EG12878	>EG12878 zapA FtsZ stabilizer, coiled-coil protein	Peripheral inner membrane protein facing the cytoplasm	F1		Yes			9.44703	n. def.	LpxC only	LpxC only	7.77709	0.000378063		n. def.	n. def.	1.01683	0.922744	n. def.	n. def.		36.7	11	0	36.7	24.8	22.9	24.8	11	11	0	25.7	11.9	11.9	11.9	25.7	25.7	11.9	25.7	3	1	0	3	2	2	2	1	1	0
EG12882	>EG12882 gss Glutathionylspermidine synthase/amidase	Cytoplasmic	A	Yes				7.00897	0.00168029	8.63966	0.13079	4.65201	0.277979		0.99236	0.986631	0.954926	0.883933	0.94763	0.918508		4.2	11.8	11.1	1.8	7.3	7.3	10.5	1.9	10.5	4.8	3.1	4.2	1.8	3.1	6.8	3.7	3.7	5.5	2	5	5	1	3	3	4	1	4	2
EG12899	>EG12899 yheO Function unknown	Cytoplasmic	A	Yes	Yes	Yes		LpxC only	LpxC only	LpxC only	LpxC only	LpxC only	LpxC only		1.00084	0.998471	1.08583	0.847064	1.08674	0.868785		19.6	15.8	15.8	8.3	15.8	15.8	15.8	15.8	15.8	4.6	4.6	4.6	15.8	4.6	4.6	4.6	4.6	4.6	3	2	2	2	2	2	2	2	2	1
EG12900	>EG12900 fkpA Periplasmic peptidylprolyl cis,trans isomerase	Periplasmic	G		Yes	Yes		2.43643	0.0840856	4.3226	0.0114586	2.48181	0.00209834		1.26626	0.692193	0.644852	0.302993	0.816549	0.732694		34.1	34.8	40.4	18.9	30.7	18.9	25.2	25.9	25.2	29.6	24.4	28.5	19.6	25.9	25.9	18.9	30	19.6	6	6	7	4	6	4	5	5	5	6
EG12903	>EG12903 yheS Mutant increases recombinant antibody periplasmic production	Peripheral inner membrane protein facing the cytoplasm	F1	Yes	Yes	Yes		22.7702	0.000153465	42.7428	0.000135965	28.8419	9.07167e-05		1.75604	0.336399	0.769545	0.399736	1.35135	0.581037		15.5	15.5	18.8	13.3	15.5	20.4	13.3	17	17	11.3	10.5	8.6	11.5	11.5	10.2	15.1	11.5	11.5	8	8	9	7	8	10	7	9	8	6
EG12904	>EG12904 yheT Function unknown	Cytoplasmic	A					n. def.	n. def.	n. def.	n. def.	n. def.	n. def.		n. def.	n. def.	n. def.	n. def.	n. def.	n. def.		0	3.5	5.6	0	0	0	0	4.7	5.6	0	0	0	0	0	0	0	0	0	0	1	2	0	0	0	0	1	2	0
EG12913	>EG12913 frlR Predicted regulator for fructoselysine operon yhfMNOQ	Nucleoid	N					n. def.	n. def.	n. def.	n. def.	n. def.	n. def.		n. def.	n. def.	n. def.	n. def.	n. def.	n. def.		0	0	0	0	0	0	0	0	0	0	5.3	0	0	0	0	5.3	0	0	0	0	0	0	0	0	0	0	0	0
EG12926	>EG12926 nudE Adenosine nucleotide hydrolase	Cytoplasmic	A					4.12793	0.000259313	1.91929	0.0694993	1.5544	n. def.		1.19863	0.667262	n. def.	n. def.	n. def.	n. def.		25.3	25.3	8.1	8.1	17.2	25.3	8.1	17.2	24.2	51.6	30.1	36	46.8	18.8	39.2	46.8	43.5	44.1	3	3	1	1	2	3	1	2	3	7
EG12927	>EG12927 yrfF Inner membrane protein, function unknown, deletion cause mucoidy	Integral Inner Membrane	B					n. def.	n. def.	9.96384	n. def.	n. def.	n. def.		n. def.	n. def.	n. def.	n. def.	n. def.	n. def.		0	1.7	1.8	0	3.5	0	0	0	1.8	0	0	0	1.7	0	0	0	0	0	0	1	1	0	2	0	0	0	1	0
EG12928	>EG12928 yrfG GMP/IMP nucleotidase	Cytoplasmic	A					20.5409	0.00953248	3.73813	n. def.	n. def.	n. def.		0.661993	0.299768	n. def.	n. def.	n. def.	n. def.		5	5	5	5	5	5	5	0	5	0	5	5	5	0	0	0	0	0	1	1	1	1	1	1	1	0	1	0
EG12930	>EG12930 hslO Hsp33, oxidative stress-induced heat shock chaperone	Peripheral inner membrane protein facing the cytoplasm	F1	Yes		Yes		12.2684	0.000485698	16.0692	0.00616917	13.8152	0.000420314		2.78602	0.230194	0.698226	0.320678	1.94527	0.359158		16.4	8.2	8.2	8.2	16.4	16.4	16.4	16.4	16.4	26.7	26.7	14.4	22.6	22.6	22.6	14.4	14.4	26.7	3	2	2	1	3	3	3	3	3	5
EG12931	>EG12931 yhgE Predicted inner membrane protein, function unknown	Integral Inner Membrane	B					n. def.	n. def.	n. def.	n. def.	n. def.	n. def.		n. def.	n. def.	n. def.	n. def.	n. def.	n. def.		0	0	0	0	0	0	0	0	0	0	0	3.3	0	0	0	0	1.9	0	0	0	0	0	0	0	0	0	0	0
EG12932	>EG12932 yhgF Predicted transcription accessory factor, function unknown	Peripheral inner membrane protein facing the cytoplasm	F1	Yes	Yes	Yes		41.8452	0.00158521	143.172	0.00157535	48.7895	0.00129169		1.67759	0.342152	0.831252	0.536417	1.3945	0.532058		23.5	21.1	16.7	10.3	18.4	17.1	12.7	14.5	13.5	19.5	14.1	14.1	12.5	13.8	8.9	12.4	17.3	8.7	12	11	8	6	9	9	6	7	7	11
EG12935	>EG12935 nfuA Fe/S biogenesis protein	Cytoplasmic	A	Yes	Yes	Yes		4.96978	0.00546548	6.8618	0.00199332	5.89873	0.000202457		1.53424	0.485754	0.764332	0.367123	1.17267	0.779768		21.5	21.5	15.2	21.5	21.5	21.5	21.5	21.5	15.2	16.2	21.5	21.5	15.2	21.5	21.5	21.5	15.2	15.2	3	3	2	3	3	3	3	3	2	2
EG12936	>EG12936 hrpA Predicted ATP-dependent RNA helicase	Peripheral inner membrane protein facing the cytoplasm	F1	Yes	Yes	Yes		12.7685	0.00273004	11.367	0.0100606	21.6618	0.000776354		1.80291	0.226474	0.863845	0.66954	1.55743	0.294748		3	9.9	9.7	4.8	8.5	10.6	7.3	6.6	7.2	1.5	1.7	3.2	1.8	2.8	2.6	3.5	4.1	4.4	3	10	9	5	8	10	7	6	7	2
EG12944	>EG12944 yhhX Putative oxidoreductase, expressed protein	Cytoplasmic	A					3.84476	n. def.	4.10117	n. def.	2.91348	0.00299972		n. def.	n. def.	n. def.	n. def.	n. def.	n. def.		0	4.6	4.6	0	9.6	0	4.9	10.1	14.8	8.7	8.7	15.9	8.7	0	13.9	8.7	5.2	9	0	1	1	0	2	0	1	2	3	2
EG12954	>EG12954 yqjI Transcriptional repressor for yqjH, nickel- or iron-inducible	Cytoplasmic	A	Yes	Yes	Yes		LpxC only	LpxC only	LpxC only	LpxC only	LpxC only	LpxC only		2.0147	0.376569	0.896776	0.735946	1.80674	0.443835		7.7	12.6	12.6	7.7	7.7	7.7	7.7	7.7	7.7	7.7	7.7	7.7	7.7	7.7	7.7	7.7	7.7	7.7	2	3	3	2	2	2	2	2	2	2
EG12957	>EG12957 glk Glucokinase	Cytoplasmic	A	Yes				5.13718	0.0116024	2.05438	0.0264022	3.22178	n. def.		1.00813	0.98413	n. def.	n. def.	n. def.	n. def.		8.4	8.4	8.4	4.7	8.4	3.7	3.7	8.4	0	12.1	8.4	8.4	4.7	4.7	4.7	4	4.7	8.7	2	2	2	1	2	1	1	2	0	3
EG12959	>EG12959 syd Interacts with secY	Peripheral inner membrane protein facing the cytoplasm	F1					20.3231	n. def.	n. def.	n. def.	n. def.	n. def.		n. def.	n. def.	n. def.	n. def.	n. def.	n. def.		7.2	0	14.4	7.2	7.2	0	7.2	7.2	7.2	5.5	0	0	0	0	0	0	0	7.2	1	0	2	1	1	0	1	1	1	1
EG12963	>EG12963 norV Anaerobic nitric oxide reductase flavorubredoxin	Cytoplasmic	A					22.8102	n. def.	n. def.	n. def.	150.977	n. def.		n. def.	n. def.	n. def.	n. def.	n. def.	n. def.		3.3	2.5	2.5	2.5	0	2.5	2.5	2.5	0	2.5	0	0	0	0	0	0	2.5	0	1	1	1	1	0	1	1	1	0	1
EG12966	>EG12966 pqiB Induced by paraquat, regulated by SoxRS	Integral Inner Membrane	B	Yes	Yes	Yes		LpxC only	LpxC only	LpxC only	LpxC only	LpxC only	LpxC only		1.10343	0.823486	1.25888	0.330999	1.38909	0.505753		7.7	11.2	4.4	9.7	7.1	6.2	7.9	13	11.9	6.6	0	2.4	4	4	0	0	2	0	3	4	2	4	3	3	3	5	5	2
EG12967	>EG12967 yciO Predicted RNA binding protein	Cytoplasmic	A	Yes	Yes	Yes		LpxC only	LpxC only	LpxC only	LpxC only	7.9033	0.00270281		1.13543	0.75025	0.673683	0.337361	0.764916	0.586487		13.1	13.1	13.1	9.7	13.1	13.1	18	13.1	13.1	18	18	13.1	13.1	13.1	13.1	13.1	13.1	18	2	2	2	2	2	2	3	2	2	3
EG12979	>EG12979 yggS Pyridoxal 5-phosphate binding protein, function unknown	Cytoplasmic	A	Yes				6.26781	0.00648377	3.30523	0.0979407	4.14385	0.273235		0.750189	0.67482	0.576938	0.584036	0.432812	0.4742		10.7	17.5	17.5	9	12.4	10.7	16.2	12	21.4	3.8	16.2	16.2	16.2	10.7	16.2	5.6	16.2	20.5	2	3	3	2	2	2	3	2	4	1
EG12980	>EG12980 yggT Confers tolerance to osmotic shock, function unknown	Integral Inner Membrane	B					46.4762	8.9001e-05	31.4602	2.03109e-05	41.5742	9.52171e-06		1.27087	0.59181	0.927859	0.786749	1.17919	0.733332		5.3	5.3	5.3	5.3	5.3	5.3	5.3	5.3	5.3	5.3	5.3	5.3	5.3	5.3	5.3	5.3	5.3	5.3	1	1	1	1	1	1	1	1	1	1
EG12984	>EG12984 yggX Confers protection of iron-sulfur proteins against oxidative damage	Peripheral inner membrane protein facing the cytoplasm	F1					1.70116	n. def.	n. def.	n. def.	4.60533	n. def.		n. def.	n. def.	n. def.	n. def.	n. def.	n. def.		17.6	17.6	33	17.6	17.6	17.6	33	0	33	31.9	17.6	17.6	0	0	0	0	17.6	17.6	1	1	2	1	1	1	2	0	2	3
EG12994	>EG12994 yghJ Large probable lipoprotein, function unknown	Inner Membrane Lipoprotein	E			Yes		3.73918	n. def.	1.60969	0.0117905	5.29402	0.00337612		n. def.	n. def.	2.08514	0.00663153	n. def.	n. def.		3.8	0.9	2.8	2.8	1.2	3.4	3.4	1.6	4.9	10.3	7.2	4.2	4.9	6.4	8	7.6	7	7.1	4	1	3	3	1	4	4	2	6	11
EG13003	>EG13003 yghS Predicted ATP-binding protein, function unknown	Integral Inner Membrane	B					n. def.	n. def.	n. def.	n. def.	n. def.	n. def.		n. def.	n. def.	n. def.	n. def.	n. def.	n. def.		0	0	0	0	0	0	0	0	0	5.1	5.1	0	0	0	0	0	0	5.1	0	0	0	0	0	0	0	0	0	1
EG13005	>EG13005 yghU GSH-dependent disulfide bond oxidoreductase	Peripheral inner membrane protein facing the cytoplasm	F1					n. def.	n. def.	n. def.	n. def.	n. def.	n. def.		n. def.	n. def.	n. def.	n. def.	n. def.	n. def.		0	0	0	0	0	0	0	0	0	3.8	3.8	8.7	4.9	3.8	0	0	0	0	0	0	0	0	0	0	0	0	0	1
EG13006	>EG13006 hybO Hydrogenase 2 [Ni, Fe], small subunit, periplasmic	Peripheral inner membrane protein facing the periplasm	F2	Yes				LpxC only	LpxC only	n. def.	n. def.	n. def.	n. def.		n. def.	n. def.	n. def.	n. def.	1.30879	0.673253		7.5	7.5	7.5	3.8	7.5	3.8	7.5	7.5	3.8	3.8	3.8	3.8	0	3.8	3.8	0	0	0	2	2	2	1	2	1	2	2	1	1
EG13007	>EG13007 yghW Function unknown	Cytoplasmic	A					10.8211	0.105947	n. def.	n. def.	n. def.	n. def.		n. def.	n. def.	n. def.	n. def.	n. def.	n. def.		20	20	20	0	7.4	12.6	0	0	0	20	7.4	20	15.8	7.4	7.4	7.4	20	20	2	2	2	0	1	1	0	0	0	2
EG13011	>EG13011 yqhA Function unknown, predicted inner membrane protein, UPF0114 family	Integral Inner Membrane	B	Yes				LpxC only	LpxC only	49.8225	4.52533e-05	23.8305	0.00294778		2.06309	0.163099	0.578246	0.528837	1.19297	0.797768		15.2	15.2	15.2	6.1	15.2	15.2	6.1	15.2	15.2	9.1	15.2	9.1	15.2	15.2	15.2	6.1	6.1	6.1	2	2	2	1	2	2	1	2	2	1
EG13014	>EG13014 yqhD Aldehyde reductase, NADPH-dependent	Peripheral inner membrane protein facing the cytoplasm	F1		Yes	Yes		4.01601	0.198931	LpxC only	LpxC only	11.4772	0.00336545		0.54569	0.52595	3.39513	0.318986	1.85269	0.345422		3.1	3.1	3.1	5.9	5.9	10.9	5.9	12.9	18.9	12.4	13.7	18.9	2.8	2.8	5.9	5.9	5.9	5.9	1	1	1	2	2	3	2	3	4	4
EG13015	>EG13015 dkgA 2,5-diketo-D-gluconate reductase A	Cytoplasmic	A					n. def.	n. def.	n. def.	n. def.	n. def.	n. def.		n. def.	n. def.	n. def.	n. def.	n. def.	n. def.		0	5.1	0	0	0	0	0	0	0	5.1	0	5.1	0	0	0	0	0	0	0	1	0	0	0	0	0	0	0	1
EG13019	>EG13019 ygiQ Radical SAM superfamily protein, function unknown	Cytoplasmic	A	Yes				LpxC only	LpxC only	2.31798	n. def.	n. def.	n. def.		n. def.	n. def.	n. def.	n. def.	n. def.	n. def.		4.7	6.1	3.1	0	0	1.9	0	0	0	3.7	0	0	6.1	1.1	1.8	1.4	4.5	3.4	3	4	2	0	0	1	0	0	0	2
EG13025	>EG13025 ygiW Stress-induced protein, function unknown	Periplasmic	G					1.90221	n. def.	2.30127	0.128262	2.45225	n. def.		0.87263	0.689963	n. def.	n. def.	n. def.	n. def.		6.9	6.9	6.9	6.9	6.9	6.9	6.9	6.9	0	0	6.9	0	6.9	0	6.9	0	0	6.9	1	1	1	1	1	1	1	1	0	0
EG13027	>EG13027 qseC Quorum sensing two-component sensor kinase	Integral Inner Membrane	B					n. def.	n. def.	n. def.	n. def.	n. def.	n. def.		1.68744	0.262612	1.28211	0.304455	2.16348	0.15933		2.7	4.9	4.9	3.6	2.7	2.7	2.7	2.7	2.7	0	0	0	0	0	0	3.6	0	0	1	2	2	1	1	1	1	1	1	0
EG13031	>EG13031 yqiC Function unknown	Cytoplasmic	A					n. def.	n. def.	n. def.	n. def.	n. def.	n. def.		n. def.	n. def.	n. def.	n. def.	n. def.	n. def.		0	0	0	0	0	0	25	0	12.5	0	0	0	0	0	0	0	0	0	0	0	0	0	0	0	2	0	1	0
EG13034	>EG13034 queE 7-carboxy-7-deazaguanine synthase	Cytoplasmic	A	Yes				6.78412	0.00483252	1.44478	0.899739	2.76586	0.0989881		1.09484	0.865589	0.745331	0.282743	0.816019	0.696734		9	9	9	4.5	4.5	4.5	4.5	4.5	4.5	9	9	9	9	9	9	9	4.5	9	2	2	2	1	1	1	1	1	1	2
EG13052	>EG13052 ygeV Putative RpoN-dependent transcriptional activator, function unknown	Nucleoid	N					n. def.	n. def.	n. def.	n. def.	n. def.	n. def.		n. def.	n. def.	n. def.	n. def.	n. def.	n. def.		0	2	0	4.1	2	0	0	0	10	0	0	0	0	0	6.4	0	0	0	0	1	0	2	1	0	0	0	4	0
EG13078	>EG13078 yqfB Function unknown, UPF0267 family	Cytoplasmic	A					7.20332	0.00344873	5.50038	n. def.	4.31076	0.0253633		n. def.	n. def.	n. def.	n. def.	0.718711	0.518824		28.2	17.5	17.5	0	17.5	8.7	8.7	26.2	17.5	19.4	26.2	26.2	36.9	36.9	36.9	36.9	26.2	26.2	2	1	1	0	1	1	1	2	1	2
EG13079	>EG13079 bglA Phospho-beta-glucosidase A	Cytoplasmic	A					1.47483	n. def.	0.533741	n. def.	3.82866	n. def.		n. def.	n. def.	n. def.	n. def.	n. def.	n. def.		3.1	0	0	3.8	0	1.5	1.5	6.1	1.5	16.7	9.6	14.8	10	12.7	6.1	8.4	3.8	13.8	2	0	0	2	0	1	1	2	1	7
EG13082	>EG13082 csdA Cysteine desulfurase, stimulated by CsdE	Peripheral inner membrane protein facing the cytoplasm	F1					8.77645	0.000160123	18.9982	0.000107786	14.7978	0.00692774		3.58447	0.109434	0.604145	0.252925	2.16554	0.226009		3.5	3.5	3.5	3.5	3.5	3.5	3.5	3.5	6.5	6.5	3.5	3.5	3.5	3.5	3.5	3.5	3.5	0	1	1	1	1	1	1	1	1	2	2
EG13083	>EG13083 csdE Binds and stimulates CsdA activity	Cytoplasmic	A					n. def.	n. def.	1.0329	n. def.	n. def.	n. def.		n. def.	n. def.	n. def.	n. def.	n. def.	n. def.		0	0	0	10.9	0	0	0	0	0	10.9	10.9	10.9	0	10.9	10.9	0	10.9	10.9	0	0	0	1	0	0	0	0	0	1
EG13084	>EG13084 tcdA tRNA threonylcarbamoyladenosine dehydratase	Integral Inner Membrane	B					n. def.	n. def.	n. def.	n. def.	n. def.	n. def.		n. def.	n. def.	n. def.	n. def.	n. def.	n. def.		0	0	0	0	9.3	9.3	0	0	0	0	0	0	0	0	0	0	9.3	0	0	0	0	0	1	1	0	0	0	0
EG13085	>EG13085 mltA Membrane-bound lytic transglycosylase A, murein hydrolase	Outer Membrane Lipoprotein	I					n. def.	n. def.	n. def.	n. def.	n. def.	n. def.		n. def.	n. def.	n. def.	n. def.	n. def.	n. def.		5.8	13.7	4.7	0	5.8	9	3.3	5.8	0	0	0	0	0	0	0	0	0	0	1	3	1	0	1	2	1	1	0	0
EG13086	>EG13086 amiC N-acetylmuramyl-L-alanine amidase, periplasmic	Periplasmic	G					1.81604	0.251198	0.645298	0.260243	1.39224	0.375976		0.754948	0.402237	0.906314	0.813856	0.684221	0.449093		4.1	4.1	4.1	4.1	4.1	4.1	4.1	4.1	4.1	7.7	7.7	7.7	7.7	7.7	11.8	11.8	7.7	4.1	1	1	1	1	1	1	1	1	1	2
EG13093	>EG13093 tas Suppresses tyrosine requirement of tyrA14 O6 strain	Cytoplasmic	A					n. def.	n. def.	n. def.	n. def.	1.62318	n. def.		n. def.	n. def.	n. def.	n. def.	n. def.	n. def.		0	0	0	0	0	0	0	4	2.9	6.9	0	4	0	0	4	4	0	0	0	0	0	0	0	0	0	1	1	2
EG13097	>EG13097 yqeF Acetyl-CoA acetyltransferase homolog, function unknown	Cytoplasmic	A					n. def.	n. def.	n. def.	n. def.	n. def.	n. def.		n. def.	n. def.	n. def.	n. def.	n. def.	n. def.		6.9	16.5	13.5	0	0	0	0	0	0	0	0	0	0	0	0	0	0	0	1	3	3	0	0	0	0	0	0	0
EG13098	>EG13098 yqeG Putative amino acid:H+ symport permease, function unknown	Integral Inner Membrane	B					n. def.	n. def.	n. def.	n. def.	n. def.	n. def.		n. def.	n. def.	n. def.	n. def.	n. def.	n. def.		0	4.2	0	0	0	0	4.2	4.2	4.2	0	0	0	0	0	0	0	0	0	0	1	0	0	0	0	1	1	1	0
EG13109	>EG13109 truD tRNA(Glu) pseudouridine(13) synthase	Cytoplasmic	A					3.18084	0.297426	1.80047	0.679425	3.04289	n. def.		1.01117	0.975325	n. def.	n. def.	n. def.	n. def.		6.9	6.9	6.9	6.9	6.9	6.9	3.2	0	3.2	17.8	15.5	11.7	9.5	7.2	14.3	7.2	9.7	9.7	2	2	2	2	2	2	1	0	1	5
EG13132	>EG13132 znuC High-affinity ABC transport system for zinc	Peripheral inner membrane protein facing the cytoplasm	F1		Yes			0.691555	0.674972	LpxC only	LpxC only	8.17994	0.0860331		0.0158939	0.123524	906.46	0.119359	14.4071	0.323881		10.8	10.8	10.8	10.8	10.8	10.8	10.8	5.6	10.8	22.3	17.1	22.3	10.8	10.8	10.8	10.8	15.9	10.8	2	2	2	2	2	2	2	1	2	4
EG13134	>EG13134 uup DNA-binding ATPase involved in replication	Peripheral inner membrane protein facing the cytoplasm	F1	Yes	Yes	Yes		37.0444	0.0132017	28.7175	0.0229522	34.6712	0.0197219		1.44688	0.467637	0.848294	0.615733	1.22738	0.696827		18.3	19.5	20.9	16.5	20.9	19.8	18.3	16.5	19.5	16.7	16.7	14.3	15.4	17.2	13.1	14.8	12	15.9	7	8	9	6	9	8	7	6	8	7
EG13145	>EG13145 fadE Medium-long-chain fatty acyl-CoA dehydrogenase	Integral Inner Membrane	B					n. def.	n. def.	n. def.	n. def.	n. def.	n. def.		n. def.	n. def.	n. def.	n. def.	n. def.	n. def.		0	0	1.2	0	0	0	0	1.8	3.6	0	0	0	0	0	0	0	0	0	0	0	1	0	0	0	0	1	2	0
EG13146	>EG13146 gmhA Phosphoheptose isomerase	Cytoplasmic	A					1.51499	0.189918	1.12778	0.528601	2.16834	0.269099		1.76048	0.441756	1.75049	0.205563	3.0817	0.27004		7.8	17.7	7.8	17.7	7.8	7.8	17.7	17.7	17.7	21.4	17.7	17.7	17.7	7.8	17.7	17.7	17.7	17.7	1	2	1	2	1	1	2	2	2	3
EG13147	>EG13147 yafJ Predicted amidotransferase, function unknown	Cytoplasmic	A					n. def.	n. def.	7.11662	n. def.	n. def.	n. def.		n. def.	n. def.	n. def.	n. def.	n. def.	n. def.		0	0	0	0	0	3.9	0	0	0	5.1	3.9	9	5.1	0	7.8	0	3.9	0	0	0	0	0	0	1	0	0	0	1
EG13155	>EG13155 ais Predicted LPS core heptose(II)-phosphate phosphatase	Periplasmic	G	Yes				2.93078	0.0526083	4.31757	n. def.	0.723569	n. def.		n. def.	n. def.	n. def.	n. def.	n. def.	n. def.		11	11	14	5	31	6	22	20	22	22	31	31	22	22	22	31	31	20	2	2	2	1	4	1	3	3	3	3
EG13156	>EG13156 mlc Global transcriptional repressor	Nucleoid, Peripheral inner membrane protein facing the cytoplasm	N,F1					23.3922	n. def.	n. def.	n. def.	n. def.	n. def.		n. def.	n. def.	n. def.	n. def.	n. def.	n. def.		3.4	0	3	0	0	0	0	0	2.2	2.7	0	3.4	0	0	0	0	0	3.4	1	0	1	0	0	0	0	0	1	1
EG13170	>EG13170 yqcA Function unknown	Cytoplasmic	A					n. def.	n. def.	n. def.	n. def.	n. def.	n. def.		n. def.	n. def.	n. def.	n. def.	n. def.	n. def.		0	0	0	0	0	0	0	0	0	0	0	12.1	0	12.1	12.1	0	0	0	0	0	0	0	0	0	0	0	0	0
EG13172	>EG13172 yqcC Function unknown	Cytoplasmic	A					1.08318	n. def.	n. def.	n. def.	0.458926	n. def.		n. def.	n. def.	n. def.	n. def.	n. def.	n. def.		0	10.1	0	0	0	0	10.1	0	0	10.1	10.1	0	0	0	0	0	0	10.1	0	1	0	0	0	0	1	0	0	1
EG13173	>EG13173 queF 7-cyano-7-deazaguanine reductase (NADPH-dependent)	Cytoplasmic	A					2.76348	n. def.	2.08902	0.622314	1.09858	0.944964		n. def.	n. def.	0.360201	0.188066	n. def.	n. def.		0	8.2	12.8	10.6	4.6	8.2	17	17	17	15.2	11.3	19.5	19.5	14.9	13.8	11.3	23	11.3	0	1	2	2	1	1	3	3	3	3
EG13177	>EG13177 rseB Binds periplasmic domain of anti-RpoE sigma factor RseA	Periplasmic	G	Yes				LpxC only	LpxC only	7.44725	n. def.	n. def.	n. def.		n. def.	n. def.	n. def.	n. def.	0.779507	0.593492		9.1	8.2	8.2	0	0	4.4	8.2	8.2	4.4	0	4.4	8.2	4.4	8.2	0	0	0	4.4	2	2	2	0	0	1	2	2	1	0
EG13181	>EG13181 hslJ Heat-inducible lipoprotein involved in novobiocin resistance	Outer Membrane Lipoprotein	I					n. def.	n. def.	n. def.	n. def.	n. def.	n. def.		n. def.	n. def.	n. def.	n. def.	n. def.	n. def.		0	0	8.6	0	8.6	8.6	21.4	21.4	8.6	0	0	0	0	0	0	0	0	0	0	0	1	0	1	1	2	2	1	0
EG13183	>EG13183 ydbK Probable pyruvate-flavodoxin oxidoreductase	Cytoplasmic	A	Yes	Yes	Yes		32.1406	0.00767789	10.2914	0.00200221	5.03605	0.00109755		0.566247	0.191188	0.472581	0.0796298	0.267598	0.037605		3.7	8.3	10.1	1.6	3.7	4.6	2.5	1.6	2.9	6.1	2.7	4.7	3.7	5.4	3.1	1.7	2.8	3.7	4	7	8	2	4	5	3	2	3	7
EG13186	>EG13186 ldhA D-lactate dehydrogenase, NAD-dependent	Cytoplasmic	A					4.23431	0.20768	4.06851	n. def.	2.08218	n. def.		1.3698	0.513828	n. def.	n. def.	n. def.	n. def.		5.2	5.5	12.8	12.8	9.4	2.1	3.3	5.2	0	11.6	4.3	11.6	4.3	6.4	0	3.3	6.4	11.6	1	2	3	3	2	1	1	1	0	3
EG13190	>EG13190 rstA Multicopy suppressor of yjeE, yeaZ or ygjD deletion lethality	Nucleoid	N					n. def.	n. def.	n. def.	n. def.	2.44023	n. def.		n. def.	n. def.	n. def.	n. def.	n. def.	n. def.		6.3	0	4.6	0	8.8	0	0	0	8.8	10.5	10.5	12.1	10.9	0	0	6.3	6.3	0	1	0	1	0	2	0	0	0	2	2
EG13192	>EG13192 ratB Second gene in ratAB toxin operon, function unknown	Cytoplasmic	A					n. def.	n. def.	n. def.	n. def.	n. def.	n. def.		n. def.	n. def.	n. def.	n. def.	n. def.	n. def.		0	0	0	0	0	0	0	0	0	27.1	25	12.5	12.5	0	12.5	12.5	25	12.5	0	0	0	0	0	0	0	0	0	2
EG13193	>EG13193 ratA Toxic protein, inhibits 70S ribosome formation	Cytoplasmic	A					n. def.	n. def.	n. def.	n. def.	n. def.	n. def.		1.96697	0.417473	n. def.	n. def.	n. def.	n. def.		12	10.8	15.8	10.8	10.8	10.8	0	10.8	10.8	10.8	15.8	10.8	10.8	10.8	10.8	10.8	10.8	10.8	1	1	2	1	1	1	0	1	1	1
EG13220	>EG13220 tilS tRNA(Ile) lysidine (L34) synthase, ATP-dependent	Cytoplasmic	A					n. def.	n. def.	n. def.	n. def.	n. def.	n. def.		n. def.	n. def.	n. def.	n. def.	n. def.	n. def.		0	0	0	0	0	0	0	0	0	3.5	0	0	0	0	0	0	0	8.8	0	0	0	0	0	0	0	0	0	1
EG13221	>EG13221 rof anti-Rho (termination factor)	Cytoplasmic	A					n. def.	n. def.	n. def.	n. def.	n. def.	n. def.		n. def.	n. def.	n. def.	n. def.	n. def.	n. def.		0	20.2	20.2	20.2	20.2	0	20.2	20.2	20.2	20.2	20.2	20.2	20.2	20.2	20.2	20.2	20.2	20.2	0	1	1	1	1	0	1	1	1	1
EG13223	>EG13223 yaeQ Multi-copy suppressor of E. coli rfaH anti-termination defect responsible for reduced hlyCABD expression	Cytoplasmic	A					30.3285	n. def.	n. def.	n. def.	n. def.	n. def.		n. def.	n. def.	n. def.	n. def.	n. def.	n. def.		6.6	6.6	6.6	0	0	6.6	6.6	0	0	5.5	0	0	0	0	0	0	0	0	1	1	1	0	0	1	1	0	0	1
[truncated: 277 more rows]
[truncated: 170 more columns]
